# Supplementary material for: Intestinal Organoids in Colitis Research: Focusing on Variability and Cryopreservation
Source: Stem Cells Int. 2021 Sep 17;2021:9041423. doi: 10.1155/2021/9041423 (PMC8464427; doi:10.1155/2021/9041423)
Supplement: Supplementary Materials — Table 1: DESeq2 result table. Table 2: Significantly different gene expression from EcN samples in fresh colonoids compared to control counterparts. Table 3: Significantly differentially expressed genes between EcN and control samples. [file 9041423.f1.zip › Table 1.xlsx]

## Sheet: Tabelle1
Sort0	Gene ID	Gene name	Gene description	Chr	Start	End	Strand	Length	IGV coordinates	N2822	N2824	N2826	N2828	N2830	N2832	N2823	N2825	N2827	N2829	N2831	N2833	Base mean	log2(FC)	StdErr	Wald-Stats	P-value	P-adj
1	ENSMUSG00000019850.11	Tnfaip3	tumor necrosis factor, alpha-induced protein 3 [Source:MGI Symbol;Acc:MGI:1196377]	chr10;chr10;chr10;chr10;chr10;chr10;chr10;chr10;chr10;chr10;chr10;chr10;chr10;chr10;chr10;chr10;chr10;chr10;chr10;chr10;chr10;chr10;chr10;chr10;chr10;chr10;chr10;chr10;chr10;chr10;chr10	19000910;19000913;19000929;19003576;19003576;19003576;19004457;19004457;19005551;19005551;19005551;19006863;19006863;19007182;19007182;19007182;19007267;19008145;19008145;19008145;19008145;19008266;19011481;19011481;19011481;19011481;19011516;19014402;19015153;19015153;19015548	19003015;19003015;19003015;19005331;19003757;19003757;19005331;19005331;19007033;19005731;19005731;19007033;19007033;19007329;19007329;19007329;19007329;19008845;19008335;19008335;19008335;19008335;19011790;19011790;19011963;19011790;19011790;19014582;19015376;19015410;19015657	-;-;-;-;-;-;-;-;-;-;-;-;-;-;-;-;-;-;-;-;-;-;-;-;-;-;-;-;-;-;-	7226	chr10:19000910-19015657	2918.81	3712.85	4508.71	3054.62	3600.38	3930.16	29573.4	38266	47266.8	20945.8	30640.6	40397.2	19068	2.46681	0.075709	32.5827	7.20435e-233	2.18184e-228
2	ENSMUSG00000024401.14	Tnf	tumor necrosis factor [Source:MGI Symbol;Acc:MGI:104798]	chr17;chr17;chr17;chr17;chr17;chr17;chr17	35199381;35199507;35200858;35201084;35201084;35201655;35201655	35200563;35200563;35200905;35201138;35201138;35202007;35202004	-;-;-;-;-;-;-	1639	chr17:35199381-35202007	467.459	465.122	256.251	325.766	434.137	307.469	5824.58	6094.32	5818.78	4672.92	5719.21	6298.27	3057.02	2.46923	0.0856258	28.8374	7.28901e-183	1.10374e-178
3	ENSMUSG00000035356.17	Nfkbiz	nuclear factor of kappa light polypeptide gene enhancer in B cells inhibitor, zeta [Source:MGI Symbol;Acc:MGI:1931595]	chr16;chr16;chr16;chr16;chr16;chr16;chr16;chr16;chr16;chr16;chr16;chr16;chr16;chr16;chr16;chr16;chr16;chr16;chr16;chr16;chr16;chr16;chr16;chr16;chr16;chr16;chr16;chr16;chr16;chr16;chr16;chr16;chr16;chr16;chr16;chr16;chr16;chr16;chr16;chr16;chr16;chr16;chr16;chr16;chr16;chr16;chr16;chr16;chr16;chr16;chr16;chr16;chr16;chr16;chr16;chr16;chr16;chr16	55811375;55811375;55811375;55811378;55813950;55813950;55813950;55813950;55814241;55814241;55814241;55814241;55815640;55815640;55815640;55815640;55816068;55816068;55816068;55816068;55816317;55816317;55816317;55816317;55816831;55816831;55816831;55816831;55817729;55817729;55817729;55817729;55817746;55818391;55818748;55818748;55818748;55818748;55818992;55818992;55818992;55818992;55819567;55819567;558…	55812783;55812783;55812783;55812783;55814117;55814117;55814117;55814117;55814351;55814351;55814351;55814351;55815809;55815809;55815809;55815809;55816131;55816131;55816131;55816131;55816463;55816463;55816463;55816463;55816936;55816936;55816936;55816936;55818534;55818534;55818534;55818534;55817808;55818515;55818851;55818851;55818851;55818851;55819022;55819022;55819022;55819022;55819706;55819706;558…	-;-;-;-;-;-;-;-;-;-;-;-;-;-;-;-;-;-;-;-;-;-;-;-;-;-;-;-;-;-;-;-;-;-;-;-;-;-;-;-;-;-;-;-;-;-;-;-;-;-;-;-;-;-;-;-;-;-	5018	chr16:55811375-55838899	1112.91	1178.04	1356.94	1361.72	1154.67	1616.77	11488.7	14073.8	24170.9	8587.45	10960.2	18303.9	7947.16	2.05282	0.0871212	23.5628	9.28527e-123	9.37348e-119
4	ENSMUSG00000021025.8	Nfkbia	nuclear factor of kappa light polypeptide gene enhancer in B cells inhibitor, alpha [Source:MGI Symbol;Acc:MGI:104741]	chr12;chr12;chr12;chr12;chr12;chr12;chr12;chr12;chr12;chr12	55489410;55490406;55490407;55490771;55490771;55491120;55491120;55491670;55491670;55492300	55489969;55490666;55490666;55490859;55490859;55491330;55491330;55491810;55491778;55492647	-;-;-;-;-;-;-;-;-;-	1610	chr12:55489410-55492647	3735.35	4342.5	4836.32	5131.05	4126.57	4696	21394.3	26743.8	33167.8	19131.7	22933.6	26908.5	14762.3	1.83464	0.0779213	23.5447	1.42101e-122	1.07588e-118
5	ENSMUSG00000026166.14	Ccl20	chemokine (C-C motif) ligand 20 [Source:MGI Symbol;Acc:MGI:1329031]	chr1;chr1;chr1;chr1;chr1;chr1;chr1;chr1;chr1;chr1;chr1	83116766;83116774;83116793;83117796;83117799;83117799;83117999;83117999;83117999;83118696;83118696	83116902;83116902;83116902;83117910;83117910;83117910;83118076;83119166;83118076;83119167;83119167	+;+;+;+;+;+;+;+;+;+;+	1421	chr1:83116766-83119167	50.9798	44.6842	83.2544	78.5088	48.8688	78.2855	1119.87	1258.51	3255.75	715.551	920.372	3057.37	892.667	1.63264	0.088843	18.3766	2.02109e-75	1.22418e-71
6	ENSMUSG00000037887.11	Dusp8	dual specificity phosphatase 8 [Source:MGI Symbol;Acc:MGI:106626]	chr7;chr7;chr7;chr7;chr7;chr7;chr7;chr7;chr7;chr7;chr7;chr7	142079490;142083268;142083592;142083594;142084353;142084353;142088364;142088364;142089944;142089944;142094923;142095778	142083030;142083391;142083751;142083751;142084519;142084519;142088502;142088502;142090266;142090266;142095272;142095843	-;-;-;-;-;-;-;-;-;-;-;-	4870	chr7:142079490-142095843	1054.16	1072.42	1069.33	1063.03	944.418	1114.15	3114.16	3470.2	3399.07	2245.75	2905.62	3072.22	2043.71	1.18781	0.0740734	16.0355	7.21785e-58	3.64321e-54
7	ENSMUSG00000036931.15	Nfkbid	nuclear factor of kappa light polypeptide gene enhancer in B cells inhibitor, delta [Source:MGI Symbol;Acc:MGI:3041243]	chr7;chr7;chr7;chr7;chr7;chr7;chr7;chr7;chr7;chr7;chr7;chr7;chr7;chr7;chr7;chr7;chr7;chr7;chr7;chr7;chr7;chr7;chr7;chr7;chr7;chr7;chr7;chr7;chr7;chr7;chr7;chr7;chr7;chr7;chr7;chr7;chr7;chr7	30421732;30422406;30423275;30423403;30423403;30423635;30423635;30423635;30424240;30424240;30424240;30425222;30425222;30425222;30425502;30425502;30425502;30425559;30425709;30425709;30425709;30425709;30425970;30425970;30425970;30426116;30426116;30426116;30426116;30427068;30427068;30427068;30427426;30427426;30427426;30428134;30428134;30428134	30421834;30422495;30423503;30423503;30423503;30423695;30423695;30423695;30424451;30424451;30424451;30425409;30425409;30425409;30425607;30425607;30425607;30425607;30425855;30426021;30425855;30425855;30426021;30426021;30426021;30426262;30426264;30426264;30426264;30427184;30427184;30427184;30427590;30427590;30427590;30428746;30428745;30428746	+;+;+;+;+;+;+;+;+;+;+;+;+;+;+;+;+;+;+;+;+;+;+;+;+;+;+;+;+;+;+;+;+;+;+;+;+;+	2346	chr7:30421732-30428746	171.949	198.032	105.96	214.771	190.929	138.418	1503.43	1706.34	1967.06	940.63	1192.18	1402.44	811.012	1.32987	0.0894376	14.8692	5.22399e-50	2.26012e-46
8	ENSMUSG00000003541.6	Ier3	immediate early response 3 [Source:MGI Symbol;Acc:MGI:104814]	chr17;chr17	35821684;35822038	35821928;35822923	+;+	1131	chr17:35821684-35822923	3904.7	4099.78	2840.38	2503.26	4227.72	3930.16	13725.3	20172.5	12763.8	9287.88	17967.9	15511.8	9244.59	1.28231	0.0863057	14.8578	6.19586e-50	2.34552e-46
9	ENSMUSG00000018899.16	Irf1	interferon regulatory factor 1 [Source:MGI Symbol;Acc:MGI:96590]	chr11;chr11;chr11;chr11;chr11;chr11;chr11;chr11;chr11;chr11;chr11;chr11;chr11;chr11;chr11;chr11;chr11;chr11;chr11;chr11;chr11;chr11;chr11;chr11;chr11;chr11;chr11;chr11;chr11;chr11;chr11;chr11;chr11;chr11;chr11;chr11;chr11;chr11;chr11;chr11;chr11;chr11;chr11;chr11;chr11;chr11;chr11;chr11;chr11;chr11;chr11;chr11;chr11;chr11;chr11;chr11;chr11;chr11;chr11;chr11;chr11;chr11;chr11;chr11;chr11;chr11;chr…	53770014;53770048;53770051;53770071;53770105;53770477;53770487;53770495;53770509;53771284;53771284;53771284;53771284;53771284;53771284;53771284;53771284;53772839;53772839;53772839;53772839;53772839;53772839;53772839;53773153;53773656;53773656;53773656;53773656;53773656;53773656;53773656;53773656;53773926;53773926;53773926;53773926;53773926;53773926;53773926;53773926;53773926;53774062;53774062;537…	53770278;53770278;53770278;53770278;53770278;53770809;53770757;53770691;53770622;53771375;53771375;53771375;53771375;53771375;53771375;53771375;53771375;53772938;53772938;53772938;53772938;53772938;53772938;53772938;53773832;53773832;53773832;53773832;53773832;53773832;53773832;53773832;53773832;53773957;53773975;53773975;53773975;53773975;53773975;53773975;53773975;53773975;53774130;53774194;537…	+;+;+;+;+;+;+;+;+;+;+;+;+;+;+;+;+;+;+;+;+;+;+;+;+;+;+;+;+;+;+;+;+;+;+;+;+;+;+;+;+;+;+;+;+;+;+;+;+;+;+;+;+;+;+;+;+;+;+;+;+;+;+;+;+;+;+	3976	chr11:53770014-53778374	3069.15	2997.91	3887.01	3509.43	3534.47	3676.02	6763.83	7471.42	9629.89	6258.55	6973.32	7800.44	5464.29	0.945795	0.0638415	14.8147	1.17657e-49	3.95915e-46
10	ENSMUSG00000024912.6	Fosl1	fos-like antigen 1 [Source:MGI Symbol;Acc:MGI:107179]	chr19;chr19;chr19;chr19;chr19;chr19;chr19;chr19;chr19	5447547;5447705;5447875;5447921;5450160;5450160;5450160;5454413;5454892	5448055;5447778;5448055;5448055;5450261;5450520;5450351;5454520;5455946	+;+;+;+;+;+;+;+;+	2033	chr19:5447547-5455946	496.837	593.082	776.321	549.562	525.056	745.414	1293.05	1524.91	1654.15	1006.98	1430.45	1580.67	1014.71	0.990634	0.0686659	14.4269	3.50691e-47	1.06207e-43
11	ENSMUSG00000042677.7	Zc3h12a	zinc finger CCCH type containing 12A [Source:MGI Symbol;Acc:MGI:2385891]	chr4;chr4;chr4;chr4;chr4;chr4;chr4;chr4;chr4;chr4	125118423;125120094;125120326;125120326;125120872;125120872;125122254;125122254;125126606;125127767	125120144;125120144;125120432;125120432;125121106;125121106;125122520;125122393;125127082;125127840	-;-;-;-;-;-;-;-;-;-	2882	chr4:125118423-125127840	1103.41	1152.65	1399.11	1357.21	969.421	1361.49	4109.72	4695.97	7730.9	3105.76	3722.78	5922.73	3052.6	1.22679	0.0862825	14.2183	7.05393e-46	1.94207e-42
12	ENSMUSG00000053560.5	Ier2	immediate early response 2 [Source:MGI Symbol;Acc:MGI:104815]	chr8	84661331	84662854	-	1524	chr8:84661331-84662854	4373.89	4533.42	4505.47	4014.78	4261.81	4512.2	8030.32	8560.89	9825.76	6646.56	8084.65	8811.43	6346.77	0.815457	0.0578532	14.0953	4.06153e-45	1.02503e-41
13	ENSMUSG00000053175.17	Bcl3	B cell leukemia/lymphoma 3 [Source:MGI Symbol;Acc:MGI:88140]	chr7;chr7;chr7;chr7;chr7;chr7;chr7;chr7;chr7;chr7;chr7;chr7;chr7;chr7;chr7;chr7;chr7;chr7;chr7;chr7;chr7;chr7;chr7;chr7;chr7	19808462;19808462;19809142;19809142;19809496;19809496;19811057;19811117;19811320;19811320;19811349;19811495;19811495;19811495;19811495;19811586;19812405;19812405;19812405;19812405;19815965;19820047;19820047;19822075;19822437	19809056;19808930;19809259;19809259;19809663;19809663;19811134;19811134;19811408;19811408;19811408;19811699;19811699;19811889;19811699;19811699;19812513;19812513;19812833;19812513;19815996;19820200;19820200;19822157;19822770	-;-;-;-;-;-;-;-;-;-;-;-;-;-;-;-;-;-;-;-;-;-;-;-;-	2475	chr7:19808462-19822770	1812.81	1815.81	1893.23	1694.71	1960.43	1860.7	3997.1	4274.69	5544.09	3143.55	3910.29	4996.61	3075.33	0.962195	0.0722441	13.3187	1.80294e-40	4.20016e-37
14	ENSMUSG00000044786.6	Zfp36	zinc finger protein 36 [Source:MGI Symbol;Acc:MGI:99180]	chr7;chr7;chr7	28376784;28376791;28379174	28378493;28379255;28380253	-;-;-	3470	chr7:28376784-28380253	2704.52	2951.19	4973.64	2615.16	2908.26	4785.63	7045.39	8546.73	10284.4	5107.12	7796.5	9244.26	5746.9	0.949689	0.0745638	12.7366	3.70143e-37	8.00699e-34
15	ENSMUSG00000034394.14	Lif	leukemia inhibitory factor [Source:MGI Symbol;Acc:MGI:96787]	chr11;chr11;chr11;chr11;chr11;chr11;chr11;chr11;chr11	4257557;4266497;4266796;4267095;4268184;4268184;4268184;4268924;4268924	4257688;4266617;4267119;4267119;4268365;4268365;4268249;4272514;4272514	+;+;+;+;+;+;+;+;+	4350	chr11:4257557-4272514	555.593	415.36	194.621	453.907	434.137	296.123	2526.61	2497.55	1904.96	1505.01	1913	2289.32	1248.85	1.13488	0.0896143	12.6641	9.35068e-37	1.8879e-33
16	ENSMUSG00000052684.4	Jun	jun proto-oncogene [Source:MGI Symbol;Acc:MGI:96646]	chr4	95049034	95052222	-	3189	chr4:95049034-95052222	4994.29	5269.69	3658.87	5051.64	5152.82	4498.58	11941.4	13710.9	9824.57	8296.86	12234.9	9930.63	7880.43	0.931412	0.0747075	12.4674	1.12384e-35	2.12723e-32
17	ENSMUSG00000052837.7	Junb	jun B proto-oncogene [Source:MGI Symbol;Acc:MGI:96647]	chr8	84976910	84978718	-	1809	chr8:84976910-84978718	5780.59	6121.74	9840.24	4470.49	5492.63	10156.7	15851.3	18737.8	23354	10315.9	17153.3	22257.7	12461	0.988434	0.0810704	12.1923	3.41695e-34	6.08719e-31
18	ENSMUSG00000050395.9	Tnfsf15	tumor necrosis factor (ligand) superfamily, member 15 [Source:MGI Symbol;Acc:MGI:2180140]	chr4;chr4;chr4;chr4;chr4;chr4;chr4;chr4	63724603;63727084;63733328;63733328;63734254;63734254;63744809;63744809	63730043;63730043;63733366;63733366;63734296;63734296;63745113;63745113	-;-;-;-;-;-;-;-	5828	chr4:63724603-63745113	348.218	410.283	318.962	496.32	372.767	506.019	1259.05	1398.35	1575.32	973.384	1400.34	1749.34	900.697	1.06158	0.0873491	12.1533	5.51064e-34	9.27165e-31
19	ENSMUSG00000029380.11	Cxcl1	chemokine (C-X-C motif) ligand 1 [Source:MGI Symbol;Acc:MGI:108068]	chr5;chr5;chr5;chr5;chr5	90891241;90891243;90891470;90891709;90892508	90891380;90893113;90891593;90891789;90893115	+;+;+;+;+	1875	chr5:90891241-90893115	40.611	61.9486	36.7617	38.8032	70.462	19.2877	1895.49	1516.94	1789.11	666.84	1739.24	1203.01	756.542	0.902409	0.0786816	11.4691	1.88558e-30	3.00552e-27
20	ENSMUSG00000046223.10	Plaur	plasminogen activator, urokinase receptor [Source:MGI Symbol;Acc:MGI:97612]	chr7;chr7;chr7;chr7;chr7;chr7;chr7;chr7;chr7;chr7;chr7;chr7;chr7;chr7;chr7;chr7;chr7;chr7;chr7;chr7;chr7;chr7;chr7;chr7;chr7;chr7;chr7;chr7;chr7;chr7;chr7	24462484;24462485;24462495;24462500;24462500;24462500;24465131;24465131;24465131;24465131;24465131;24465131;24466489;24466675;24466675;24466675;24466675;24471899;24471899;24471899;24471899;24471899;24472573;24472573;24472573;24474210;24474210;24474210;24475239;24475239;24475239	24462567;24462567;24462567;24462567;24462567;24462567;24465241;24465241;24465241;24465394;24465241;24465241;24466818;24466818;24466818;24466818;24466818;24472707;24471993;24472272;24472054;24472054;24472707;24472960;24472707;24474356;24474356;24474356;24475968;24475715;24475967	+;+;+;+;+;+;+;+;+;+;+;+;+;+;+;+;+;+;+;+;+;+;+;+;+;+;+;+;+;+;+	2617	chr7:24462484-24475968	3066.56	3438.66	3942.15	2733.37	3474.23	4825.34	5473.96	6365.14	6707.36	4755.22	6451.2	7290.17	4876.95	0.691102	0.0603056	11.46	2.09512e-30	3.17253e-27
21	ENSMUSG00000026819.15	Slc25a25	solute carrier family 25 (mitochondrial carrier, phosphate carrier), member 25 [Source:MGI Symbol;Acc:MGI:1915913]	chr2;chr2;chr2;chr2;chr2;chr2;chr2;chr2;chr2;chr2;chr2;chr2;chr2;chr2;chr2;chr2;chr2;chr2;chr2;chr2;chr2;chr2;chr2;chr2;chr2;chr2;chr2;chr2;chr2;chr2;chr2;chr2;chr2;chr2;chr2;chr2;chr2;chr2;chr2;chr2;chr2;chr2;chr2;chr2;chr2;chr2;chr2;chr2;chr2;chr2;chr2;chr2;chr2;chr2;chr2;chr2;chr2;chr2;chr2;chr2;chr2;chr2;chr2;chr2;chr2;chr2;chr2;chr2;chr2;chr2;chr2;chr2;chr2;chr2;chr2;chr2;chr2;chr2;chr2;chr2	32414487;32414487;32414490;32414970;32415060;32416209;32416409;32416409;32416409;32416409;32416409;32416409;32417092;32417092;32417092;32417092;32417092;32417092;32417172;32417346;32417346;32417346;32417346;32417346;32417346;32417346;32417418;32417724;32417724;32417724;32417724;32417724;32417724;32417724;32419048;32419048;32419048;32419048;32419048;32419048;32419048;32419048;32419130;32420305;324…	32416322;32416322;32416322;32416322;32416322;32416322;32416559;32416571;32416559;32416559;32416559;32416559;32417259;32417259;32417259;32417259;32417259;32417259;32417259;32417453;32417830;32417453;32417453;32417453;32417453;32417453;32417453;32417876;32417876;32417876;32417876;32417876;32417876;32417876;32419206;32419206;32419206;32419206;32419206;32419206;32419206;32419206;32419206;32420416;324…	-;-;-;-;-;-;-;-;-;-;-;-;-;-;-;-;-;-;-;-;-;-;-;-;-;-;-;-;-;-;-;-;-;-;-;-;-;-;-;-;-;-;-;-;-;-;-;-;-;-;-;-;-;-;-;-;-;-;-;-;-;-;-;-;-;-;-;-;-;-;-;-;-;-;-;-;-;-;-;-	7862	chr2:32414487-32451445	1294.37	1288.73	1126.64	1243.51	1281.95	1202.65	2524.48	2955.11	2883.11	1942.57	2554.68	2463.3	1896.76	0.824935	0.0722546	11.4171	3.4364e-30	4.95578e-27
22	ENSMUSG00000025225.15	Nfkb2	nuclear factor of kappa light polypeptide gene enhancer in B cells 2, p49/p100 [Source:MGI Symbol;Acc:MGI:1099800]	chr19;chr19;chr19;chr19;chr19;chr19;chr19;chr19;chr19;chr19;chr19;chr19;chr19;chr19;chr19;chr19;chr19;chr19;chr19;chr19;chr19;chr19;chr19;chr19;chr19;chr19;chr19;chr19;chr19;chr19;chr19;chr19;chr19;chr19;chr19;chr19;chr19;chr19;chr19;chr19;chr19;chr19;chr19;chr19;chr19;chr19;chr19;chr19;chr19;chr19;chr19;chr19;chr19;chr19;chr19;chr19;chr19;chr19;chr19;chr19;chr19;chr19;chr19;chr19;chr19;chr19;chr…	46304320;46304744;46304800;46305696;46305930;46305930;46305930;46305998;46305998;46305998;46306121;46306283;46306283;46306283;46306283;46306283;46306283;46306283;46306486;46306486;46306486;46306486;46306486;46306486;46306771;46306771;46306771;46306771;46306771;46306771;46306771;46306771;46306942;46306942;46306942;46306942;46306942;46306942;46306942;46307364;46307364;46307364;46307364;46307364;463…	46304820;46304820;46304961;46306024;46306024;46306024;46306024;46306024;46306024;46306024;46306364;46306364;46306526;46306526;46306364;46306364;46306364;46306364;46306526;46306526;46306526;46306526;46306526;46306526;46306869;46306869;46306869;46306869;46306869;46306869;46306869;46306869;46307093;46307093;46307093;46307093;46307093;46307093;46307093;46307470;46307470;46307470;46307470;46307470;463…	+;+;+;+;+;+;+;+;+;+;+;+;+;+;+;+;+;+;+;+;+;+;+;+;+;+;+;+;+;+;+;+;+;+;+;+;+;+;+;+;+;+;+;+;+;+;+;+;+;+;+;+;+;+;+;+;+;+;+;+;+;+;+;+;+;+;+;+;+;+;+;+;+;+;+;+;+;+;+;+;+;+;+;+;+;+;+;+;+;+;+;+;+;+;+;+;+;+;+;+;+;+;+;+;+;+;+;+;+;+;+;+;+;+;+;+;+;+;+;+;+;+;+;+;+;+;+;+;+;+;+;+;+;+;+;+;+;+;+;+;+;+;+;+;+;+;+;+;+;+;+;+;+;+	4584	chr19:46304320-46312385	2081.53	2118.44	2498.71	2588.08	2295.7	2741.13	3796.29	3872.89	5127.26	3586.15	3783.85	4770.65	3271.72	0.688079	0.0603226	11.4066	3.87371e-30	5.33252e-27
23	ENSMUSG00000020205.8	Phlda1	pleckstrin homology like domain, family A, member 1 [Source:MGI Symbol;Acc:MGI:1096880]	chr10;chr10;chr10;chr10	111506286;111507696;111508060;111508060	111507648;111507951;111508165;111508645	+;+;+;+	2205	chr10:111506286-111508645	10373.1	9783.82	8841.19	8003.39	9765.81	10098.8	20685.7	21228.3	27942.6	15613.6	21360.4	25711.8	15784	0.889294	0.0785593	11.32	1.04436e-29	1.37515e-26
24	ENSMUSG00000030539.13	Sema4b	sema domain, immunoglobulin domain (Ig), transmembrane domain (TM) and short cytoplasmic domain, (semaphorin) 4B [Source:MGI Symbol;Acc:MGI:107559]	chr7;chr7;chr7;chr7;chr7;chr7;chr7;chr7;chr7;chr7;chr7;chr7;chr7;chr7;chr7;chr7;chr7;chr7;chr7;chr7;chr7;chr7;chr7;chr7;chr7;chr7;chr7;chr7;chr7;chr7;chr7;chr7;chr7;chr7;chr7;chr7;chr7;chr7;chr7;chr7;chr7;chr7;chr7;chr7;chr7	80186841;80186878;80198441;80198519;80198519;80198536;80212796;80212796;80212796;80212796;80213263;80213263;80213263;80213263;80215624;80215624;80215624;80216329;80216329;80216329;80216730;80216730;80216730;80216948;80216948;80216948;80218883;80218883;80218883;80219186;80219186;80219186;80220121;80220121;80220121;80220442;80220442;80220442;80220788;80220788;80220788;80223934;80223934;80224596;802…	80186991;80186991;80198770;80198770;80198770;80198770;80212959;80212959;80212959;80212959;80214065;80213325;80213325;80213325;80215722;80215722;80215722;80216440;80216440;80216440;80216843;80216843;80216843;80217099;80217099;80217099;80219064;80219064;80219064;80219336;80219336;80219336;80220331;80220331;80220331;80220557;80220557;80220557;80220954;80221832;80220954;80224016;80224016;80226411;802…	+;+;+;+;+;+;+;+;+;+;+;+;+;+;+;+;+;+;+;+;+;+;+;+;+;+;+;+;+;+;+;+;+;+;+;+;+;+;+;+;+;+;+;+;+	5645	chr7:80186841-80226527	1719.49	1682.77	2899.85	2134.18	1852.47	2880.68	3017.48	3841.03	5969.27	3058.73	3639.34	5960.92	3221.35	0.764115	0.0683727	11.1757	5.36042e-29	6.76418e-26
25	ENSMUSG00000006445.3	Epha2	Eph receptor A2 [Source:MGI Symbol;Acc:MGI:95278]	chr4;chr4;chr4;chr4;chr4;chr4;chr4;chr4;chr4;chr4;chr4;chr4;chr4;chr4;chr4;chr4;chr4;chr4;chr4;chr4;chr4;chr4;chr4;chr4;chr4;chr4;chr4	141301240;141302407;141306514;141306514;141308405;141308405;141308894;141310150;141310810;141316587;141316871;141316913;141318482;141318482;141318923;141318923;141320494;141320494;141321217;141321465;141321702;141322063;141322203;141322586;141323413;141324232;141328413	141301434;141302515;141306581;141306581;141308734;141309080;141309080;141310344;141310958;141316742;141317203;141317203;141318597;141318597;141319076;141319076;141320901;141320593;141321272;141321590;141321890;141322124;141322412;141322735;141323606;141324387;141329384	+;+;+;+;+;+;+;+;+;+;+;+;+;+;+;+;+;+;+;+;+;+;+;+;+;+;+	4674	chr4:141301240-141329384	14434.2	16019.3	15761	13384.4	15840.3	17216	21218	25370.3	23246.5	18587.5	25358.4	23600.8	19169.7	0.522405	0.0472718	11.0511	2.16572e-28	2.62356e-25
26	ENSMUSG00000021250.13	Fos	FBJ osteosarcoma oncogene [Source:MGI Symbol;Acc:MGI:95574]	chr12;chr12;chr12;chr12;chr12;chr12;chr12;chr12;chr12;chr12;chr12;chr12;chr12;chr12	85473890;85474691;85474691;85474911;85474935;85474935;85475592;85475592;85475592;85475592;85475817;85475817;85475817;85475817	85474180;85475186;85474795;85475186;85475186;85475186;85475699;85475699;85475699;85475699;85476185;85476063;85476007;85477273	+;+;+;+;+;+;+;+;+;+;+;+;+;+	2352	chr12:85473890-85477273	3445.02	3593.02	5464.52	2760.44	3483.32	6562.37	6776.58	7757.29	10455.2	5238.97	7295.88	10456.8	6107.45	0.761503	0.0709968	10.7259	7.69518e-27	8.96341e-24
27	ENSMUSG00000056313.5	Tcim	transcriptional and immune response regulator [Source:MGI Symbol;Acc:MGI:1916318]	chr8	24437180	24438984	-	1805	chr8:24437180-24438984	1259.81	1059.22	2208.95	1593.64	1206.95	2473.37	2866.61	3265.76	4829.88	2538.86	2707.79	4367.52	2531.53	0.825511	0.0771569	10.6991	1.02749e-26	1.1525e-23
28	ENSMUSG00000038418.7	Egr1	early growth response 1 [Source:MGI Symbol;Acc:MGI:95295]	chr18;chr18;chr18;chr18;chr18	34859823;34861207;34861370;34862465;34862465	34861786;34861333;34861786;34864956;34864984	+;+;+;+;+	4484	chr18:34859823-34864984	3724.98	4011.43	5468.84	2981.53	3876.55	4351.09	8038.82	8794.54	12333.9	5572.39	7701.02	10861	6476.34	0.827011	0.0780126	10.601	2.94837e-26	3.18898e-23
29	ENSMUSG00000018476.7	Kdm6b	KDM1 lysine (K)-specific demethylase 6B [Source:MGI Symbol;Acc:MGI:2448492]	chr11;chr11;chr11;chr11;chr11;chr11;chr11;chr11;chr11;chr11;chr11;chr11;chr11;chr11;chr11;chr11;chr11;chr11;chr11;chr11;chr11;chr11;chr11;chr11;chr11;chr11	69398508;69399940;69400196;69400707;69400993;69401263;69401515;69401759;69401917;69402076;69403278;69403578;69403790;69403790;69404006;69404006;69406259;69406697;69406984;69407236;69407425;69407741;69408026;69408258;69408664;69413533	69399849;69400110;69400322;69400848;69401180;69401377;69401663;69401830;69401981;69402281;69403683;69403683;69403916;69403916;69404215;69406173;69406609;69406900;69407145;69407328;69407644;69407839;69408167;69408401;69408781;69413675	-;-;-;-;-;-;-;-;-;-;-;-;-;-;-;-;-;-;-;-;-;-;-;-;-;-	6954	chr11:69398508-69413675	3378.49	3068.99	3184.21	3225.18	3238.98	3537.6	4771.65	4936.7	4794.05	4365.53	5091.29	4766.4	4029.92	0.50606	0.0478547	10.5749	3.8943e-26	4.06686e-23
30	ENSMUSG00000020108.4	Ddit4	DNA-damage-inducible transcript 4 [Source:MGI Symbol;Acc:MGI:1921997]	chr10;chr10;chr10	59949669;59951317;59951697	59951029;59951572;59951834	-;-;-	1755	chr10:59949669-59951834	5368.43	4135.32	4487.09	3625.84	4202.72	4842.36	10510.2	12848.9	11125.2	7407.46	11121.9	11473.1	7595.7	0.8599	0.0835049	10.2976	7.22424e-25	7.29287e-22
31	ENSMUSG00000027313.3	Chac1	ChaC, cation transport regulator 1 [Source:MGI Symbol;Acc:MGI:1916315]	chr2;chr2;chr2	119351229;119352357;119353189	119351636;119352392;119354381	+;+;+	1637	chr2:119351229-119354381	478.691	369.661	618.461	308.621	290.94	349.448	1514.05	1679.79	3522.08	943.15	1406.36	2364.64	1153.82	0.906453	0.088987	10.1864	2.28163e-24	2.22901e-21
32	ENSMUSG00000029449.11	Rhof	ras homolog family member F (in filopodia) [Source:MGI Symbol;Acc:MGI:1345629]	chr5;chr5;chr5;chr5;chr5;chr5;chr5;chr5;chr5;chr5;chr5;chr5;chr5;chr5;chr5;chr5;chr5;chr5;chr5;chr5	123103044;123103044;123111167;123117334;123117334;123118178;123120296;123120296;123120296;123120511;123120511;123120511;123131867;123131867;123131867;123131867;123132235;123132235;123132235;123132235	123104528;123104528;123111231;123119594;123119594;123119594;123120430;123120430;123120430;123120620;123120620;123120620;123131954;123131954;123131954;123131954;123132692;123132461;123132429;123132396	-;-;-;-;-;-;-;-;-;-;-;-;-;-;-;-;-;-;-;-	4602	chr5:123103044-123132692	1091.31	1063.28	2202.46	1319.31	1075.11	2500.6	1746.74	2096.64	3975.93	1957.69	2122.88	3853.01	2083.75	0.657688	0.0646863	10.1674	2.77338e-24	2.62475e-21
33	ENSMUSG00000041135.15	Ripk2	receptor (TNFRSF)-interacting serine-threonine kinase 2 [Source:MGI Symbol;Acc:MGI:1891456]	chr4;chr4;chr4;chr4;chr4;chr4;chr4;chr4;chr4;chr4;chr4;chr4;chr4;chr4;chr4;chr4;chr4;chr4;chr4;chr4;chr4;chr4;chr4	16122733;16122741;16124425;16124425;16127621;16127621;16129023;16129023;16131523;16132777;16132777;16138074;16138074;16139205;16139205;16151917;16151917;16155035;16155035;16158277;16158277;16163224;16163224	16123891;16123891;16124586;16124586;16127714;16127714;16129109;16129109;16131646;16132862;16132862;16138235;16138235;16139254;16139254;16152074;16152074;16155190;16155190;16158430;16158430;16163643;16163647	-;-;-;-;-;-;-;-;-;-;-;-;-;-;-;-;-;-;-;-;-;-;-	2816	chr4:16122733-16163647	910.723	794.161	722.259	733.651	860.318	839.584	1673.43	1732.89	2363.58	1398.35	1602.48	2209.75	1320.1	0.819167	0.0811466	10.0949	5.81895e-24	5.34021e-21
34	ENSMUSG00000040435.12	Ppp1r15a	protein phosphatase 1, regulatory subunit 15A [Source:MGI Symbol;Acc:MGI:1927072]	chr7;chr7;chr7;chr7;chr7;chr7;chr7	45522916;45522917;45522922;45523739;45523739;45523739;45525995	45523273;45523322;45523322;45525391;45523769;45526146;45526268	-;-;-;-;-;-;-	2937	chr7:45522916-45526268	554.729	681.435	761.183	609.12	595.518	687.551	1552.3	1988.66	1913.32	985.982	1695.38	1408.81	1119.5	0.848645	0.084719	10.0172	1.28115e-23	1.14117e-20
35	ENSMUSG00000029378.5	Areg	amphiregulin [Source:MGI Symbol;Acc:MGI:88068]	chr5;chr5;chr5;chr5;chr5;chr5	91139599;91140898;91143489;91144334;91146638;91148195	91139874;91141125;91143690;91144495;91146746;91148432	+;+;+;+;+;+	1215	chr5:91139599-91148432	7263.32	8451.42	8706.03	5300.7	7579.21	8910.93	17420.6	22325.8	25992.2	9914.41	21577.1	20765.1	13683.9	0.853583	0.0858323	9.94478	2.65772e-23	2.29969e-20
36	ENSMUSG00000029377.5	Ereg	epiregulin [Source:MGI Symbol;Acc:MGI:107508]	chr5;chr5;chr5;chr5;chr5	91074622;91086776;91088449;91089081;91090064	91074805;91086862;91088572;91089230;91093646	+;+;+;+;+	4128	chr5:91074622-91093646	1926.86	2547	2130.02	1963.62	2226.37	3359.47	3993.91	6899.69	7170.76	3415.66	5805.22	9337.61	4231.35	0.824289	0.0865132	9.52789	1.6051e-21	1.35029e-18
37	ENSMUSG00000026435.15	Slc45a3	solute carrier family 45, member 3 [Source:MGI Symbol;Acc:MGI:1922082]	chr1;chr1;chr1;chr1;chr1;chr1;chr1;chr1;chr1;chr1;chr1;chr1;chr1;chr1	131962967;131970609;131976718;131976718;131976719;131977413;131977413;131977455;131978748;131978748;131978964;131981291;131981291;131981291	131963052;131970827;131977112;131977112;131977112;131978198;131978198;131977945;131979013;131979013;131979145;131981906;131982969;131982964	+;+;+;+;+;+;+;+;+;+;+;+;+;+	3563	chr1:131962967-131982969	2610.34	3016.19	3952.96	2788.42	3000.32	3917.68	3648.6	4065.83	5326.72	3581.11	4201.02	4721.85	3735.92	0.387795	0.0408317	9.4974	2.15201e-21	1.76145e-18
38	ENSMUSG00000067219.9	Nipal1	NIPA-like domain containing 1 [Source:MGI Symbol;Acc:MGI:1917951]	chr5;chr5;chr5;chr5;chr5;chr5;chr5;chr5;chr5;chr5;chr5;chr5;chr5	72647795;72647813;72647842;72658682;72658682;72660756;72660756;72663534;72663534;72666776;72666776;72667588;72667588	72647933;72647933;72647933;72659135;72658948;72660812;72660812;72663624;72663624;72666936;72666936;72667623;72671078	+;+;+;+;+;+;+;+;+;+;+;+;+	4393	chr5:72647795-72671078	3866.68	5156.97	8190.29	5271.82	4891.43	8181.4	8163.13	10157.5	15013.9	7372.19	8753	12472.4	8124.23	0.658102	0.0697114	9.44038	3.71416e-21	2.96009e-18
39	ENSMUSG00000040511.14	Pvr	poliovirus receptor [Source:MGI Symbol;Acc:MGI:107741]	chr7;chr7;chr7;chr7;chr7;chr7;chr7;chr7;chr7;chr7;chr7;chr7;chr7;chr7;chr7;chr7;chr7;chr7	19903578;19905071;19905779;19905779;19909181;19909181;19910605;19910605;19914024;19914738;19915764;19916874;19917277;19918562;19918562;19920953;19920953;19920953	19905192;19905192;19905813;19905813;19909303;19909303;19910756;19910864;19914762;19914864;19917170;19917170;19918909;19918909;19918909;19921113;19921113;19921160	-;-;-;-;-;-;-;-;-;-;-;-;-;-;-;-;-;-	6122	chr7:19903578-19921160	2324.33	2741.99	3105.28	2217.2	2391.16	3135.96	3659.22	4200.35	5111.74	2935.27	4066.84	4633.8	3376.93	0.547239	0.05848	9.35771	8.14798e-21	6.32722e-18
40	ENSMUSG00000027225.7	Duoxa2	dual oxidase maturation factor 2 [Source:MGI Symbol;Acc:MGI:1914061]	chr2;chr2;chr2;chr2;chr2;chr2	122298900;122300148;122300565;122301172;122301661;122302204	122299187;122300205;122300699;122301385;122301875;122302885	+;+;+;+;+;+	1592	chr2:122298900-122302885	298.102	497.62	488.714	481.882	433	500.347	890.369	1176.2	1723.42	718.07	974.562	1645.38	818.973	0.812082	0.0874845	9.28258	1.65423e-20	1.25246e-17
41	ENSMUSG00000020423.6	Btg2	B cell translocation gene 2, anti-proliferative [Source:MGI Symbol;Acc:MGI:108384]	chr1;chr1	134075170;134078912	134077703;134079120	-;-	2743	chr1:134075170-134079120	2361.49	2551.06	4988.78	2479.8	2345.7	4339.74	5232.77	6495.23	9161.71	3738.16	5110.22	7756.94	4713.47	0.732067	0.0790909	9.25602	2.12188e-20	1.56735e-17
42	ENSMUSG00000027829.15	Ccnl1	cyclin L1 [Source:MGI Symbol;Acc:MGI:1922664]	chr3;chr3;chr3;chr3;chr3;chr3;chr3;chr3;chr3;chr3;chr3;chr3;chr3;chr3;chr3;chr3;chr3;chr3;chr3;chr3;chr3;chr3;chr3;chr3;chr3;chr3;chr3;chr3;chr3;chr3;chr3;chr3;chr3;chr3;chr3;chr3;chr3;chr3;chr3;chr3;chr3;chr3;chr3;chr3;chr3;chr3;chr3;chr3;chr3;chr3;chr3;chr3;chr3;chr3;chr3;chr3;chr3;chr3;chr3;chr3;chr3;chr3;chr3;chr3;chr3;chr3;chr3;chr3;chr3;chr3;chr3;chr3;chr3;chr3;chr3;chr3;chr3;chr3;chr3;chr3…	65946151;65946151;65946151;65946151;65946195;65946509;65946782;65947691;65947691;65947691;65947691;65947691;65947691;65947691;65947897;65947897;65947897;65947897;65947897;65947897;65947954;65948262;65948262;65948262;65948262;65948262;65948262;65948496;65948496;65948496;65948496;65948496;65948496;65948496;65948508;65948691;65948691;65948691;65948691;65948691;65948691;65948691;65948691;65948892;659…	65946948;65946948;65946948;65946948;65946948;65946948;65946948;65947998;65947789;65947789;65947789;65947789;65947789;65947789;65948008;65948008;65948008;65948403;65948008;65948008;65948008;65948403;65948403;65948403;65948403;65948403;65948403;65948600;65948600;65948600;65948600;65948600;65948600;65948600;65948600;65948790;65948790;65950544;65948790;65948790;65950544;65948790;65948790;65951554;659…	-;-;-;-;-;-;-;-;-;-;-;-;-;-;-;-;-;-;-;-;-;-;-;-;-;-;-;-;-;-;-;-;-;-;-;-;-;-;-;-;-;-;-;-;-;-;-;-;-;-;-;-;-;-;-;-;-;-;-;-;-;-;-;-;-;-;-;-;-;-;-;-;-;-;-;-;-;-;-;-;-;-;-;-;-;-;-;-;-;-;-;-;-;-;-;-;-;-;-;-;-	5997	chr3:65946151-65958249	3767.32	3352.33	3467.49	4124.87	3911.78	4086.73	5807.58	5708.44	6728.86	5389.31	5792.32	6160.36	4858.12	0.560653	0.0606805	9.23942	2.47844e-20	1.78713e-17
43	ENSMUSG00000035673.10	Sbno2	strawberry notch 2 [Source:MGI Symbol;Acc:MGI:2448490]	chr10;chr10;chr10;chr10;chr10;chr10;chr10;chr10;chr10;chr10;chr10;chr10;chr10;chr10;chr10;chr10;chr10;chr10;chr10;chr10;chr10;chr10;chr10;chr10;chr10;chr10;chr10;chr10;chr10;chr10;chr10;chr10;chr10;chr10;chr10;chr10;chr10;chr10;chr10;chr10;chr10;chr10;chr10;chr10;chr10;chr10;chr10;chr10;chr10;chr10;chr10;chr10;chr10;chr10;chr10;chr10;chr10;chr10;chr10;chr10;chr10;chr10;chr10;chr10;chr10;chr10;chr…	80056992;80057416;80057771;80057956;80057956;80057956;80058253;80058253;80058253;80058416;80058416;80058416;80058637;80058637;80058637;80058805;80058805;80058805;80059936;80059936;80059936;80060165;80060165;80060165;80060394;80060394;80060394;80060590;80060590;80060590;80060789;80060789;80060789;80060984;80060984;80060984;80061316;80061316;80061316;80062035;80062162;80062162;80062162;80062416;800…	80057864;80057864;80057864;80058146;80058146;80058146;80058329;80058329;80058329;80058547;80058547;80058547;80058729;80058732;80058732;80058899;80058899;80058899;80060079;80060079;80060079;80060239;80060239;80060239;80060502;80060502;80060502;80060661;80060661;80060661;80060901;80060901;80060901;80061119;80061119;80061119;80061447;80061447;80061447;80062331;80062331;80062331;80062331;80062759;800…	-;-;-;-;-;-;-;-;-;-;-;-;-;-;-;-;-;-;-;-;-;-;-;-;-;-;-;-;-;-;-;-;-;-;-;-;-;-;-;-;-;-;-;-;-;-;-;-;-;-;-;-;-;-;-;-;-;-;-;-;-;-;-;-;-;-;-;-;-;-;-;-;-;-;-;-;-;-;-;-;-;-;-;-;-;-;-;-;-;-;-;-;-;-;-;-;-;-;-;-;-;-;-;-;-;-;-;-;-;-;-;-;-;-;-;-;-;-;-;-;-;-;-;-;-;-;-;-;-;-;-;-;-;-;-;-;-;-;-;-;-;-;-;-;-;-;-;-;-;-;-	10715	chr10:80056992-80105571	3044.96	2849.64	3518.31	3220.67	3123.06	3646.52	3793.1	4057.86	5010.22	4131.21	4253.49	4782.32	3785.95	0.395211	0.0439083	9.00083	2.24013e-19	1.57773e-16
44	ENSMUSG00000078994.9	Zfp429	zinc finger protein 429 [Source:MGI Symbol;Acc:MGI:1920057]	chr13;chr13;chr13;chr13;chr13;chr13;chr13;chr13;chr13;chr13;chr13;chr13;chr13;chr13;chr13;chr13;chr13;chr13	67387905;67389304;67389309;67390951;67390955;67394064;67396044;67396044;67396044;67396044;67396630;67396630;67396630;67396630;67399696;67399696;67399696;67399774	67388043;67391064;67391064;67391064;67391064;67394146;67396139;67396139;67396139;67396139;67396756;67396756;67396756;67396756;67399767;67399750;67399743;67399819	-;-;-;-;-;-;-;-;-;-;-;-;-;-;-;-;-;-	2324	chr13:67387905-67399819	343.897	348.334	290.85	321.254	369.357	309.738	490.872	544.293	541.032	484.592	507.495	523	422.893	0.551449	0.0614524	8.9736	2.86971e-19	1.97521e-16
45	ENSMUSG00000090582.1	Gm17024	predicted gene 17024 [Source:MGI Symbol;Acc:MGI:4937851]	chr12;chr12	40209487;40210627	40209673;40211073	-;-	634	chr12:40209487-40211073	92.4548	54.8398	71.3609	119.117	79.5539	72.6127	247.561	189.396	281.862	192.325	247.726	229.144	156.496	0.787319	0.0895219	8.79471	1.43414e-18	9.65173e-16
46	ENSMUSG00000024486.6	Hbegf	heparin-binding EGF-like growth factor [Source:MGI Symbol;Acc:MGI:96070]	chr18;chr18;chr18;chr18;chr18;chr18;chr18;chr18;chr18;chr18	36504927;36506635;36507449;36512557;36512570;36512679;36515087;36515087;36515468;36515468	36506364;36506725;36507604;36512734;36512734;36515260;36515367;36515260;36515775;36515805	-;-;-;-;-;-;-;-;-;-	4834	chr18:36504927-36515805	1705.66	2056.49	3944.31	1604.47	1884.29	3205.17	3073.79	4162.3	7228.09	2472.51	3861.26	5285.16	3373.63	0.66094	0.0754744	8.75715	2.00256e-18	1.31842e-15
47	ENSMUSG00000047180.8	Neurl3	neuralized E3 ubiquitin protein ligase 3 [Source:MGI Symbol;Acc:MGI:2429944]	chr1;chr1;chr1;chr1;chr1;chr1;chr1;chr1	36264597;36268656;36268861;36269213;36273338;36273338;36274373;36274635	36266553;36268709;36269701;36269701;36273583;36273435;36274446;36274679	-;-;-;-;-;-;-;-	3217	chr1:36264597-36274679	4477.58	4046.97	9033.65	5251.97	4424.33	7686.73	8311.88	8553.81	13185.4	7459.53	7554.79	11457.2	7620.32	0.59546	0.0689502	8.6361	5.81648e-18	3.74792e-15
48	ENSMUSG00000002983.17	Relb	avian reticuloendotheliosis viral (v-rel) oncogene related B [Source:MGI Symbol;Acc:MGI:103289]	chr7;chr7;chr7;chr7;chr7;chr7;chr7;chr7;chr7;chr7;chr7;chr7;chr7;chr7;chr7;chr7;chr7;chr7;chr7;chr7;chr7;chr7;chr7;chr7;chr7;chr7;chr7;chr7;chr7;chr7;chr7;chr7;chr7;chr7;chr7;chr7;chr7;chr7;chr7;chr7;chr7;chr7;chr7;chr7;chr7;chr7;chr7;chr7;chr7;chr7;chr7;chr7;chr7;chr7;chr7;chr7;chr7;chr7;chr7;chr7;chr7;chr7;chr7;chr7;chr7;chr7;chr7;chr7;chr7;chr7;chr7;chr7;chr7;chr7;chr7;chr7;chr7;chr7;chr7;chr7…	19606217;19606217;19606217;19606217;19606217;19606223;19606553;19611623;19611623;19611623;19611623;19611623;19611623;19611623;19611817;19611817;19611817;19611817;19611817;19611817;19611817;19612505;19612505;19612505;19612505;19612505;19612505;19612505;19613781;19613781;19613781;19613781;19613781;19613781;19613781;19615559;19615559;19615559;19615559;19615559;19615559;19615559;19616346;19616346;196…	19606941;19606941;19606941;19606941;19606941;19606941;19606941;19611700;19611700;19611700;19611700;19611700;19611700;19611700;19611885;19611885;19611885;19611885;19611925;19611885;19611885;19612720;19612720;19612720;19612720;19612720;19612720;19612720;19613885;19613885;19613885;19613885;19613885;19613885;19613885;19615690;19615690;19615690;19615690;19615690;19615690;19615690;19616437;19616437;196…	-;-;-;-;-;-;-;-;-;-;-;-;-;-;-;-;-;-;-;-;-;-;-;-;-;-;-;-;-;-;-;-;-;-;-;-;-;-;-;-;-;-;-;-;-;-;-;-;-;-;-;-;-;-;-;-;-;-;-;-;-;-;-;-;-;-;-;-;-;-;-;-;-;-;-;-;-;-;-;-;-;-;-;-;-;-;-;-;-;-;-;-;-;-;-;-;-;-	3885	chr7:19606217-19629438	2162.75	2388.58	2815.51	2553.79	2600.28	2690.07	3169.41	3490.56	4642.36	3216.62	3630.74	4147.93	3125.72	0.482361	0.0561313	8.59343	8.44083e-18	5.24395e-15
49	ENSMUSG00000024927.8	Rela	v-rel reticuloendotheliosis viral oncogene homolog A (avian) [Source:MGI Symbol;Acc:MGI:103290]	chr19;chr19;chr19;chr19;chr19;chr19;chr19;chr19;chr19;chr19;chr19;chr19;chr19;chr19;chr19;chr19;chr19;chr19;chr19;chr19;chr19;chr19;chr19;chr19;chr19;chr19;chr19;chr19;chr19;chr19;chr19;chr19;chr19;chr19;chr19;chr19;chr19;chr19;chr19;chr19;chr19;chr19;chr19;chr19;chr19;chr19;chr19;chr19;chr19	5637483;5637719;5637829;5637933;5637944;5637959;5638432;5638432;5638432;5638432;5638551;5638551;5638551;5638551;5638551;5638551;5638855;5638855;5638855;5638855;5638855;5639859;5639859;5639859;5640303;5640303;5640303;5640303;5641146;5641181;5641181;5641181;5641464;5641464;5641464;5641464;5645325;5645325;5645325;5645325;5645513;5645513;5645513;5645513;5646594;5646800;5646800;5646800;5646800	5637841;5637841;5637841;5637976;5638148;5638148;5638458;5638458;5638458;5638458;5638696;5638702;5638702;5638702;5638702;5638702;5639003;5638969;5639003;5639003;5639003;5639950;5639950;5639950;5640432;5640434;5640434;5640434;5641285;5641285;5641285;5641285;5641676;5641676;5641676;5641676;5645405;5645405;5645405;5645405;5645587;5645587;5645587;5645587;5646698;5647076;5647423;5647608;5648130	+;+;+;+;+;+;+;+;+;+;+;+;+;+;+;+;+;+;+;+;+;+;+;+;+;+;+;+;+;+;+;+;+;+;+;+;+;+;+;+;+;+;+;+;+;+;+;+;+	3072	chr19:5637483-5648130	2833.26	2859.79	2824.16	2561.01	2753.7	2928.33	4016.22	4050.78	4387.97	3320.76	3886.21	4067.3	3374.13	0.451776	0.0525758	8.59284	8.48451e-18	5.24395e-15
50	ENSMUSG00000032515.8	Csrnp1	cysteine-serine-rich nuclear protein 1 [Source:MGI Symbol;Acc:MGI:2387989]	chr9;chr9;chr9;chr9;chr9;chr9;chr9;chr9;chr9;chr9;chr9;chr9;chr9;chr9;chr9;chr9;chr9;chr9;chr9;chr9	119971163;119971165;119972081;119973364;119973364;119973364;119974154;119974154;119974154;119974261;119974354;119977002;119977002;119977002;119977002;119977002;119982733;119983619;119984406;119984634	119973211;119973211;119973211;119973678;119973678;119973678;119974413;119974413;119974413;119974413;119974413;119977245;119977245;119977245;119977245;119977335;119983023;119983779;119984443;119984658	-;-;-;-;-;-;-;-;-;-;-;-;-;-;-;-;-;-;-;-	3473	chr9:119971163-119984658	462.274	554.491	904.986	495.418	530.738	765.837	1109.24	1376.22	1503.66	849.087	1149.17	1188.15	907.44	0.693978	0.081183	8.54832	1.24893e-17	7.56477e-15
51	ENSMUSG00000018920.11	Cxcl16	chemokine (C-X-C motif) ligand 16 [Source:MGI Symbol;Acc:MGI:1932682]	chr11;chr11;chr11;chr11;chr11;chr11;chr11;chr11;chr11;chr11;chr11;chr11;chr11;chr11;chr11;chr11;chr11	70453983;70454238;70455159;70455190;70455655;70455655;70455655;70456941;70458076;70458745;70458745;70458745;70459029;70459029;70459378;70459378;70459378	70455444;70454557;70455444;70455444;70456062;70456062;70456062;70456991;70458145;70459167;70458827;70458827;70459167;70459167;70459832;70459408;70459984	-;-;-;-;-;-;-;-;-;-;-;-;-;-;-;-;-	3021	chr11:70453983-70459984	2274.22	2553.09	3161.51	3038.38	2784.39	4040.21	4253.16	4439.31	5718.46	4190	4831.52	6632.44	3993.06	0.603785	0.0707203	8.53765	1.36983e-17	8.1344e-15
52	ENSMUSG00000003051.13	Elf3	E74-like factor 3 [Source:MGI Symbol;Acc:MGI:1101781]	chr1;chr1;chr1;chr1;chr1;chr1;chr1;chr1;chr1;chr1;chr1;chr1;chr1;chr1;chr1;chr1;chr1;chr1;chr1;chr1;chr1	135253575;135253579;135254925;135254925;135255975;135255975;135256234;135256234;135256471;135256471;135256657;135256779;135256779;135257005;135257005;135257005;135257615;135257615;135257615;135258349;135258349	135254380;135254380;135255120;135255120;135256091;135256091;135256323;135256323;135256590;135256590;135256874;135256874;135256874;135257286;135257226;135257286;135257649;135257782;135257782;135258438;135258568	-;-;-;-;-;-;-;-;-;-;-;-;-;-;-;-;-;-;-;-;-	2217	chr1:135253575-135258568	15596.4	14477.7	15605.3	12695	15389.1	16335.6	20502.9	24214.4	24028.8	17710.7	23600.2	24228.8	18698.7	0.498377	0.0592326	8.4139	3.96586e-17	2.30973e-14
53	ENSMUSG00000017144.8	Rnd3	Rho family GTPase 3 [Source:MGI Symbol;Acc:MGI:1921444]	chr2;chr2;chr2;chr2;chr2;chr2;chr2;chr2;chr2;chr2;chr2;chr2	51130438;51131835;51134083;51137069;51137136;51137136;51148224;51148224;51148224;51148725;51148725;51148725	51132545;51134217;51134217;51137245;51137245;51137245;51148311;51148311;51148311;51149110;51149094;51149111	-;-;-;-;-;-;-;-;-;-;-;-	4432	chr2:51130438-51149111	3127.91	3828.63	4209.21	3274.81	3451.5	3780.4	5766.15	6365.14	6726.47	4805.61	5843.93	5116.48	4691.35	0.562336	0.0676009	8.31847	8.91041e-17	5.09154e-14
54	ENSMUSG00000040128.9	Pnrc1	proline-rich nuclear receptor coactivator 1 [Source:MGI Symbol;Acc:MGI:1917838]	chr4;chr4;chr4;chr4;chr4;chr4	33245423;33246004;33246012;33247298;33247948;33289995	33246507;33246507;33246507;33247575;33248510;33290163	-;-;-;-;-;-	2095	chr4:33245423-33290163	4061.1	4219.61	3779.97	3728.72	4311.82	4261.45	7688.19	8124.57	7640.14	4942.51	8279.05	6747.01	5648.68	0.631588	0.0760991	8.29955	1.0451e-16	5.86125e-14
55	ENSMUSG00000020275.9	Rel	reticuloendotheliosis oncogene [Source:MGI Symbol;Acc:MGI:97897]	chr11;chr11;chr11;chr11;chr11;chr11;chr11;chr11;chr11;chr11	23736847;23744239;23744437;23745429;23745746;23748751;23753217;23756899;23761013;23770680	23743040;23744307;23744505;23745641;23745850;23748891;23753308;23757047;23761155;23770970	-;-;-;-;-;-;-;-;-;-	7466	chr11:23736847-23770970	745.687	918.058	719.015	1000.76	901.232	774.913	1622.43	1765.63	1761.64	1284.97	1426.15	1536.11	1204.72	0.655644	0.0792434	8.2738	1.29761e-16	7.1451e-14
56	ENSMUSG00000042406.8	Atf4	activating transcription factor 4 [Source:MGI Symbol;Acc:MGI:88096]	chr15;chr15;chr15;chr15;chr15;chr15;chr15;chr15	80255184;80255185;80255523;80255568;80256207;80256207;80256634;80256634	80255685;80255284;80257541;80255685;80256521;80256521;80256759;80257541	+;+;+;+;+;+;+;+	2358	chr15:80255184-80257541	12293.9	12448.6	11282.6	10710.6	11603.5	11249.3	18859.2	18506	23013.6	15635.5	16982.2	19111.2	15141.3	0.560653	0.0686411	8.1679	3.1381e-16	1.69709e-13
57	ENSMUSG00000022687.12	Boc	biregional cell adhesion molecule-related/down-regulated by oncogenes (Cdon) binding protein [Source:MGI Symbol;Acc:MGI:2151153]	chr16;chr16;chr16;chr16;chr16;chr16;chr16;chr16;chr16;chr16;chr16;chr16;chr16;chr16;chr16;chr16;chr16;chr16;chr16	44485049;44486712;44487350;44487617;44488510;44490140;44490577;44491172;44491693;44492308;44492813;44496252;44499401;44500350;44501646;44503529;44520225;44521159;44558438	44485799;44486902;44487429;44487852;44488731;44490262;44490682;44491353;44491899;44492418;44492972;44496559;44499673;44500643;44501789;44503675;44520503;44521335;44558897	-;-;-;-;-;-;-;-;-;-;-;-;-;-;-;-;-;-;-	4451	chr16:44485049-44558897	1086.13	1091.72	596.837	946.618	1196.72	603.593	1453.49	1725.81	1134.62	1369.79	1618.82	1095.86	1160	0.530374	0.0656813	8.07496	6.74983e-16	3.58629e-13
58	ENSMUSG00000074211.4	Sdhaf1	succinate dehydrogenase complex assembly factor 1 [Source:MGI Symbol;Acc:MGI:1915582]	chr7	30321406	30323895	-	2490	chr7:30321406-30323895	875.297	859.156	995.809	767.04	804.63	924.677	1238.87	1253.2	1465.44	1036.37	1279.92	1321.82	1068.52	0.471709	0.0584964	8.0639	7.38965e-16	3.85854e-13
59	ENSMUSG00000058427.10	Cxcl2	chemokine (C-X-C motif) ligand 2 [Source:MGI Symbol;Acc:MGI:1340094]	chr5;chr5;chr5;chr5;chr5;chr5;chr5;chr5;chr5;chr5	90903871;90903873;90903873;90903873;90904116;90904116;90904116;90904357;90904357;90905189	90904023;90904023;90905938;90904023;90904361;90904239;90904239;90904440;90905938;90905938	+;+;+;+;+;+;+;+;+;+	2068	chr5:90903871-90905938	25.0578	15.2333	7.56858	6.3168	10.2284	2.26914	1280.3	1153.19	771.538	453.518	856.72	794.577	448.044	0.525245	0.065591	8.00789	1.16691e-15	5.97076e-13
60	ENSMUSG00000038508.7	Gdf15	growth differentiation factor 15 [Source:MGI Symbol;Acc:MGI:1346047]	chr8;chr8;chr8;chr8;chr8	70629393;70629394;70631333;70631333;70632150	70630174;70630174;70631624;70632095;70632456	-;-;-;-;-	1852	chr8:70629393-70632456	1559.63	1398.41	483.308	666.874	1256.95	719.319	7011.39	8504.25	3320.24	2920.15	8114.76	4736.7	3391	0.647349	0.0808557	8.00622	1.18291e-15	5.97076e-13
61	ENSMUSG00000052056.14	Zfp217	zinc finger protein 217 [Source:MGI Symbol;Acc:MGI:2685408]	chr2;chr2;chr2;chr2;chr2;chr2;chr2;chr2;chr2;chr2;chr2;chr2;chr2;chr2;chr2;chr2;chr2;chr2;chr2;chr2;chr2	170108643;170108646;170112480;170112480;170114061;170114061;170116142;170116142;170119019;170119019;170120333;170120619;170120719;170131048;170131048;170131657;170131657;170131657;170133895;170142614;170147862	170110655;170110655;170112614;170112614;170115572;170115572;170116258;170116258;170120753;170120753;170120753;170120753;170120753;170131220;170131220;170131752;170131752;170131752;170133945;170142678;170148103	-;-;-;-;-;-;-;-;-;-;-;-;-;-;-;-;-;-;-;-;-	6139	chr2:170108643-170148103	1282.27	1315.14	1801.32	1568.37	1158.08	1984.37	1862.55	2025.83	3086.15	2028.23	1909.56	3437.16	1954.92	0.530239	0.0665993	7.96163	1.69784e-15	8.42936e-13
62	ENSMUSG00000032578.7	Cish	cytokine inducible SH2-containing protein [Source:MGI Symbol;Acc:MGI:103159]	chr9;chr9;chr9;chr9;chr9;chr9;chr9;chr9;chr9;chr9;chr9;chr9;chr9;chr9	107296026;107296710;107296907;107296912;107299155;107299896;107299924;107299924;107299924;107300368;107300368;107300368;107300368;107300421	107297034;107297034;107299778;107297034;107299213;107300144;107300080;107300144;107300144;107300458;107301987;107302784;107301943;107300551	+;+;+;+;+;+;+;+;+;+;+;+;+;+	6419	chr9:107296026-107302784	832.093	896.731	976.347	652.435	991.014	940.561	1603.3	1693.95	1767.61	1093.48	1615.38	1470.34	1211.1	0.611865	0.0768871	7.95796	1.74893e-15	8.54294e-13
63	ENSMUSG00000035172.15	Plekhh3	pleckstrin homology domain containing, family H (with MyTH4 domain) member 3 [Source:MGI Symbol;Acc:MGI:2384950]	chr11;chr11;chr11;chr11;chr11;chr11;chr11;chr11;chr11;chr11;chr11;chr11;chr11;chr11;chr11;chr11;chr11;chr11;chr11;chr11;chr11;chr11;chr11;chr11;chr11;chr11;chr11;chr11;chr11;chr11;chr11;chr11;chr11;chr11;chr11;chr11;chr11;chr11;chr11;chr11;chr11;chr11;chr11;chr11;chr11;chr11;chr11;chr11;chr11;chr11;chr11;chr11;chr11	101162679;101162679;101162679;101162682;101163506;101163506;101163506;101163506;101164013;101164013;101164038;101164038;101164167;101164659;101164659;101164659;101164659;101165051;101165051;101165060;101165060;101165060;101165484;101165484;101165484;101165484;101166354;101166354;101166354;101167450;101167450;101167450;101167474;101167675;101167675;101167675;101167675;101167918;101167918;101167918…	101163064;101163064;101163064;101163064;101163697;101163697;101163697;101163697;101164471;101164471;101164471;101164471;101164791;101164791;101164791;101164791;101164791;101165187;101165187;101165324;101165187;101165187;101165691;101165691;101165691;101165620;101166660;101166660;101166660;101167570;101167570;101167570;101167570;101167832;101167832;101167832;101167832;101168109;101168109;101168109…	-;-;-;-;-;-;-;-;-;-;-;-;-;-;-;-;-;-;-;-;-;-;-;-;-;-;-;-;-;-;-;-;-;-;-;-;-;-;-;-;-;-;-;-;-;-;-;-;-;-;-;-;-	3582	chr11:101162679-101171351	946.15	1035.86	1492.09	1030.54	977.376	1395.52	1229.3	1417.82	1973.04	1287.49	1362.49	1802.39	1329.17	0.370494	0.0467596	7.92339	2.31121e-15	1.11103e-12
64	ENSMUSG00000033955.13	Tnks1bp1	tankyrase 1 binding protein 1 [Source:MGI Symbol;Acc:MGI:2446193]	chr2;chr2;chr2;chr2;chr2;chr2;chr2;chr2;chr2;chr2;chr2;chr2;chr2;chr2;chr2;chr2;chr2;chr2;chr2;chr2;chr2;chr2;chr2;chr2;chr2;chr2;chr2;chr2;chr2;chr2;chr2;chr2;chr2;chr2;chr2;chr2;chr2;chr2;chr2;chr2;chr2;chr2;chr2;chr2;chr2;chr2;chr2;chr2	85048022;85048055;85050460;85050460;85050608;85050824;85050861;85050861;85050865;85050893;85051925;85051925;85051925;85051925;85051925;85051925;85054283;85054283;85058060;85058126;85058126;85058126;85058159;85060964;85061888;85061888;85061888;85061888;85061888;85069988;85069988;85069988;85070607;85070607;85070607;85070873;85070873;85070873;85071706;85071706;85071706;85072096;85072096;85072096;850…	85048135;85048139;85050560;85050560;85050973;85050973;85050973;85050973;85050973;85050973;85052555;85052555;85052052;85052555;85052134;85052555;85054352;85054352;85059487;85058557;85059487;85059487;85059487;85061204;85062585;85064016;85064016;85064016;85063529;85070357;85070357;85070357;85070757;85070757;85070757;85071009;85071009;85071009;85071863;85071863;85071863;85072168;85072168;85072168;850…	+;+;+;+;+;+;+;+;+;+;+;+;+;+;+;+;+;+;+;+;+;+;+;+;+;+;+;+;+;+;+;+;+;+;+;+;+;+;+;+;+;+;+;+;+;+;+;+	6425	chr2:85048022-85073048	8605.21	9333.93	10336.5	8821.86	9108.92	10727.4	10263.7	11602.7	13985.6	9916.09	11550.2	13096.2	10612.4	0.287778	0.0364201	7.90162	2.75295e-15	1.28267e-12
65	ENSMUSG00000046108.3	Il17c	interleukin 17C [Source:MGI Symbol;Acc:MGI:2446486]	chr8;chr8	122422020;122423307	122422405;122423639	+;+	719	chr8:122422020-122423639	6.04845	8.12441	4.32491	6.3168	3.40945	4.53829	73.312	105.319	261.558	27.715	73.9738	178.223	62.7386	0.555927	0.070349	7.90242	2.73545e-15	1.28267e-12
66	ENSMUSG00000032000.17	Birc3	baculoviral IAP repeat-containing 3 [Source:MGI Symbol;Acc:MGI:1197007]	chr9;chr9;chr9;chr9;chr9;chr9;chr9;chr9;chr9;chr9;chr9;chr9;chr9;chr9;chr9;chr9;chr9;chr9;chr9;chr9;chr9;chr9;chr9;chr9;chr9;chr9;chr9;chr9	7848699;7849672;7849694;7850920;7850920;7854367;7854367;7855815;7857390;7857390;7858701;7858701;7858701;7860263;7860263;7860317;7860463;7860463;7860791;7860810;7866193;7868648;7872823;7872823;7872823;7872823;7872990;7873056	7849456;7849713;7849713;7851086;7851171;7854606;7854606;7857438;7857438;7857438;7858779;7858779;7858779;7860362;7860362;7860326;7861407;7861407;7861407;7861407;7866517;7868927;7872857;7872897;7872983;7873024;7873186;7873170	-;-;-;-;-;-;-;-;-;-;-;-;-;-;-;-;-;-;-;-;-;-;-;-;-;-;-;-	5009	chr9:7848699-7873186	1601.11	1822.91	2856.6	2074.62	1895.65	2338.35	2733.79	3344.53	5007.83	2784.1	3020.88	3904.99	2782.11	0.567881	0.0722825	7.8564	3.95324e-15	1.814e-12
67	ENSMUSG00000003382.18	Etv3	ets variant 3 [Source:MGI Symbol;Acc:MGI:1350926]	chr3;chr3;chr3;chr3;chr3;chr3;chr3;chr3;chr3;chr3;chr3;chr3;chr3;chr3;chr3;chr3;chr3;chr3;chr3	87525407;87525578;87525607;87525614;87525618;87527258;87527258;87527258;87527261;87527870;87527870;87527870;87529224;87529224;87529224;87529224;87535511;87535511;87535511	87525659;87525659;87528107;87525659;87525659;87527316;87531034;87527316;87527316;87528107;87528107;87528107;87531031;87529339;87529339;87529339;87540156;87540156;87540142	+;+;+;+;+;+;+;+;+;+;+;+;+;+;+;+;+;+;+	10274	chr3:87525407-87540156	3531.43	4255.16	5156.37	4632.02	4065.2	5004.6	5623.77	6685.52	8709.06	5658.06	6330.78	7361.25	5584.43	0.502534	0.0640548	7.84538	4.31655e-15	1.95114e-12
68	ENSMUSG00000035671.6	Zswim4	zinc finger SWIM-type containing 4 [Source:MGI Symbol;Acc:MGI:2443726]	chr8;chr8;chr8;chr8;chr8;chr8;chr8;chr8;chr8;chr8;chr8;chr8;chr8;chr8	84210678;84214023;84217245;84219826;84223220;84223671;84224143;84225816;84226672;84228792;84229023;84230741;84234903;84236867	84212805;84214104;84217408;84219980;84223355;84223925;84224280;84226166;84226839;84228942;84229171;84231097;84235104;84237055	-;-;-;-;-;-;-;-;-;-;-;-;-;-	4625	chr8:84210678-84237055	1381.64	1566.99	1834.84	1642.37	1563.8	1759.72	1977.3	2240.9	2746.96	1879.58	2148.68	2511.03	1937.82	0.416778	0.0534523	7.79719	6.33005e-15	2.8192e-12
69	ENSMUSG00000020941.7	Map3k14	mitogen-activated protein kinase kinase kinase 14 [Source:MGI Symbol;Acc:MGI:1858204]	chr11;chr11;chr11;chr11;chr11;chr11;chr11;chr11;chr11;chr11;chr11;chr11;chr11;chr11;chr11;chr11;chr11;chr11;chr11;chr11;chr11;chr11;chr11;chr11	103219762;103220805;103221499;103221499;103224246;103225034;103225290;103226987;103227532;103230332;103231032;103231357;103237030;103237498;103238932;103239334;103239632;103239632;103239632;103241037;103241037;103242115;103242115;103267338	103221189;103221189;103221847;103221599;103224390;103225140;103225622;103227137;103227695;103230436;103231163;103231486;103239552;103237635;103239552;103239552;103240134;103239842;103239842;103241106;103241106;103242271;103242389;103267472	-;-;-;-;-;-;-;-;-;-;-;-;-;-;-;-;-;-;-;-;-;-;-;-	6550	chr11:103219762-103267472	139.978	152.333	164.346	166.042	145.47	173.59	233.748	270.819	262.753	261.193	229.663	285.369	207.109	0.566091	0.072686	7.78818	6.79828e-15	2.98385e-12
70	ENSMUSG00000073598.3	1700066B19Rik	RIKEN cDNA 1700066B19 gene [Source:MGI Symbol;Acc:MGI:1920699]	chr18;chr18;chr18;chr18;chr18	35703225;35715460;35726989;35728474;35728474	35703422;35715594;35727096;35730869;35729770	+;+;+;+;+	2837	chr18:35703225-35730869	453.633	451.92	283.281	640.704	489.825	290.451	873.369	958.487	820.505	886.04	812.852	729.866	640.911	0.658361	0.0848936	7.75513	8.82531e-15	3.81821e-12
71	ENSMUSG00000022462.7	Slc38a2	solute carrier family 38, member 2 [Source:MGI Symbol;Acc:MGI:1915010]	chr15;chr15;chr15;chr15;chr15;chr15;chr15;chr15;chr15;chr15;chr15;chr15;chr15;chr15;chr15;chr15;chr15;chr15;chr15;chr15;chr15;chr15;chr15;chr15;chr15;chr15	96687392;96689665;96691109;96691109;96691297;96691297;96691679;96691679;96692314;96692314;96692518;96692518;96693017;96693017;96693281;96693281;96693556;96693556;96695013;96695216;96695436;96697922;96698182;96698615;96698615;96699408	96690228;96690228;96691206;96691206;96691441;96691441;96691803;96691803;96692414;96692414;96692597;96692597;96693175;96693175;96693339;96693339;96698263;96693638;96695094;96695308;96695509;96698037;96698263;96698691;96698817;96699730	-;-;-;-;-;-;-;-;-;-;-;-;-;-;-;-;-;-;-;-;-;-;-;-;-;-	8838	chr15:96687392-96699730	18995.6	19772.8	21096.9	17418.1	19680.5	24582.8	25765.4	25525.2	34657.1	23186.5	25706.8	30990.6	23948.2	0.401268	0.0520514	7.70908	1.26725e-14	5.40545e-12
72	ENSMUSG00000055994.15	Nod2	nucleotide-binding oligomerization domain containing 2 [Source:MGI Symbol;Acc:MGI:2429397]	chr8;chr8;chr8;chr8;chr8;chr8;chr8;chr8;chr8;chr8;chr8;chr8;chr8;chr8;chr8;chr8;chr8;chr8;chr8;chr8;chr8;chr8;chr8;chr8;chr8;chr8;chr8;chr8;chr8;chr8;chr8;chr8;chr8;chr8;chr8;chr8;chr8;chr8;chr8;chr8;chr8;chr8;chr8	88647315;88647315;88647384;88651341;88652865;88652865;88652865;88652865;88660539;88660539;88660539;88660539;88663632;88663698;88663698;88663698;88670411;88670411;88670411;88670663;88670663;88670663;88672675;88672675;88672675;88674906;88674906;88674906;88675447;88675447;88675447;88681614;88681614;88681614;88684446;88684446;88684446;88686630;88686630;88686630;88687560;88687560;88687560	88647409;88647409;88647409;88651448;88653331;88653331;88653331;88653331;88660644;88660644;88660644;88660644;88665513;88665700;88665513;88665513;88670494;88670494;88670494;88670746;88670746;88670746;88672758;88672758;88672758;88674989;88674989;88674989;88675530;88675530;88675530;88681697;88681697;88681697;88684529;88684529;88684529;88687295;88687295;88687295;88688474;88688474;88688474	+;+;+;+;+;+;+;+;+;+;+;+;+;+;+;+;+;+;+;+;+;+;+;+;+;+;+;+;+;+;+;+;+;+;+;+;+;+;+;+;+;+;+	5014	chr8:88647315-88688474	149.483	159.441	67.036	237.331	151.152	99.8424	480.247	623.946	567.307	389.69	399.975	405.245	310.891	0.673963	0.0876868	7.68602	1.51787e-14	6.38454e-12
73	ENSMUSG00000001053.15	N4bp3	NEDD4 binding protein 3 [Source:MGI Symbol;Acc:MGI:2442218]	chr11;chr11;chr11;chr11;chr11;chr11;chr11;chr11;chr11;chr11;chr11;chr11;chr11	51643063;51644275;51645173;51645554;51645619;51645927;51645927;51645927;51648008;51650149;51650678;51650678;51650678	51644148;51644529;51645685;51645685;51645685;51646274;51646274;51646274;51648162;51650354;51650837;51650820;51650842	-;-;-;-;-;-;-;-;-;-;-;-;-	2728	chr11:51643063-51650842	518.438	406.22	231.382	479.174	471.641	296.123	866.994	892.995	616.275	696.234	810.271	752.144	586.491	0.65053	0.0847066	7.6798	1.59341e-14	6.61046e-12
74	ENSMUSG00000028214.13	Gem	GTP binding protein (gene overexpressed in skeletal muscle) [Source:MGI Symbol;Acc:MGI:99844]	chr4;chr4;chr4;chr4;chr4;chr4;chr4;chr4;chr4	11704457;11705807;11705905;11711139;11711139;11711970;11711970;11713476;11713476	11704566;11706241;11706241;11711215;11711215;11712174;11712174;11714752;11714752	+;+;+;+;+;+;+;+;+	2104	chr4:11704457-11714752	20.7375	19.2955	17.2996	25.2672	28.4121	26.0952	82.8744	91.1581	171.984	54.5901	68.8128	183.527	65.8378	0.645583	0.0843305	7.6554	1.92717e-14	7.88706e-12
75	ENSMUSG00000117975.1			chr19;chr19;chr19;chr19;chr19	47894602;47898152;47914416;47919124;47919124	47898185;47898190;47914600;47919250;47919299	-;-;-;-;-	3950	chr19:47894602-47919299	368.091	384.894	317.88	376.301	364.811	382.351	528.059	602.705	488.481	524.065	601.252	452.983	449.323	0.465464	0.0616155	7.55433	4.21016e-14	1.70006e-11
76	ENSMUSG00000105456.1	Gm43745	predicted gene 43745 [Source:MGI Symbol;Acc:MGI:5663882]	chr3	107885966	107887848	+	1883	chr3:107885966-107887848	85.5423	55.8553	85.4169	145.286	81.8268	105.515	200.811	148.685	354.716	304.025	211.6	338.411	176.474	0.66967	0.0895099	7.48152	7.34662e-14	2.92753e-11
77	ENSMUSG00000040829.14	Zmynd15	zinc finger, MYND-type containing 15 [Source:MGI Symbol;Acc:MGI:3603821]	chr11;chr11;chr11;chr11;chr11;chr11;chr11;chr11;chr11;chr11;chr11;chr11;chr11;chr11;chr11;chr11;chr11;chr11;chr11;chr11;chr11;chr11;chr11;chr11;chr11;chr11;chr11;chr11;chr11;chr11;chr11;chr11;chr11;chr11;chr11;chr11;chr11;chr11;chr11;chr11;chr11;chr11;chr11;chr11;chr11;chr11;chr11;chr11;chr11;chr11;chr11;chr11;chr11;chr11;chr11	70459433;70459622;70459940;70460137;70460196;70460552;70460552;70460565;70460642;70460893;70461784;70461787;70461787;70461787;70462111;70462111;70462111;70462111;70462523;70462523;70462523;70462523;70463439;70463439;70463439;70463439;70463916;70463916;70463916;70463916;70464149;70464149;70464149;70464356;70464356;70464356;70464356;70464533;70464533;70464533;70464533;70464780;70464780;70464780;704…	70460080;70460080;70460080;70460322;70461553;70460896;70461140;70461140;70460862;70461140;70462021;70462021;70462021;70462021;70462266;70462266;70462266;70462266;70462683;70462683;70462683;70462683;70463591;70463591;70463591;70463591;70463996;70463996;70463996;70463996;70464265;70464265;70464265;70464444;70464444;70464444;70464444;70464631;70464631;70464631;70464631;70464933;70464933;70464933;704…	+;+;+;+;+;+;+;+;+;+;+;+;+;+;+;+;+;+;+;+;+;+;+;+;+;+;+;+;+;+;+;+;+;+;+;+;+;+;+;+;+;+;+;+;+;+;+;+;+;+;+;+;+;+;+	4409	chr11:70459433-70466202	110.6	70.073	63.7923	92.0448	93.1917	95.3041	190.186	149.57	248.421	183.087	173.752	216.414	140.536	0.656704	0.0883727	7.43108	1.07718e-13	4.18234e-11
78	ENSMUSG00000024014.8	Pim1	proviral integration site 1 [Source:MGI Symbol;Acc:MGI:97584]	chr17;chr17;chr17;chr17;chr17;chr17;chr17;chr17;chr17;chr17;chr17;chr17;chr17;chr17;chr17;chr17;chr17;chr17;chr17;chr17;chr17;chr17;chr17;chr17;chr17	29490753;29491156;29491305;29491325;29491325;29491520;29491520;29491665;29491665;29491665;29492196;29492216;29493037;29493407;29493722;29493722;29493722;29493722;29493722;29493722;29494590;29494590;29494590;29494590;29494590	29491225;29491225;29491431;29491431;29491431;29491570;29491570;29492031;29492031;29492031;29492369;29492426;29493134;29493898;29493898;29493865;29493763;29493898;29493898;29493898;29496108;29494964;29495442;29495445;29496112	+;+;+;+;+;+;+;+;+;+;+;+;+;+;+;+;+;+;+;+;+;+;+;+;+	3362	chr17:29490753-29496112	1189.82	1230.85	1258.55	1202	1263.77	1639.46	1795.61	2062.12	2024.39	1606.63	2355.98	2381.61	1667.56	0.523023	0.0703671	7.43278	1.06339e-13	4.18234e-11
79	ENSMUSG00000000134.17	Tfe3	transcription factor E3 [Source:MGI Symbol;Acc:MGI:98511]	chrX;chrX;chrX;chrX;chrX;chrX;chrX;chrX;chrX;chrX;chrX;chrX;chrX;chrX;chrX;chrX;chrX;chrX;chrX;chrX;chrX;chrX;chrX;chrX;chrX;chrX;chrX;chrX;chrX;chrX;chrX;chrX;chrX;chrX;chrX;chrX;chrX;chrX;chrX;chrX;chrX;chrX;chrX;chrX;chrX;chrX;chrX;chrX;chrX;chrX;chrX;chrX;chrX;chrX;chrX;chrX;chrX;chrX;chrX;chrX;chrX;chrX;chrX;chrX;chrX;chrX;chrX;chrX;chrX;chrX;chrX;chrX;chrX;chrX;chrX;chrX;chrX;chrX;chrX;chrX…	7762560;7762586;7762658;7762664;7762676;7762695;7762697;7762767;7763943;7763959;7764041;7764087;7764652;7765507;7765507;7765507;7765507;7765507;7765507;7765507;7765507;7765507;7765507;7765507;7766555;7766555;7766555;7766555;7766555;7766555;7766555;7766555;7766555;7766555;7766574;7766620;7767439;7767439;7767439;7767439;7767439;7767439;7767439;7767439;7767439;7767893;7767893;7767893;7767893;7767893…	7762630;7762630;7763060;7763060;7763060;7763213;7763060;7763060;7763998;7764028;7764160;7764092;7765620;7765620;7765620;7765620;7765620;7765620;7765620;7765620;7765620;7765620;7766071;7765620;7766855;7766855;7766855;7766855;7766792;7767684;7766855;7766855;7766767;7766855;7766855;7766855;7767684;7767684;7767684;7767684;7767684;7767684;7767684;7767684;7767684;7767997;7767997;7767997;7767997;7767997…	+;+;+;+;+;+;+;+;+;+;+;+;+;+;+;+;+;+;+;+;+;+;+;+;+;+;+;+;+;+;+;+;+;+;+;+;+;+;+;+;+;+;+;+;+;+;+;+;+;+;+;+;+;+;+;+;+;+;+;+;+;+;+;+;+;+;+;+;+;+;+;+;+;+;+;+;+;+;+;+;+;+;+;+;+;+;+;+;+;+;+;+;+;+;+;+;+;+;+;+;+;+	9261	chrX:7762560-7775202	1903.53	1891.97	2039.19	1869.77	1874.06	2123.92	2204.67	2220.54	2451.96	2189.49	2238.14	2482.39	2124.14	0.228788	0.0309425	7.39398	1.42503e-13	5.46292e-11
80	ENSMUSG00000024190.7	Dusp1	dual specificity phosphatase 1 [Source:MGI Symbol;Acc:MGI:105120]	chr17;chr17;chr17;chr17;chr17;chr17;chr17;chr17;chr17;chr17;chr17;chr17;chr17;chr17;chr17;chr17;chr17;chr17;chr17;chr17;chr17	26505590;26505591;26505591;26505591;26506516;26506985;26506985;26506985;26506985;26507574;26507574;26507574;26507574;26507957;26507957;26508312;26552036;26554254;26554277;26561292;26562090	26506650;26506650;26506650;26506650;26507204;26507204;26507204;26507719;26507204;26507723;26507719;26507719;26507719;26508474;26508519;26508472;26552189;26554466;26554466;26561499;26562128	-;-;-;-;-;-;-;-;-;-;-;-;-;-;-;-;-;-;-;-;-	3311	chr17:26505590-26562128	1384.23	1470.52	2106.23	940.301	1428.56	2028.62	3074.85	3970.24	4032.06	1748.56	3862.12	3193.16	2436.62	0.637791	0.0883609	7.21802	5.27507e-13	1.99694e-10
81	ENSMUSG00000028680.14	Plk3	polo like kinase 3 [Source:MGI Symbol;Acc:MGI:109604]	chr4;chr4;chr4;chr4;chr4;chr4;chr4;chr4;chr4;chr4;chr4;chr4;chr4;chr4;chr4;chr4;chr4;chr4;chr4;chr4;chr4;chr4;chr4;chr4;chr4;chr4;chr4;chr4;chr4;chr4;chr4;chr4;chr4;chr4;chr4;chr4;chr4;chr4;chr4;chr4;chr4;chr4;chr4;chr4	117128655;117128655;117128657;117129286;117129286;117129286;117129960;117129960;117129960;117130243;117130243;117130508;117130508;117130508;117130724;117130724;117130724;117131062;117131062;117131113;117131373;117131373;117131373;117131610;117131610;117131610;117131901;117131901;117131901;117132727;117132727;117132727;117132905;117132905;117132905;117133189;117133189;117133189;117133395;117133395…	117129178;117129178;117129178;117129399;117129399;117129399;117130089;117130089;117130405;117130405;117130405;117130591;117130591;117130591;117130817;117130817;117130817;117131153;117131153;117131153;117131499;117131499;117131499;117131808;117131808;117131808;117131996;117131996;117131996;117132814;117132814;117132814;117133034;117133034;117133034;117133305;117133305;117133305;117133502;117133502…	-;-;-;-;-;-;-;-;-;-;-;-;-;-;-;-;-;-;-;-;-;-;-;-;-;-;-;-;-;-;-;-;-;-;-;-;-;-;-;-;-;-;-;-	2531	chr4:117128655-117133963	650.64	823.612	1742.94	889.766	662.57	1429.56	1287.74	1437.29	2824.59	1206.86	1304.86	2217.18	1373.13	0.558504	0.0778852	7.17086	7.4528e-13	2.78652e-10
82	ENSMUSG00000029513.14	Prkab1	protein kinase, AMP-activated, beta 1 non-catalytic subunit [Source:MGI Symbol;Acc:MGI:1336167]	chr5;chr5;chr5;chr5;chr5;chr5;chr5;chr5;chr5;chr5;chr5;chr5;chr5;chr5;chr5;chr5;chr5;chr5;chr5;chr5;chr5;chr5;chr5;chr5;chr5;chr5;chr5;chr5;chr5;chr5;chr5;chr5;chr5;chr5;chr5;chr5;chr5;chr5;chr5;chr5;chr5;chr5;chr5;chr5	116013586;116013590;116014167;116014316;116014435;116014650;116014914;116014914;116014914;116014914;116014914;116014914;116017815;116017948;116017948;116017948;116017948;116017948;116019707;116020004;116020004;116020004;116020374;116020374;116020374;116020374;116020374;116020374;116021483;116021483;116021483;116021483;116021483;116021483;116023899;116024091;116024091;116024091;116024091;116024091…	116014726;116014726;116014726;116014726;116014726;116014726;116014982;116014982;116014982;116014982;116015161;116014982;116018081;116018081;116018081;116018081;116018211;116018081;116020118;116020118;116020118;116020118;116020467;116020467;116020467;116020467;116020467;116020467;116021646;116021646;116021646;116021646;116021646;116021646;116024259;116024259;116024259;116024356;116024259;116024462…	-;-;-;-;-;-;-;-;-;-;-;-;-;-;-;-;-;-;-;-;-;-;-;-;-;-;-;-;-;-;-;-;-;-;-;-;-;-;-;-;-;-;-;-	3066	chr5:116013586-116024508	5239.68	5521.55	8029.19	5714	5528.99	8518.37	6388.77	6493.46	10347.7	6557.54	6712.69	9789.53	7070.12	0.250401	0.0349449	7.16559	7.74512e-13	2.8605e-10
83	ENSMUSG00000051439.7	Cd14	CD14 antigen [Source:MGI Symbol;Acc:MGI:88318]	chr18;chr18;chr18	36725067;36725871;36726489	36726397;36726738;36726798	-;-;-	1732	chr18:36725067-36726798	1444.71	1612.69	1163.4	1603.56	1721.77	1122.09	2099.49	2200.18	1522.77	1840.11	2111.69	1681.45	1676.99	0.370248	0.051791	7.14889	8.74846e-13	3.19213e-10
84	ENSMUSG00000020916.8	Krt36	keratin 36 [Source:MGI Symbol;Acc:MGI:109364]	chr11;chr11;chr11;chr11;chr11;chr11;chr11	100102007;100102803;100103171;100103389;100104046;100104429;100105138	100102439;100103023;100103296;100103550;100104202;100104511;100105626	-;-;-;-;-;-;-	1671	chr11:100102007-100105626	90.7267	191.939	148.128	73.0944	92.0552	103.246	607.746	1205.41	1656.54	224.239	861.021	752.144	500.524	0.528284	0.0739433	7.14445	9.03579e-13	3.25772e-10
85	ENSMUSG00000116657.1	AC127341.3	novel transcript	chr17	27545707	27556518	-	10812	chr17:27545707-27556518	119.241	161.473	175.159	143.482	154.562	178.128	237.998	282.325	383.38	170.489	265.79	329.925	216.829	0.579911	0.0812047	7.14135	9.24169e-13	3.29276e-10
86	ENSMUSG00000026773.19	Pfkfb3	6-phosphofructo-2-kinase/fructose-2,6-biphosphatase 3 [Source:MGI Symbol;Acc:MGI:2181202]	chr2;chr2;chr2;chr2;chr2;chr2;chr2;chr2;chr2;chr2;chr2;chr2;chr2;chr2;chr2;chr2;chr2;chr2;chr2;chr2;chr2;chr2;chr2;chr2;chr2;chr2;chr2;chr2;chr2;chr2;chr2;chr2;chr2;chr2;chr2;chr2;chr2;chr2;chr2;chr2;chr2;chr2;chr2;chr2;chr2;chr2;chr2;chr2;chr2;chr2;chr2;chr2;chr2;chr2;chr2;chr2;chr2;chr2;chr2;chr2;chr2;chr2;chr2;chr2;chr2;chr2;chr2;chr2;chr2;chr2;chr2;chr2;chr2;chr2;chr2;chr2;chr2;chr2;chr2;chr2…	11471433;11471791;11471824;11471826;11471826;11471828;11474393;11474407;11474407;11474407;11474407;11475754;11475754;11475764;11475764;11477955;11477967;11478036;11478036;11478036;11478036;11478036;11478036;11479900;11480198;11480198;11480198;11480198;11480198;11480198;11480198;11480198;11480198;11480198;11480198;11480198;11480198;11481010;11481247;11481247;11481247;11481247;11481247;11481871;114…	11474543;11474543;11474543;11474543;11474543;11471921;11474543;11474543;11474543;11474543;11474543;11475806;11475806;11475806;11475806;11478058;11478058;11478058;11478058;11478058;11478058;11478058;11478058;11480371;11480371;11480371;11480371;11480371;11480371;11480371;11480371;11480371;11480371;11480371;11480371;11480371;11480371;11481333;11481333;11481333;11481333;11481333;11481333;11481935;114…	-;-;-;-;-;-;-;-;-;-;-;-;-;-;-;-;-;-;-;-;-;-;-;-;-;-;-;-;-;-;-;-;-;-;-;-;-;-;-;-;-;-;-;-;-;-;-;-;-;-;-;-;-;-;-;-;-;-;-;-;-;-;-;-;-;-;-;-;-;-;-;-;-;-;-;-;-;-;-;-;-;-;-;-;-;-;-;-;-;-;-;-;-;-;-;-;-;-;-;-;-;-;-;-;-;-;-;-;-;-;-;-;-;-;-;-;-;-;-;-;-;-;-;-;-;-;-;-;-;-;-;-;-;-;-;-;-;-;-;-;-;-;-;-;-;-;-;-;-;-;-;-;-;-;-;-;-;-;-;-;-;-;-;-;-;-;-;-;-;-;-;-;-;-;-;-;-;-;-;-;-;-;-;-;-;-;-;-;-;-;-;-;-;-;-;-;-;-;-;-…	7561	chr2:11471433-11554077	1861.19	1964.08	1445.6	1516.03	1893.38	1461.33	3384.04	4723.4	3009.71	2055.11	4733.46	2354.03	2533.45	0.610645	0.0860355	7.09759	1.26952e-12	4.47062e-10
87	ENSMUSG00000020826.9	Nos2	nitric oxide synthase 2, inducible [Source:MGI Symbol;Acc:MGI:97361]	chr11;chr11;chr11;chr11;chr11;chr11;chr11;chr11;chr11;chr11;chr11;chr11;chr11;chr11;chr11;chr11;chr11;chr11;chr11;chr11;chr11;chr11;chr11;chr11;chr11;chr11;chr11;chr11;chr11;chr11;chr11;chr11;chr11;chr11;chr11;chr11;chr11;chr11;chr11;chr11;chr11;chr11;chr11;chr11;chr11;chr11;chr11;chr11;chr11;chr11;chr11;chr11;chr11;chr11;chr11;chr11;chr11;chr11;chr11	78920787;78922222;78924740;78925176;78928574;78928574;78928574;78929751;78929751;78929751;78931580;78931580;78931580;78935352;78935352;78935352;78936403;78936403;78936403;78937561;78937561;78937800;78937800;78939979;78939979;78940248;78940248;78944660;78944660;78945232;78945232;78945639;78945639;78945869;78945869;78947847;78947847;78948213;78948213;78949083;78949083;78949614;78949614;78949956;789…	78920995;78922377;78924855;78925306;78928643;78928643;78928643;78929870;78929870;78929870;78931728;78931728;78931728;78935514;78935514;78935514;78936494;78936432;78936494;78937702;78937702;78937939;78937939;78940153;78940153;78940349;78940349;78944854;78944854;78945314;78945314;78945783;78945783;78945973;78945973;78947896;78947896;78948387;78948387;78949215;78949215;78949692;78949692;78950137;789…	+;+;+;+;+;+;+;+;+;+;+;+;+;+;+;+;+;+;+;+;+;+;+;+;+;+;+;+;+;+;+;+;+;+;+;+;+;+;+;+;+;+;+;+;+;+;+;+;+;+;+;+;+;+;+;+;+;+;+	4439	chr11:78920787-78960254	121.833	69.0575	137.316	193.114	87.5092	163.379	423.935	411.539	2324.17	1023.77	356.967	2086.69	616.607	0.523443	0.0741874	7.05568	1.71757e-12	5.97892e-10
88	ENSMUSG00000032786.16	Alas1	aminolevulinic acid synthase 1 [Source:MGI Symbol;Acc:MGI:87989]	chr9;chr9;chr9;chr9;chr9;chr9;chr9;chr9;chr9;chr9;chr9;chr9;chr9;chr9;chr9;chr9;chr9;chr9;chr9;chr9;chr9;chr9;chr9;chr9;chr9;chr9;chr9;chr9;chr9;chr9;chr9;chr9;chr9;chr9;chr9;chr9;chr9;chr9;chr9;chr9;chr9;chr9;chr9;chr9;chr9;chr9;chr9;chr9;chr9;chr9;chr9;chr9;chr9;chr9;chr9;chr9;chr9;chr9;chr9;chr9;chr9;chr9;chr9;chr9;chr9;chr9;chr9;chr9;chr9;chr9;chr9;chr9;chr9;chr9;chr9;chr9;chr9;chr9;chr9;chr9…	106233455;106233458;106233927;106233927;106233942;106234195;106235388;106235388;106235388;106235388;106235388;106235388;106235389;106235438;106236440;106236440;106236440;106236440;106236440;106236440;106236440;106236440;106236678;106237969;106238075;106238075;106238075;106238075;106238075;106238075;106238119;106238643;106238643;106238643;106238643;106238643;106238643;106238643;106238643;106238643…	106234197;106234197;106234197;106234197;106234197;106234197;106235550;106235550;106235550;106235550;106235550;106235550;106235550;106235550;106236708;106237084;106236708;106236708;106236708;106236708;106236708;106236708;106236708;106238239;106238239;106238239;106238236;106238239;106238239;106238239;106238239;106238822;106238822;106238760;106238730;106238822;106238822;106238822;106238822;106238822…	-;-;-;-;-;-;-;-;-;-;-;-;-;-;-;-;-;-;-;-;-;-;-;-;-;-;-;-;-;-;-;-;-;-;-;-;-;-;-;-;-;-;-;-;-;-;-;-;-;-;-;-;-;-;-;-;-;-;-;-;-;-;-;-;-;-;-;-;-;-;-;-;-;-;-;-;-;-;-;-;-;-;-;-;-;-;-	6174	chr9:106233455-106248654	2374.45	2620.12	5814.84	2594.4	2860.53	5451.62	3122.66	3644.55	7683.13	3261.13	3865.56	6619.71	4159.39	0.3533	0.050182	7.04037	1.91731e-12	6.59839e-10
89	ENSMUSG00000021365.15	Nedd9	neural precursor cell expressed, developmentally down-regulated gene 9 [Source:MGI Symbol;Acc:MGI:97302]	chr13;chr13;chr13;chr13;chr13;chr13;chr13;chr13;chr13;chr13;chr13;chr13;chr13;chr13;chr13;chr13;chr13;chr13;chr13;chr13;chr13;chr13;chr13;chr13;chr13;chr13	41309581;41309920;41314366;41314366;41315774;41315774;41317862;41317862;41317920;41318444;41318444;41318444;41337816;41338577;41338577;41338577;41358853;41359619;41425861;41425861;41432303;41441105;41487157;41487157;41487157;41487157	41312170;41312170;41314455;41314455;41317015;41317015;41317963;41317963;41317963;41318545;41318545;41318545;41339020;41339020;41339020;41339020;41359247;41359739;41426024;41426024;41432363;41441202;41487242;41487360;41487362;41487293	-;-;-;-;-;-;-;-;-;-;-;-;-;-;-;-;-;-;-;-;-;-;-;-;-;-	6376	chr13:41309581-41487362	4542.38	4932.53	4388.7	5753.7	4992.57	4340.88	7403.45	9653.91	10237.8	6303.9	8583.54	8748.84	6656.85	0.570439	0.0812512	7.02069	2.2078e-12	7.51273e-10
90	ENSMUSG00000012296.16	Tjap1	tight junction associated protein 1 [Source:MGI Symbol;Acc:MGI:1921344]	chr17;chr17;chr17;chr17;chr17;chr17;chr17;chr17;chr17;chr17;chr17;chr17;chr17;chr17;chr17;chr17;chr17;chr17;chr17;chr17;chr17;chr17;chr17;chr17;chr17;chr17;chr17;chr17;chr17;chr17;chr17;chr17;chr17;chr17;chr17;chr17;chr17;chr17;chr17;chr17;chr17;chr17;chr17;chr17;chr17;chr17;chr17;chr17;chr17;chr17;chr17;chr17;chr17;chr17;chr17;chr17;chr17;chr17;chr17;chr17;chr17;chr17;chr17;chr17;chr17;chr17;chr…	46257851;46257871;46257874;46257874;46257877;46259937;46259937;46259937;46259937;46259937;46260095;46260095;46260095;46260095;46260095;46260313;46260880;46261136;46261136;46261136;46261136;46261136;46261136;46261419;46261419;46261419;46261419;46261419;46261419;46261455;46261482;46261508;46261525;46261550;46261551;46261972;46262402;46262402;46262402;46262402;46262402;46262402;46262402;46262402;462…	46259483;46259483;46259483;46259483;46259483;46260020;46260020;46260020;46260020;46260020;46260202;46260202;46260202;46260202;46260202;46260909;46260909;46261202;46261202;46261202;46261202;46261202;46261202;46261580;46261580;46261580;46261580;46261580;46261580;46261580;46261580;46261580;46261580;46261580;46261580;46262430;46262430;46262430;46262430;46262430;46262430;46262430;46262430;46262430;462…	-;-;-;-;-;-;-;-;-;-;-;-;-;-;-;-;-;-;-;-;-;-;-;-;-;-;-;-;-;-;-;-;-;-;-;-;-;-;-;-;-;-;-;-;-;-;-;-;-;-;-;-;-;-;-;-;-;-;-;-;-;-;-;-;-;-;-;-;-;-;-;-;-;-;-;-;-;-;-;-;-;-;-;-;-;-;-;-;-;-;-;-;-;-;-;-;-;-;-;-;-;-;-;-;-;-	4701	chr17:46257851-46283026	1419.66	1301.94	968.779	1352.7	1329.69	1081.25	1656.43	1713.42	1389.01	1684.74	1765.05	1515.96	1431.55	0.355218	0.050618	7.01761	2.25699e-12	7.59477e-10
91	ENSMUSG00000046546.3	Fam43a	family with sequence similarity 43, member A [Source:MGI Symbol;Acc:MGI:2676309]	chr16	30599723	30602797	+	3075	chr16:30599723-30602797	1245.98	1454.27	3470.74	1294.04	1442.2	3041.79	2285.42	2993.17	5012.61	1636.86	3086.26	4435.42	2616.56	0.550056	0.0784178	7.01443	2.30891e-12	7.6841e-10
92	ENSMUSG00000027660.16	Skil	SKI-like [Source:MGI Symbol;Acc:MGI:106203]	chr3;chr3;chr3;chr3;chr3;chr3;chr3;chr3;chr3;chr3;chr3;chr3;chr3;chr3;chr3;chr3;chr3;chr3;chr3;chr3;chr3;chr3;chr3;chr3;chr3;chr3;chr3;chr3;chr3;chr3;chr3;chr3;chr3	31095058;31095061;31095061;31095065;31095125;31096703;31096703;31096703;31096703;31096833;31097270;31097270;31097706;31111625;31111625;31111625;31111625;31113408;31113408;31113408;31113408;31116816;31116816;31116816;31116816;31117373;31117373;31117373;31117373;31118455;31118455;31118455;31118455	31095157;31095157;31095157;31095157;31095157;31097190;31098419;31101393;31098419;31098419;31097465;31097892;31098419;31111722;31111722;31111722;31111722;31113640;31113502;31113640;31113502;31117039;31117039;31117039;31117039;31117597;31117597;31117597;31117597;31118991;31119280;31122577;31122573	+;+;+;+;+;+;+;+;+;+;+;+;+;+;+;+;+;+;+;+;+;+;+;+;+;+;+;+;+;+;+;+;+	9694	chr3:31095058-31122577	2763.28	3212.19	2618.73	2825.41	3065.1	2808.07	4149.03	4924.31	3809.92	3263.65	4623.36	3501.87	3463.74	0.419547	0.059835	7.01173	2.35392e-12	7.74874e-10
93	ENSMUSG00000037465.10	Klf10	Kruppel-like factor 10 [Source:MGI Symbol;Acc:MGI:1101353]	chr15;chr15;chr15;chr15;chr15;chr15;chr15;chr15;chr15;chr15;chr15;chr15;chr15;chr15;chr15;chr15;chr15;chr15;chr15;chr15;chr15;chr15	38291463;38294413;38294416;38296075;38296615;38296615;38296615;38297295;38297328;38297622;38297622;38297622;38297622;38297622;38298768;38299059;38299697;38299874;38300267;38300559;38300559;38300559	38292224;38296164;38296164;38296164;38297527;38297527;38297527;38297527;38297527;38297852;38297852;38297852;38297852;38297852;38298839;38299082;38299795;38299900;38300417;38300706;38300706;38300706	-;-;-;-;-;-;-;-;-;-;-;-;-;-;-;-;-;-;-;-;-;-	4179	chr15:38291463-38300706	2418.51	2314.44	3924.85	2515.89	2229.78	4563.25	3471.16	3524.19	6165.14	2884.88	3409.68	5589.62	3584.28	0.419488	0.0598579	7.00805	2.41654e-12	7.86936e-10
94	ENSMUSG00000026628.13	Atf3	activating transcription factor 3 [Source:MGI Symbol;Acc:MGI:109384]	chr1;chr1;chr1;chr1;chr1;chr1;chr1;chr1;chr1;chr1;chr1;chr1;chr1	191170296;191170296;191171425;191172375;191172375;191172375;191177231;191177231;191177231;191177447;191183093;191183093;191217870	191171679;191171679;191171679;191172482;191172482;191172482;191177474;191177340;191177474;191177474;191183108;191183340;191218039	-;-;-;-;-;-;-;-;-;-;-;-;-	2154	chr1:191170296-191218039	1557.91	1916.35	2099.74	1507.91	1466.06	1461.33	4339.22	5757.12	5920.3	2042.51	4081.46	3558.09	2975.67	0.61993	0.0895169	6.92529	4.3509e-12	1.40178e-09
95	ENSMUSG00000042507.15	Elmsan1	ELM2 and Myb/SANT-like domain containing 1 [Source:MGI Symbol;Acc:MGI:2685106]	chr12;chr12;chr12;chr12;chr12;chr12;chr12;chr12;chr12;chr12;chr12;chr12;chr12;chr12;chr12;chr12;chr12;chr12;chr12;chr12;chr12;chr12;chr12;chr12;chr12;chr12;chr12;chr12;chr12;chr12;chr12;chr12;chr12;chr12;chr12;chr12;chr12;chr12;chr12;chr12;chr12;chr12;chr12;chr12;chr12;chr12	84149176;84149278;84152459;84152835;84152835;84152835;84152945;84154895;84154895;84154895;84154895;84156427;84156427;84156427;84156528;84158255;84158255;84158255;84158255;84158976;84158976;84158976;84158976;84159650;84159650;84159650;84159650;84159875;84159875;84159875;84159875;84160479;84160479;84160479;84162256;84162256;84162256;84171460;84171460;84171460;84172754;84172754;84172754;84193499;842…	84152561;84152561;84152561;84153031;84153031;84153031;84153031;84155232;84155107;84155107;84155107;84156576;84156576;84156576;84156576;84158343;84158343;84158343;84158343;84159051;84159051;84159051;84159051;84159753;84159753;84159753;84159753;84160138;84160017;84160017;84160017;84160545;84160545;84160545;84162601;84162601;84162601;84171759;84171759;84171759;84174423;84174423;84174423;84194015;842…	-;-;-;-;-;-;-;-;-;-;-;-;-;-;-;-;-;-;-;-;-;-;-;-;-;-;-;-;-;-;-;-;-;-;-;-;-;-;-;-;-;-;-;-;-;-	7611	chr12:84149176-84218881	1804.16	1938.69	2597.11	2211.78	1852.47	3198.36	2939.92	3611.81	4119.25	2785.78	2860.89	4172.33	2841.04	0.483859	0.0707282	6.8411	7.85857e-12	2.50523e-09
96	ENSMUSG00000022433.20	Csnk1e	casein kinase 1, epsilon [Source:MGI Symbol;Acc:MGI:1351660]	chr15;chr15;chr15;chr15;chr15;chr15;chr15;chr15;chr15;chr15;chr15;chr15;chr15;chr15;chr15;chr15;chr15;chr15;chr15;chr15;chr15;chr15;chr15;chr15;chr15;chr15;chr15;chr15;chr15;chr15;chr15;chr15;chr15;chr15;chr15;chr15;chr15;chr15;chr15;chr15;chr15;chr15;chr15;chr15;chr15;chr15;chr15;chr15;chr15;chr15;chr15;chr15;chr15;chr15;chr15;chr15;chr15;chr15;chr15;chr15;chr15;chr15;chr15;chr15;chr15;chr15;chr…	79417856;79419149;79419166;79419905;79419905;79419905;79420584;79420584;79420584;79420818;79420818;79420818;79422481;79423644;79424152;79424152;79424166;79424840;79424840;79424840;79424856;79425500;79425500;79425500;79425500;79425500;79426259;79426259;79426259;79426259;79426259;79426259;79426399;79426468;79429712;79429712;79429712;79429712;79429712;79429712;79429712;79429712;79429712;79430055;794…	79419187;79419187;79419187;79419968;79419968;79419968;79420723;79420723;79420723;79421010;79421315;79421010;79424055;79424055;79424299;79424255;79424988;79424988;79424988;79424988;79424988;79425670;79425670;79425670;79425670;79425670;79426487;79426487;79426444;79426487;79426487;79426487;79426487;79426487;79429860;79429860;79429860;79429860;79429867;79429860;79429860;79429860;79429860;79430165;794…	-;-;-;-;-;-;-;-;-;-;-;-;-;-;-;-;-;-;-;-;-;-;-;-;-;-;-;-;-;-;-;-;-;-;-;-;-;-;-;-;-;-;-;-;-;-;-;-;-;-;-;-;-;-;-;-;-;-;-;-;-;-;-;-;-;-;-;-	6590	chr15:79417856-79455566	1715.17	1777.21	1293.15	1770.51	1821.78	1453.39	2169.61	2260.37	1704.31	2028.23	2422.21	1818.3	1852.85	0.31174	0.0457956	6.8072	9.95179e-12	3.13948e-09
97	ENSMUSG00000042622.14	Maff	v-maf musculoaponeurotic fibrosarcoma oncogene family, protein F (avian) [Source:MGI Symbol;Acc:MGI:96910]	chr15;chr15;chr15;chr15;chr15;chr15;chr15;chr15;chr15;chr15;chr15;chr15	79346621;79347520;79348064;79348402;79356967;79356967;79356967;79356967;79357421;79357421;79357421;79357421	79346774;79347754;79348246;79348700;79357033;79357033;79357033;79357033;79359072;79357687;79359072;79359076	+;+;+;+;+;+;+;+;+;+;+;+	2594	chr15:79346621-79359076	1397.19	1606.6	2420.87	1423.99	1469.47	2313.39	2626.48	3131.24	3532.83	1946.77	3045.83	2908.85	2318.63	0.53144	0.0781403	6.8011	1.03822e-11	3.24151e-09
98	ENSMUSG00000028599.10	Tnfrsf1b	tumor necrosis factor receptor superfamily, member 1b [Source:MGI Symbol;Acc:MGI:1314883]	chr4;chr4;chr4;chr4;chr4;chr4;chr4;chr4;chr4;chr4;chr4;chr4;chr4;chr4	145213463;145219729;145222954;145223503;145224252;145224812;145225330;145225416;145227468;145227468;145229004;145229075;145246724;145246724	145216100;145219936;145222988;145223580;145224484;145224905;145225482;145225482;145227596;145227596;145229106;145229106;145246870;145246870	-;-;-;-;-;-;-;-;-;-;-;-;-;-	3818	chr4:145213463-145246870	1746.27	1690.89	1669.41	2031.3	1924.07	1831.2	2269.48	2451.53	2483.01	2447.32	2515.11	2656.37	2143	0.391969	0.0577006	6.79316	1.09707e-11	3.39028e-09
99	ENSMUSG00000028967.10	Errfi1	ERBB receptor feedback inhibitor 1 [Source:MGI Symbol;Acc:MGI:1921405]	chr4;chr4;chr4;chr4;chr4;chr4;chr4;chr4;chr4;chr4	150853919;150855073;150855073;150855468;150865075;150865075;150865364;150865364;150866316;150866316	150854105;150855271;150855271;150855814;150865269;150865269;150865440;150865440;150868887;150868892	+;+;+;+;+;+;+;+;+;+	3582	chr4:150853919-150868892	3979.01	4649.19	9290.98	4748.43	4268.63	7927.26	7308.89	8925.53	13499.5	6180.44	7831.76	10550.2	7429.98	0.514347	0.0759495	6.77222	1.26817e-11	3.87945e-09
100	ENSMUSG00000014599.10	Csf1	colony stimulating factor 1 (macrophage) [Source:MGI Symbol;Acc:MGI:1339753]	chr3;chr3;chr3;chr3;chr3;chr3;chr3;chr3;chr3;chr3;chr3;chr3;chr3;chr3;chr3;chr3;chr3;chr3;chr3;chr3;chr3;chr3;chr3;chr3;chr3;chr3;chr3;chr3;chr3;chr3;chr3;chr3;chr3;chr3;chr3;chr3;chr3;chr3;chr3;chr3;chr3;chr3;chr3;chr3;chr3;chr3;chr3;chr3	107741048;107741048;107743014;107745595;107746726;107746726;107746726;107746726;107747107;107747107;107747107;107747107;107747733;107748154;107748154;107748154;107748154;107748542;107750311;107750311;107750311;107750311;107750311;107750311;107750380;107750682;107750682;107753732;107753732;107753732;107753732;107753732;107755431;107755431;107755431;107755431;107755431;107756617;107756617;107756617…	107743145;107743145;107743145;107745840;107746784;107746784;107746784;107746784;107747159;107747159;107747159;107747159;107749169;107749169;107749169;107748284;107748284;107749169;107750458;107750458;107750458;107750458;107750458;107750458;107750458;107750741;107750979;107753902;107753902;107753902;107753902;107753902;107755493;107755493;107755493;107755493;107755493;107756739;107756739;107756739…	-;-;-;-;-;-;-;-;-;-;-;-;-;-;-;-;-;-;-;-;-;-;-;-;-;-;-;-;-;-;-;-;-;-;-;-;-;-;-;-;-;-;-;-;-;-;-;-	5281	chr3:107741048-107760469	75.1735	39.6065	9.73104	77.6064	63.6431	19.2877	954.118	983.268	1303.02	742.426	830.915	1259.23	529.835	0.416356	0.0625617	6.65513	2.83058e-11	8.57242e-09
101	ENSMUSG00000032501.9	Trib1	tribbles pseudokinase 1 [Source:MGI Symbol;Acc:MGI:2443397]	chr15;chr15;chr15;chr15;chr15	59648350;59648653;59651479;59651479;59654236	59649522;59649522;59651771;59653689;59657099	+;+;+;+;+	6248	chr15:59648350-59657099	3006.94	3486.39	6232.19	3735.03	3473.09	5079.48	5171.15	6030.59	8790.28	4656.12	5747.59	6948.57	5196.45	0.47462	0.0715547	6.63297	3.29008e-11	9.86536e-09
102	ENSMUSG00000041037.8	Irgq	immunity-related GTPase family, Q [Source:MGI Symbol;Acc:MGI:2667176]	chr7;chr7;chr7	24530689;24531384;24533266	24530904;24531915;24538600	+;+;+	6083	chr7:24530689-24538600	2204.23	2511.46	2874.98	2433.77	2302.52	3045.19	3201.29	3661.37	3818.28	2756.38	3672.03	3628.11	3009.13	0.381013	0.0581837	6.54844	5.81417e-11	1.7263e-08
103	ENSMUSG00000025402.12	Nab2	Ngfi-A binding protein 2 [Source:MGI Symbol;Acc:MGI:107563]	chr10;chr10;chr10;chr10;chr10;chr10;chr10;chr10;chr10;chr10;chr10;chr10;chr10;chr10;chr10;chr10;chr10;chr10	127660918;127660919;127662731;127663132;127663132;127663350;127663350;127663740;127663740;127664265;127664265;127664925;127664984;127665296;127666376;127666376;127666376;127668396	127661779;127661779;127662922;127663264;127663264;127663401;127663401;127663873;127663873;127665138;127665138;127665138;127665138;127665481;127666433;127666632;127666710;127668568	-;-;-;-;-;-;-;-;-;-;-;-;-;-;-;-;-;-	2941	chr10:127660918-127668568	301.558	335.132	253.007	269.818	288.667	275.701	507.871	527.478	371.437	361.135	518.677	423.28	369.48	0.495288	0.0758055	6.53367	6.41764e-11	1.88697e-08
104	ENSMUSG00000108053.1	Gm43890	predicted gene, 43890 [Source:MGI Symbol;Acc:MGI:5690282]	chr6	83314145	83316943	-	2799	chr6:83314145-83316943	9.5047	7.10886	3.24368	11.7312	4.54594	0	48.8747	52.2168	34.6356	34.4338	30.9658	30.7647	22.3355	0.472755	0.0725195	6.51901	7.07751e-11	2.06099e-08
105	ENSMUSG00000030471.17	Zdhhc13	zinc finger, DHHC domain containing 13 [Source:MGI Symbol;Acc:MGI:1919227]	chr7;chr7;chr7;chr7;chr7;chr7;chr7;chr7;chr7;chr7;chr7;chr7;chr7;chr7;chr7;chr7;chr7;chr7;chr7;chr7;chr7;chr7;chr7;chr7;chr7;chr7;chr7;chr7;chr7;chr7;chr7;chr7;chr7;chr7;chr7;chr7;chr7	48789003;48789026;48789032;48795901;48795906;48799829;48799829;48799829;48801307;48801307;48801307;48802916;48802916;48802916;48804350;48804350;48805190;48805190;48805569;48805569;48808793;48808793;48811325;48811325;48815452;48815452;48816420;48816420;48817146;48817146;48818637;48818637;48822570;48822570;48824634;48824634;48826869	48789137;48789137;48789137;48796046;48796046;48799951;48799951;48799951;48801384;48801384;48801384;48802921;48803060;48803060;48804414;48804414;48805352;48805352;48805694;48805694;48808926;48808926;48811425;48811425;48815576;48815576;48816482;48816482;48817239;48817239;48818720;48818720;48822727;48822727;48824717;48824731;48827440	+;+;+;+;+;+;+;+;+;+;+;+;+;+;+;+;+;+;+;+;+;+;+;+;+;+;+;+;+;+;+;+;+;+;+;+;+	2410	chr7:48789003-48827440	5204.26	5621.07	9419.64	5020.05	5600.59	8721.46	6170.96	6866.06	10729.9	5882.3	6577.65	10172.5	7165.53	0.224673	0.0345083	6.51069	7.48046e-11	2.15758e-08
106	ENSMUSG00000036718.17	Micall2	MICAL-like 2 [Source:MGI Symbol;Acc:MGI:2444818]	chr5;chr5;chr5;chr5;chr5;chr5;chr5;chr5;chr5;chr5;chr5;chr5;chr5;chr5;chr5;chr5;chr5;chr5;chr5;chr5;chr5;chr5;chr5;chr5;chr5;chr5;chr5;chr5;chr5;chr5;chr5;chr5;chr5;chr5;chr5;chr5;chr5;chr5;chr5;chr5;chr5;chr5;chr5	139706696;139706696;139706886;139707062;139707062;139707062;139708886;139708886;139708886;139709516;139709516;139709691;139709691;139709691;139710135;139710203;139710203;139710203;139710402;139710402;139710402;139710583;139710583;139710583;139711554;139711554;139711554;139712287;139712287;139713141;139713141;139715706;139715706;139717439;139717439;139718223;139718223;139719244;139719244;139721948…	139706909;139706909;139706909;139707108;139707108;139707108;139709000;139709589;139709000;139709589;139709589;139709781;139709781;139709781;139710326;139710227;139710326;139710326;139710466;139710466;139710466;139710817;139710732;139710732;139711619;139711711;139711711;139712380;139712380;139713397;139713397;139716845;139716845;139717554;139717554;139718413;139718413;139719385;139719385;139721996…	-;-;-;-;-;-;-;-;-;-;-;-;-;-;-;-;-;-;-;-;-;-;-;-;-;-;-;-;-;-;-;-;-;-;-;-;-;-;-;-;-;-;-	4144	chr5:139706696-139736336	1711.71	1652.3	1994.86	1944.67	1730.87	2179.51	2362.98	2370.99	3716.76	2150.01	2405.87	3449.89	2305.87	0.43773	0.0673277	6.50149	7.95298e-11	2.27223e-08
107	ENSMUSG00000051022.7	Hs3st1	heparan sulfate (glucosamine) 3-O-sulfotransferase 1 [Source:MGI Symbol;Acc:MGI:1201606]	chr5;chr5;chr5;chr5;chr5;chr5;chr5;chr5;chr5	39613935;39613939;39614769;39615074;39644218;39644417;39645120;39749830;39755310	39615404;39615404;39615404;39615404;39644597;39644634;39645246;39749879;39755475	-;-;-;-;-;-;-;-;-	2230	chr5:39613935-39755475	3618.7	3868.23	2976.62	2280.36	3176.47	2626.54	6574.7	7717.46	6700.2	3817.11	6246.49	5320.17	4576.92	0.572471	0.0881174	6.49669	8.2108e-11	2.32396e-08
108	ENSMUSG00000021367.8	Edn1	endothelin 1 [Source:MGI Symbol;Acc:MGI:95283]	chr13;chr13;chr13;chr13;chr13	42301476;42303557;42304946;42305255;42306777	42301958;42303725;42305104;42305368;42307990	+;+;+;+;+	2139	chr13:42301476-42307990	2906.71	3491.46	4798.48	2842.56	3741.3	4179.77	6812.7	6966.07	6529.41	4369.73	6900.21	5614.02	4929.37	0.536423	0.0828333	6.47594	9.42259e-11	2.64225e-08
109	ENSMUSG00000019960.8	Dusp6	dual specificity phosphatase 6 [Source:MGI Symbol;Acc:MGI:1914853]	chr10;chr10;chr10;chr10;chr10;chr10;chr10;chr10;chr10	99263231;99263231;99264277;99264544;99265641;99265992;99265992;99265992;99265992	99264091;99264091;99264981;99264981;99265708;99266799;99267488;99266044;99267489	+;+;+;+;+;+;+;+;+	3132	chr10:99263231-99267489	3562.53	3802.22	5507.77	3513.95	3150.33	4924.05	5136.09	5394.26	7506.37	4478.91	5001.83	6279.18	4854.79	0.40624	0.0628899	6.45954	1.05024e-10	2.91804e-08
110	ENSMUSG00000001300.16	Efnb2	ephrin B2 [Source:MGI Symbol;Acc:MGI:105097]	chr8;chr8;chr8;chr8;chr8;chr8;chr8;chr8;chr8	8617434;8620597;8622331;8622331;8623148;8639206;8639206;8658422;8660484	8620976;8620976;8622444;8622444;8623240;8639363;8639489;8661239;8661242	-;-;-;-;-;-;-;-;-	6855	chr8:8617434-8661242	5013.3	5614.98	10381.9	5363.87	5465.35	9629.12	6572.58	7299.73	17218.7	6556.7	7302.76	13583.1	8333.51	0.392934	0.0612168	6.41872	1.37429e-10	3.78367e-08
111	ENSMUSG00000046962.16	Zbtb21	zinc finger and BTB domain containing 21 [Source:MGI Symbol;Acc:MGI:1927240]	chr16;chr16;chr16;chr16;chr16;chr16;chr16;chr16;chr16;chr16;chr16;chr16;chr16;chr16;chr16;chr16;chr16;chr16;chr16;chr16;chr16;chr16	97943357;97947435;97947833;97949761;97949764;97949764;97951470;97951470;97952530;97952928;97952950;97956758;97956758;97956758;97956758;97962414;97962414;97962414;97962414;97962414;97962513;97962513	97943675;97953093;97953093;97950869;97950869;97950869;97953093;97953098;97953093;97953093;97953093;97956900;97956894;97956900;97956900;97962601;97962593;97962609;97962621;97962615;97962622;97962615	-;-;-;-;-;-;-;-;-;-;-;-;-;-;-;-;-;-;-;-;-;-	6335	chr16:97943357-97962622	984.169	886.576	858.494	923.155	887.594	744.28	1204.87	1300.11	1193.14	1097.68	1184.44	1151.02	1034.63	0.378954	0.0591633	6.40522	1.5015e-10	4.09667e-08
112	ENSMUSG00000047501.3	Cldn4	claudin 4 [Source:MGI Symbol;Acc:MGI:1313314]	chr5	134945119	134946934	-	1816	chr5:134945119-134946934	18671.5	21870.9	32177.3	20293.2	21040.9	32405.7	26906.6	34314.4	39894.2	22994.2	35534.1	41165.3	28939	0.397534	0.0621746	6.39384	1.61775e-10	4.37442e-08
113	ENSMUSG00000021127.7	Zfp36l1	zinc finger protein 36, C3H type-like 1 [Source:MGI Symbol;Acc:MGI:107946]	chr12;chr12;chr12;chr12;chr12;chr12;chr12;chr12;chr12;chr12	80107754;80108698;80108756;80109529;80109552;80110517;80112819;80112819;80112819;80112948	80110548;80109431;80109092;80110548;80109791;80110548;80112994;80112998;80113013;80112999	-;-;-;-;-;-;-;-;-;-	2990	chr12:80107754-80113013	2834.99	3117.74	1834.84	2484.31	2990.09	2269.14	4805.65	5217.25	3016.88	3160.35	4754.11	3466.86	3329.35	0.490808	0.0770776	6.36771	1.91876e-10	5.14245e-08
114	ENSMUSG00000037447.16	Arid5a	AT rich interactive domain 5A (MRF1-like) [Source:MGI Symbol;Acc:MGI:2443039]	chr1;chr1;chr1;chr1;chr1;chr1;chr1;chr1;chr1;chr1;chr1;chr1;chr1;chr1;chr1;chr1;chr1;chr1;chr1;chr1;chr1;chr1;chr1;chr1;chr1;chr1;chr1;chr1;chr1;chr1;chr1;chr1;chr1;chr1;chr1;chr1;chr1;chr1;chr1;chr1;chr1;chr1;chr1;chr1;chr1;chr1;chr1;chr1;chr1;chr1;chr1;chr1;chr1;chr1;chr1;chr1;chr1;chr1;chr1;chr1;chr1;chr1;chr1;chr1;chr1;chr1;chr1;chr1;chr1	36307733;36307754;36307754;36307754;36307754;36307754;36307754;36307754;36307754;36307754;36307758;36307769;36307779;36311874;36315992;36316209;36316209;36316209;36316209;36316209;36316209;36316209;36316212;36316212;36316212;36316212;36317027;36317204;36317204;36317204;36317204;36317204;36317204;36317610;36317610;36317610;36317610;36317610;36317610;36317610;36318084;36318084;36318084;36318084;363…	36307836;36307836;36307836;36307836;36307836;36307836;36307836;36307836;36307836;36307836;36312771;36307836;36307836;36311968;36316327;36316327;36316327;36316327;36316327;36318181;36316327;36316327;36316578;36316327;36316327;36316327;36317324;36317324;36317324;36317662;36317324;36317442;36317324;36317662;36317662;36317662;36317662;36317662;36317662;36317662;36318136;36318132;36318181;36318181;363…	+;+;+;+;+;+;+;+;+;+;+;+;+;+;+;+;+;+;+;+;+;+;+;+;+;+;+;+;+;+;+;+;+;+;+;+;+;+;+;+;+;+;+;+;+;+;+;+;+;+;+;+;+;+;+;+;+;+;+;+;+;+;+;+;+;+;+;+;+	12540	chr1:36307733-36324029	432.032	390.987	648.736	455.712	376.176	783.99	737.37	723.955	951.882	562.698	686.408	995.078	645.419	0.476924	0.0753164	6.33227	2.41578e-10	6.41772e-08
115	ENSMUSG00000024750.11	Zfand5	zinc finger, AN1-type domain 5 [Source:MGI Symbol;Acc:MGI:1278334]	chr19;chr19;chr19;chr19;chr19;chr19;chr19;chr19;chr19;chr19;chr19;chr19;chr19;chr19;chr19;chr19;chr19;chr19;chr19;chr19;chr19;chr19;chr19	21272278;21272687;21273246;21275980;21276040;21276426;21276426;21276426;21276978;21276978;21276978;21277655;21277655;21277655;21279625;21279625;21279625;21279625;21280423;21280423;21280423;21280423;21280423	21272742;21272742;21273342;21277089;21279750;21276585;21276585;21276585;21277089;21277089;21277089;21277758;21277758;21277758;21279750;21279750;21279750;21279750;21280664;21280971;21280433;21282290;21286840	+;+;+;+;+;+;+;+;+;+;+;+;+;+;+;+;+;+;+;+;+;+;+	10751	chr19:21272278-21286840	5938.71	6175.57	6337.07	6291.53	6093.83	7194.33	8121.69	7555.5	8621.88	6954.78	7618.44	8539.85	7120.26	0.293703	0.046764	6.28054	3.37391e-10	8.88512e-08
116	ENSMUSG00000031822.20	Gse1	genetic suppressor element 1, coiled-coil protein [Source:MGI Symbol;Acc:MGI:1098275]	chr8;chr8;chr8;chr8;chr8;chr8;chr8;chr8;chr8;chr8;chr8;chr8;chr8;chr8;chr8;chr8;chr8;chr8;chr8;chr8;chr8;chr8;chr8;chr8;chr8;chr8;chr8;chr8;chr8;chr8;chr8;chr8;chr8;chr8;chr8;chr8;chr8;chr8;chr8;chr8;chr8;chr8;chr8;chr8;chr8;chr8;chr8;chr8;chr8;chr8;chr8;chr8;chr8;chr8;chr8;chr8;chr8;chr8;chr8;chr8	120228456;120353990;120488447;120535857;120537429;120553584;120553584;120553584;120553584;120562623;120562626;120562626;120562626;120563665;120566368;120566368;120566368;120566927;120566927;120566927;120567763;120567763;120567763;120568161;120568161;120568161;120569052;120569052;120569052;120570717;120570717;120570717;120571281;120571329;120572304;120572304;120572304;120572304;120572304;120572636…	120230718;120354179;120489151;120535954;120537562;120553802;120553802;120553634;120553802;120562825;120562825;120562825;120562825;120563834;120566540;120566540;120566540;120567124;120567124;120567124;120567954;120567954;120567954;120568483;120568483;120568483;120569376;120569376;120569376;120571339;120571339;120571339;120571339;120571339;120572416;120572416;120572416;120572416;120572416;120572906…	+;+;+;+;+;+;+;+;+;+;+;+;+;+;+;+;+;+;+;+;+;+;+;+;+;+;+;+;+;+;+;+;+;+;+;+;+;+;+;+;+;+;+;+;+;+;+;+;+;+;+;+;+;+;+;+;+;+;+;+	10351	chr8:120228456-120581390	2785.74	2760.27	3010.13	2794.73	2757.11	3329.97	3166.23	3342.76	3814.69	3201.5	3458.71	3696.01	3176.49	0.234362	0.0373539	6.27411	3.51649e-10	9.18077e-08
117	ENSMUSG00000026971.15	Itgb6	integrin beta 6 [Source:MGI Symbol;Acc:MGI:96615]	chr2;chr2;chr2;chr2;chr2;chr2;chr2;chr2;chr2;chr2;chr2;chr2;chr2;chr2;chr2;chr2;chr2;chr2;chr2;chr2;chr2;chr2;chr2;chr2;chr2;chr2;chr2;chr2;chr2;chr2;chr2;chr2;chr2;chr2;chr2;chr2;chr2;chr2;chr2;chr2;chr2;chr2;chr2;chr2;chr2;chr2;chr2;chr2;chr2;chr2;chr2;chr2;chr2;chr2;chr2;chr2;chr2;chr2;chr2;chr2;chr2;chr2;chr2;chr2;chr2;chr2;chr2;chr2;chr2;chr2;chr2;chr2;chr2;chr2;chr2;chr2;chr2;chr2;chr2;chr2…	60598292;60600231;60604245;60605139;60605140;60605140;60611367;60611367;60611367;60611367;60616645;60616645;60616645;60616645;60620211;60620211;60620211;60620211;60627748;60627748;60627748;60627748;60628335;60628335;60628335;60628335;60634431;60634580;60634580;60634580;60634580;60649974;60649974;60649974;60649974;60649974;60653048;60653142;60653142;60653142;60653142;60653142;60654639;60654639;606…	60600583;60600583;60605306;60605306;60605306;60605306;60611486;60611486;60611486;60611486;60616739;60616739;60616739;60616739;60620433;60620433;60620433;60620433;60628165;60628165;60628165;60628165;60628469;60628469;60628469;60628469;60634669;60634669;60634669;60634669;60634669;60650069;60650069;60650069;60650069;60650069;60653303;60653303;60653303;60653303;60653303;60653303;60654804;60654804;606…	-;-;-;-;-;-;-;-;-;-;-;-;-;-;-;-;-;-;-;-;-;-;-;-;-;-;-;-;-;-;-;-;-;-;-;-;-;-;-;-;-;-;-;-;-;-;-;-;-;-;-;-;-;-;-;-;-;-;-;-;-;-;-;-;-;-;-;-;-;-;-;-;-;-;-;-;-;-;-;-;-;-;-;-;-;-;-	7111	chr2:60598292-60722643	1305.6	1383.18	1400.19	1530.47	1387.65	1563.44	1735.05	1858.56	1903.76	1709.93	1906.12	1828.91	1626.07	0.320393	0.0511989	6.25781	3.90409e-10	1.01056e-07
118	ENSMUSG00000033538.13	Casp4	caspase 4, apoptosis-related cysteine peptidase [Source:MGI Symbol;Acc:MGI:107700]	chr9;chr9;chr9;chr9;chr9;chr9;chr9;chr9;chr9;chr9;chr9;chr9;chr9;chr9;chr9;chr9;chr9;chr9;chr9;chr9;chr9;chr9;chr9;chr9;chr9;chr9;chr9;chr9;chr9;chr9;chr9;chr9;chr9;chr9;chr9;chr9	5308828;5308849;5308860;5308860;5308865;5321258;5321258;5321399;5321426;5321426;5321426;5322820;5322820;5322820;5323348;5323625;5323625;5323625;5323625;5323625;5324724;5324724;5324724;5324724;5324724;5327176;5327176;5327176;5327176;5327176;5328433;5328433;5328433;5335996;5335996;5336535	5308914;5308914;5308914;5308914;5308914;5321512;5321512;5321512;5321740;5321512;5321512;5322917;5322917;5322917;5323798;5323798;5323798;5323798;5323798;5323713;5324958;5324958;5324958;5324958;5324958;5327319;5327241;5327319;5328357;5327319;5328542;5329253;5328542;5336089;5336099;5336783	+;+;+;+;+;+;+;+;+;+;+;+;+;+;+;+;+;+;+;+;+;+;+;+;+;+;+;+;+;+;+;+;+;+;+;+	3710	chr9:5308828-5336783	674.834	635.735	888.768	795.014	717.121	949.637	1006.18	913.351	1194.33	1044.77	881.665	1081.01	898.535	0.352664	0.0575832	6.12442	9.1014e-10	2.3359e-07
119	ENSMUSG00000019832.5	Rab32	RAB32, member RAS oncogene family [Source:MGI Symbol;Acc:MGI:1915094]	chr10;chr10;chr10;chr10;chr10;chr10;chr10	10545002;10546195;10550679;10550679;10551074;10557845;10557845	10546451;10546451;10550956;10550956;10551263;10558181;10558265	-;-;-;-;-;-;-	2339	chr10:10545002-10558265	801.851	722.057	948.236	906.01	763.717	1111.88	1015.74	1068.23	1566.96	1059.05	1003.81	1407.75	1031.27	0.373085	0.0609375	6.12242	9.21619e-10	2.34548e-07
120	ENSMUSG00000028191.11	Bcl10	B cell leukemia/lymphoma 10 [Source:MGI Symbol;Acc:MGI:1337994]	chr3;chr3;chr3;chr3;chr3;chr3	145922804;145924262;145924357;145927431;145930406;145932951	145925171;145924515;145924515;145927931;145930694;145934356	+;+;+;+;+;+	4564	chr3:145922804-145934356	2487.64	2661.76	3823.22	2777.59	2527.54	3708.92	3537.04	3564.9	5190.56	3198.14	3390.75	4278.41	3428.87	0.33117	0.0542843	6.10065	1.05641e-09	2.66611e-07
121	ENSMUSG00000023951.18	Vegfa	vascular endothelial growth factor A [Source:MGI Symbol;Acc:MGI:103178]	chr17;chr17;chr17;chr17;chr17;chr17;chr17;chr17;chr17;chr17;chr17;chr17;chr17;chr17;chr17;chr17;chr17;chr17;chr17;chr17;chr17;chr17;chr17;chr17;chr17;chr17;chr17;chr17;chr17;chr17;chr17;chr17;chr17;chr17;chr17;chr17;chr17;chr17;chr17;chr17;chr17;chr17;chr17;chr17;chr17;chr17;chr17;chr17;chr17;chr17;chr17;chr17;chr17	46016993;46016993;46018479;46018543;46018606;46018712;46018831;46018833;46018858;46020991;46020991;46020991;46020991;46020991;46020991;46022277;46022277;46022277;46022295;46024065;46024065;46024065;46024065;46024065;46024065;46024065;46024065;46024444;46024444;46024444;46024444;46024444;46024444;46024444;46024444;46025196;46025347;46025347;46025347;46025347;46025347;46028351;46028351;46028351;460…	46018879;46018879;46018879;46018879;46018879;46018879;46018879;46018879;46018879;46021122;46021122;46021122;46021372;46021122;46021122;46022348;46022348;46022348;46022348;46024094;46024094;46024094;46024094;46024094;46024094;46024094;46024094;46024520;46024802;46024881;46024520;46024520;46024864;46024520;46024520;46025543;46025543;46025543;46025543;46025543;46025543;46028399;46028399;46028399;460…	-;-;-;-;-;-;-;-;-;-;-;-;-;-;-;-;-;-;-;-;-;-;-;-;-;-;-;-;-;-;-;-;-;-;-;-;-;-;-;-;-;-;-;-;-;-;-;-;-;-;-;-;-	4285	chr17:46016993-46032369	5866.13	4827.93	5808.35	5276.33	6545.01	7695.81	7574.51	8595.41	10384.7	7484.73	10432.9	11615.3	7675.59	0.471742	0.0774255	6.09284	1.10922e-09	2.77626e-07
122	ENSMUSG00000054200.7	Ffar4	free fatty acid receptor 4 [Source:MGI Symbol;Acc:MGI:2147577]	chr19;chr19;chr19	38097071;38107382;38113615	38097693;38107510;38114263	+;+;+	1401	chr19:38097071-38114263	490.788	539.258	849.844	538.733	647.796	1041.54	736.307	728.38	1404.53	739.067	968.541	1353.65	836.536	0.425973	0.0706265	6.03135	1.62595e-09	4.03623e-07
123	ENSMUSG00000069114.8	Zbtb10	zinc finger and BTB domain containing 10 [Source:MGI Symbol;Acc:MGI:2139883]	chr3;chr3;chr3;chr3;chr3;chr3	9250602;9264535;9278254;9279956;9280291;9280734	9252080;9265420;9278352;9280132;9280463;9285333	+;+;+;+;+;+	7414	chr3:9250602-9285333	663.601	647.922	630.355	615.437	653.478	507.154	1150.68	1212.49	1449.92	714.711	1047.68	1128.75	868.514	0.520374	0.086937	5.98564	2.15536e-09	5.2949e-07
124	ENSMUSG00000042599.8	Kdm7a	lysine (K)-specific demethylase 7A [Source:MGI Symbol;Acc:MGI:2443388]	chr6;chr6;chr6;chr6;chr6;chr6;chr6;chr6;chr6;chr6;chr6;chr6;chr6;chr6;chr6;chr6;chr6;chr6;chr6;chr6;chr6;chr6;chr6;chr6;chr6;chr6;chr6;chr6;chr6;chr6;chr6	39136623;39142110;39144292;39144292;39145469;39145469;39146855;39146855;39147188;39147188;39147704;39147704;39148942;39148942;39149287;39149287;39151258;39151258;39152813;39152813;39154192;39158214;39165097;39166667;39168941;39170124;39170769;39173278;39175363;39181528;39206441	39143305;39143305;39144559;39144559;39145554;39145554;39147063;39147063;39147336;39147336;39147801;39147801;39149096;39149096;39149411;39149411;39151467;39151467;39152902;39152902;39154682;39158305;39165203;39166754;39169103;39170310;39170910;39173438;39175480;39181613;39206789	-;-;-;-;-;-;-;-;-;-;-;-;-;-;-;-;-;-;-;-;-;-;-;-;-;-;-;-;-;-;-	10057	chr6:39136623-39206789	2402.96	3157.35	4252.46	2500.55	2921.9	3972.14	3089.73	3876.43	5477.2	2799.21	3762.34	4790.8	3583.59	0.281744	0.0470774	5.98469	2.16796e-09	5.2949e-07
125	ENSMUSG00000038422.2	Hdhd3	haloacid dehalogenase-like hydrolase domain containing 3 [Source:MGI Symbol;Acc:MGI:1919998]	chr4;chr4;chr4;chr4	62499008;62499943;62502158;62503307	62500093;62500093;62502276;62503467	-;-;-;-	1366	chr4:62499008-62503467	565.098	782.99	1380.73	661.459	796.675	989.347	1050.81	1300.99	2217.87	966.665	1102.73	1528.69	1112	0.478495	0.0801267	5.97173	2.3475e-09	5.68752e-07
126	ENSMUSG00000075611.5	Gm11545	predicted gene 11545 [Source:MGI Symbol;Acc:MGI:2144683]	chr11;chr11;chr11	94756976;94757359;94757731	94757152;94757523;94757763	-;-;-	375	chr11:94756976-94757763	307.607	353.412	411.947	381.715	380.722	487.866	491.934	452.25	644.939	466.956	530.719	649.241	463.276	0.395607	0.066896	5.91376	3.34386e-09	8.03721e-07
127	ENSMUSG00000003752.9	Itpkc	inositol 1,4,5-trisphosphate 3-kinase C [Source:MGI Symbol;Acc:MGI:2442554]	chr7;chr7;chr7;chr7;chr7;chr7;chr7;chr7;chr7;chr7;chr7;chr7;chr7	27207172;27207970;27212310;27212312;27212565;27212960;27212960;27214376;27214376;27216952;27219600;27225743;27227351	27208444;27208444;27212383;27212383;27213061;27213061;27213052;27214454;27214580;27217165;27219702;27228661;27228628	-;-;-;-;-;-;-;-;-;-;-;-;-	5285	chr7:27207172-27228661	870.976	1052.11	1601.3	870.816	983.058	1533.94	1293.05	1462.95	2055.44	1085.08	1403.78	1748.28	1330.07	0.353188	0.0598836	5.8979	3.68146e-09	8.77898e-07
128	ENSMUSG00000021701.8	Plk2	polo like kinase 2 [Source:MGI Symbol;Acc:MGI:1099790]	chr13;chr13;chr13;chr13;chr13;chr13;chr13;chr13;chr13;chr13;chr13;chr13;chr13;chr13;chr13;chr13;chr13;chr13;chr13;chr13;chr13;chr13;chr13;chr13;chr13;chr13;chr13;chr13	110395046;110395048;110395048;110396012;110396015;110396276;110396276;110396276;110396591;110396591;110396907;110396907;110396907;110397471;110397471;110397688;110397688;110397797;110397974;110397974;110398373;110398373;110398679;110399021;110399021;110399380;110399763;110400033	110395437;110397363;110396122;110396122;110396122;110396720;110396392;110396392;110396720;110396720;110396952;110396994;110396994;110397566;110397566;110397724;110397886;110397886;110398121;110398121;110398808;110398470;110398808;110399035;110399261;110399509;110399873;110400844	+;+;+;+;+;+;+;+;+;+;+;+;+;+;+;+;+;+;+;+;+;+;+;+;+;+;+;+	4491	chr13:110395046-110400844	3187.53	3314.76	1761.32	3299.17	3648.11	2398.49	5014.96	5296.02	2732.63	3927.97	5404.39	3316.22	3608.46	0.428815	0.072745	5.89477	3.75211e-09	8.87755e-07
129	ENSMUSG00000010095.13	Slc3a2	solute carrier family 3 (activators of dibasic and neutral amino acid transport), member 2 [Source:MGI Symbol;Acc:MGI:96955]	chr19;chr19;chr19;chr19;chr19;chr19;chr19;chr19;chr19;chr19;chr19;chr19;chr19;chr19;chr19;chr19;chr19;chr19;chr19;chr19;chr19;chr19;chr19;chr19;chr19;chr19;chr19;chr19;chr19;chr19;chr19;chr19;chr19;chr19;chr19;chr19;chr19;chr19;chr19;chr19;chr19;chr19;chr19;chr19;chr19;chr19;chr19	8706882;8707587;8707617;8708194;8708194;8708194;8709005;8709005;8709005;8709230;8709230;8709230;8709308;8709550;8709550;8709550;8709550;8709715;8709715;8709715;8709715;8709734;8709766;8711834;8711834;8711834;8711834;8711834;8712730;8712730;8712730;8712730;8712730;8712866;8713156;8713342;8713342;8713342;8713342;8713342;8713409;8713420;8713961;8714115;8714318;8722984;8722984	8708094;8708094;8708094;8708277;8708277;8708277;8709145;8709145;8709145;8709410;8709410;8709410;8709410;8709608;8709608;8709608;8709608;8709783;8709783;8709783;8709783;8709783;8709783;8711928;8711928;8711928;8711928;8711928;8712903;8712903;8712903;8712985;8712903;8712903;8713752;8713752;8713356;8713355;8713879;8713752;8713752;8713752;8714096;8714183;8714433;8723198;8723369	-;-;-;-;-;-;-;-;-;-;-;-;-;-;-;-;-;-;-;-;-;-;-;-;-;-;-;-;-;-;-;-;-;-;-;-;-;-;-;-;-;-;-;-;-;-;-	3529	chr19:8706882-8723369	5552.47	4943.7	4538.99	5165.34	4859.6	5013.68	6563.02	6361.6	6325.18	5742.04	6501.09	6574.1	5678.4	0.308562	0.0526346	5.86234	4.56393e-09	1.07146e-06
130	ENSMUSG00000042349.13	Ikbke	inhibitor of kappaB kinase epsilon [Source:MGI Symbol;Acc:MGI:1929612]	chr1;chr1;chr1;chr1;chr1;chr1;chr1;chr1;chr1;chr1;chr1;chr1;chr1;chr1;chr1;chr1;chr1;chr1;chr1;chr1;chr1;chr1;chr1;chr1;chr1;chr1;chr1;chr1;chr1;chr1;chr1;chr1;chr1;chr1;chr1;chr1;chr1;chr1;chr1;chr1;chr1;chr1;chr1;chr1;chr1;chr1;chr1;chr1;chr1;chr1;chr1;chr1;chr1;chr1;chr1;chr1;chr1;chr1;chr1;chr1;chr1;chr1;chr1;chr1;chr1	131254343;131254597;131254602;131256887;131256887;131256887;131257117;131257117;131257117;131257901;131257901;131259020;131259182;131259182;131260006;131260006;131260006;131263273;131263273;131263273;131263273;131263339;131265639;131265639;131265639;131265639;131265875;131265875;131265875;131265875;131269801;131269801;131269801;131270018;131270018;131270018;131270186;131270186;131270186;131270887…	131255338;131255338;131255338;131256958;131256958;131256958;131257223;131257223;131260045;131257997;131257997;131259283;131259283;131259283;131260045;131260045;131260045;131263349;131263349;131263349;131265131;131263349;131265754;131265754;131265754;131265754;131265950;131266288;131265950;131265950;131269887;131269887;131269887;131270109;131270109;131270109;131270544;131270250;131270250;131271083…	-;-;-;-;-;-;-;-;-;-;-;-;-;-;-;-;-;-;-;-;-;-;-;-;-;-;-;-;-;-;-;-;-;-;-;-;-;-;-;-;-;-;-;-;-;-;-;-;-;-;-;-;-;-;-;-;-;-;-;-;-;-;-;-;-	9018	chr1:131254343-131279606	2001.17	1791.43	1775.37	2336.31	2041.12	2019.54	2714.67	2445.34	2883.11	2878.16	2487.59	3317.28	2390.93	0.396715	0.0677293	5.85737	4.70268e-09	1.09554e-06
131	ENSMUSG00000020806.15	Rhbdf2	rhomboid 5 homolog 2 [Source:MGI Symbol;Acc:MGI:2442473]	chr11;chr11;chr11;chr11;chr11;chr11;chr11;chr11;chr11;chr11;chr11;chr11;chr11;chr11;chr11;chr11;chr11;chr11;chr11;chr11;chr11;chr11;chr11;chr11;chr11;chr11;chr11;chr11;chr11;chr11;chr11;chr11;chr11;chr11;chr11;chr11;chr11;chr11;chr11;chr11;chr11;chr11;chr11;chr11;chr11;chr11;chr11;chr11;chr11;chr11;chr11	116598165;116598169;116600061;116600061;116600398;116600398;116600610;116600610;116600895;116600895;116601086;116601086;116601086;116601285;116601285;116601285;116601594;116601594;116601594;116601889;116601889;116601889;116602189;116602189;116602189;116603253;116603653;116603653;116603932;116603932;116603932;116604378;116604378;116604378;116604961;116604961;116604961;116605243;116605243;116605243…	116599438;116599438;116600214;116600214;116600498;116600498;116600685;116600685;116600989;116600989;116601149;116601149;116601149;116601391;116601391;116601391;116601755;116601755;116601755;116601963;116601963;116601963;116602595;116602300;116602300;116603853;116603853;116603853;116604050;116604050;116604050;116604506;116604506;116604506;116605164;116605164;116605164;116606232;116605438;116605438…	-;-;-;-;-;-;-;-;-;-;-;-;-;-;-;-;-;-;-;-;-;-;-;-;-;-;-;-;-;-;-;-;-;-;-;-;-;-;-;-;-;-;-;-;-;-;-;-;-;-;-	5293	chr11:116598165-116627019	1711.71	1556.84	1109.34	1730.8	1638.81	1290.01	2136.67	1981.58	1655.34	2013.12	2071.27	1873.46	1730.75	0.340539	0.0584354	5.82762	5.6224e-09	1.2998e-06
132	ENSMUSG00000024235.11	Map3k8	mitogen-activated protein kinase kinase kinase 8 [Source:MGI Symbol;Acc:MGI:1346878]	chr18;chr18;chr18;chr18;chr18;chr18;chr18;chr18;chr18;chr18;chr18;chr18;chr18;chr18;chr18;chr18;chr18;chr18;chr18;chr18;chr18;chr18;chr18	4331327;4331340;4331341;4333818;4333818;4333818;4333845;4334617;4334617;4334617;4334617;4336166;4339497;4339497;4340547;4343022;4343022;4347455;4348981;4348981;4352852;4352852;4352852	4332436;4332436;4332436;4334064;4334064;4334064;4334064;4334769;4335048;4334769;4334769;4336295;4339603;4339603;4340808;4343189;4343189;4349338;4349338;4349338;4353015;4352957;4353015	-;-;-;-;-;-;-;-;-;-;-;-;-;-;-;-;-;-;-;-;-;-;-	4504	chr18:4331327-4353015	106.28	134.053	182.727	201.235	101.147	181.532	309.185	271.704	315.303	251.954	233.964	287.491	214.715	0.515158	0.0885689	5.81647	6.01034e-09	1.37896e-06
133	ENSMUSG00000037405.8	Icam1	intercellular adhesion molecule 1 [Source:MGI Symbol;Acc:MGI:96392]	chr9;chr9;chr9;chr9;chr9;chr9;chr9;chr9;chr9	21015985;21015985;21018919;21018919;21025544;21026312;21027078;21027432;21027771	21016101;21016101;21019179;21021004;21025858;21026599;21027335;21027680;21028817	+;+;+;+;+;+;+;+;+	4360	chr9:21015985-21028817	423.391	281.308	101.635	394.349	409.134	186.07	720.37	571.729	321.275	791.977	685.548	549.521	453.026	0.51961	0.0896065	5.7988	6.67911e-09	1.52088e-06
134	ENSMUSG00000017009.3	Sdc4	syndecan 4 [Source:MGI Symbol;Acc:MGI:1349164]	chr2;chr2;chr2;chr2;chr2;chr2;chr2;chr2;chr2;chr2	164424247;164425900;164428893;164428893;164429680;164429680;164431187;164431187;164443090;164443799	164426237;164426237;164429088;164429088;164429726;164429726;164431313;164431313;164443186;164443887	-;-;-;-;-;-;-;-;-;-	2547	chr2:164424247-164443887	8339.08	8665.7	6494.93	8423.9	8831.61	6578.25	10042.7	10963.8	9758.88	9051.89	11035.9	9554.03	8978.38	0.320671	0.0557501	5.75194	8.82271e-09	1.994e-06
135	ENSMUSG00000117679.1			chr18;chr18;chr18;chr18;chr18;chr18;chr18;chr18;chr18;chr18;chr18;chr18;chr18;chr18;chr18;chr18;chr18;chr18;chr18;chr18;chr18;chr18;chr18;chr18;chr18;chr18;chr18;chr18;chr18;chr18;chr18;chr18;chr18;chr18;chr18;chr18;chr18;chr18;chr18;chr18;chr18;chr18;chr18;chr18;chr18;chr18;chr18;chr18;chr18;chr18;chr18;chr18;chr18;chr18;chr18;chr18;chr18;chr18;chr18;chr18;chr18;chr18;chr18;chr18;chr18;chr18;chr…	36671154;36671155;36671323;36671617;36674696;36674950;36674950;36674950;36674950;36674984;36675281;36675281;36675281;36675281;36675281;36675354;36675397;36675663;36675663;36675663;36675663;36675663;36676171;36676171;36676171;36676171;36676171;36676171;36676363;36676363;36676363;36676363;36676363;36676363;36676385;36676403;36676459;36676617;36676617;36676617;36676617;36676781;36676865;36676865;366…	36671675;36671675;36671675;36671675;36675141;36675141;36675141;36675141;36675141;36675141;36675396;36675396;36675396;36675475;36675396;36675396;36675524;36675746;36675746;36675746;36675746;36675746;36676255;36676255;36676255;36676255;36676255;36676255;36676486;36676405;36676430;36676558;36676477;36676477;36676992;36676477;36676477;36676622;36676622;36676992;36676622;36676995;36676995;36676995;366…	-;-;-;-;-;-;-;-;-;-;-;-;-;-;-;-;-;-;-;-;-;-;-;-;-;-;-;-;-;-;-;-;-;-;-;-;-;-;-;-;-;-;-;-;-;-;-;-;-;-;-;-;-;-;-;-;-;-;-;-;-;-;-;-;-;-;-;-	3477	chr18:36671154-36679366	561.641	369.661	531.963	544.147	458.003	445.887	670.433	564.649	748.846	702.113	645.981	713.953	579.773	0.393531	0.0684472	5.7494	8.95588e-09	2.0091e-06
136	ENSMUSG00000006538.12	Ihh	Indian hedgehog [Source:MGI Symbol;Acc:MGI:96533]	chr1;chr1;chr1;chr1;chr1	74945315;74947724;74948304;74950900;74950900	74946747;74948565;74948565;74951442;74951672	-;-;-;-;-	3048	chr1:74945315-74951672	4261.56	5447.42	6617.1	3209.84	4828.92	6261.71	6297.39	8144.05	10154.2	4468.83	7304.48	8812.49	6317.33	0.431044	0.0751499	5.73578	9.70622e-09	2.16142e-06
137	ENSMUSG00000033187.8	BC016579	cDNA sequence, BC016579 [Source:MGI Symbol;Acc:MGI:2384848]	chr16;chr16;chr16;chr16;chr16;chr16	45626848;45629402;45632981;45640305;45648833;45653901	45628310;45629583;45633051;45640432;45648962;45654068	-;-;-;-;-;-	2142	chr16:45626848-45654068	1338.43	1450.21	1820.79	1614.39	1517.21	1890.2	1901.86	2073.62	2967.91	1863.62	2009.34	2260.67	1892.35	0.369025	0.0644156	5.72882	1.01134e-08	2.23565e-06
138	ENSMUSG00000027995.10	Tlr2	toll-like receptor 2 [Source:MGI Symbol;Acc:MGI:1346060]	chr3;chr3;chr3	83836272;83840889;83841520	83838789;83841136;83841767	-;-;-	3014	chr3:83836272-83841767	1263.26	1583.24	2522.5	1258.85	1862.7	2243.05	1674.49	2037.34	3598.52	1553.72	2066.97	3477.47	2095.18	0.343596	0.0600811	5.71886	1.07238e-08	2.35341e-06
139	ENSMUSG00000028121.8	Bcar3	breast cancer anti-estrogen resistance 3 [Source:MGI Symbol;Acc:MGI:1352501]	chr3;chr3;chr3;chr3;chr3;chr3;chr3;chr3;chr3;chr3;chr3;chr3;chr3;chr3;chr3;chr3;chr3;chr3;chr3;chr3;chr3;chr3;chr3;chr3;chr3;chr3;chr3;chr3;chr3;chr3;chr3;chr3;chr3;chr3;chr3;chr3;chr3;chr3;chr3;chr3;chr3	122294136;122321656;122326758;122327475;122328219;122335881;122419757;122419778;122419823;122426445;122426445;122426445;122426445;122455053;122455053;122471547;122483723;122504675;122504927;122504927;122508064;122508126;122508126;122508126;122511129;122511219;122511219;122512222;122512351;122512351;122512351;122512351;122519263;122519263;122523169;122523169;122524646;122524924;122525287;122525287…	122294335;122321724;122326809;122327778;122328354;122335946;122420183;122420183;122420183;122426754;122426866;122427148;122426754;122455092;122455092;122471601;122483992;122505055;122505055;122505055;122508571;122508449;122508448;122508571;122511322;122511322;122511322;122512265;122512937;122513003;122512749;122513003;122519378;122519378;122523210;122523340;122525035;122525035;122525405;122525499…	+;+;+;+;+;+;+;+;+;+;+;+;+;+;+;+;+;+;+;+;+;+;+;+;+;+;+;+;+;+;+;+;+;+;+;+;+;+;+;+;+	5604	chr3:122294136-122530191	2073.75	2536.85	4159.48	2764.95	2368.43	4020.93	3300.1	3629.51	5656.35	3311.52	3563.65	4722.91	3509.04	0.376126	0.0658206	5.71441	1.10085e-08	2.39851e-06
140	ENSMUSG00000030103.11	Bhlhe40	basic helix-loop-helix family, member e40 [Source:MGI Symbol;Acc:MGI:1097714]	chr6;chr6;chr6;chr6;chr6;chr6;chr6;chr6;chr6;chr6;chr6;chr6	108660629;108660799;108660874;108661161;108661161;108661161;108661505;108661505;108662521;108662521;108663046;108664479	108660992;108660992;108660992;108661334;108661230;108661230;108661612;108661612;108662644;108662699;108665665;108666925	+;+;+;+;+;+;+;+;+;+;+;+	4705	chr6:108660629-108666925	8842.83	8007.62	8388.15	6701.22	8057.67	9798.17	11025.5	16183.7	11663.8	9789.27	16550.3	13467.5	10706.3	0.457784	0.0806146	5.67867	1.35745e-08	2.93645e-06
141	ENSMUSG00000038866.15	Zcchc2	zinc finger, CCHC domain containing 2 [Source:MGI Symbol;Acc:MGI:2444114]	chr1;chr1;chr1;chr1;chr1;chr1;chr1;chr1;chr1;chr1;chr1;chr1;chr1;chr1;chr1;chr1;chr1;chr1;chr1;chr1;chr1;chr1;chr1;chr1;chr1;chr1;chr1;chr1;chr1;chr1;chr1;chr1;chr1;chr1;chr1;chr1;chr1;chr1;chr1;chr1;chr1;chr1;chr1;chr1;chr1;chr1;chr1;chr1;chr1;chr1;chr1;chr1	105990406;105990689;106000931;106000931;106004100;106004100;106004122;106004137;106006015;106006015;106006015;106011702;106011702;106011702;106011702;106011744;106015999;106015999;106015999;106015999;106015999;106016587;106018219;106018219;106018219;106019848;106019848;106019848;106019848;106019848;106021726;106021726;106021726;106021726;106021726;106023200;106023200;106023200;106023200;106023200…	105991707;105991707;106001042;106001042;106004176;106004176;106004176;106004176;106006086;106006086;106006086;106011814;106011814;106011814;106011814;106011814;106016093;106016093;106016093;106016093;106016093;106016687;106018302;106018302;106018302;106019905;106019905;106019905;106019905;106019905;106021858;106021858;106021858;106021858;106021858;106023258;106023264;106023264;106023264;106023264…	+;+;+;+;+;+;+;+;+;+;+;+;+;+;+;+;+;+;+;+;+;+;+;+;+;+;+;+;+;+;+;+;+;+;+;+;+;+;+;+;+;+;+;+;+;+;+;+;+;+;+;+	6774	chr1:105990406-106034074	1531.98	1500.98	1205.57	1756.07	1644.49	1321.78	2017.67	2039.11	1861.96	1982.88	2037.72	2146.1	1753.86	0.370127	0.0652371	5.67356	1.39859e-08	3.00399e-06
142	ENSMUSG00000024776.18	Stambpl1	STAM binding protein like 1 [Source:MGI Symbol;Acc:MGI:1923880]	chr19;chr19;chr19;chr19;chr19;chr19;chr19;chr19;chr19;chr19;chr19;chr19;chr19;chr19;chr19;chr19;chr19;chr19;chr19;chr19;chr19;chr19;chr19;chr19;chr19;chr19;chr19;chr19;chr19;chr19;chr19;chr19;chr19;chr19;chr19;chr19;chr19;chr19;chr19;chr19;chr19;chr19;chr19;chr19;chr19;chr19;chr19	34192229;34192229;34192822;34217434;34217624;34220187;34220187;34220187;34220187;34226542;34226542;34226542;34226542;34226542;34230093;34230093;34230093;34230093;34230093;34231431;34231431;34231431;34231431;34231431;34232706;34233203;34233961;34233961;34233961;34233961;34233961;34235210;34235210;34235210;34235210;34236276;34236276;34236276;34238776;34238776;34238776;34239503;34239503;34239503;342…	34192631;34192595;34192919;34220266;34217668;34220266;34220266;34220266;34220266;34226759;34226759;34226759;34226759;34226759;34230168;34230168;34230168;34230168;34230168;34231526;34231442;34231526;34231526;34231526;34232805;34233256;34234299;34234318;34234318;34234318;34234318;34235334;34235862;34235334;34235334;34236413;34236413;34236413;34238888;34238888;34238888;34239602;34239602;34239602;342…	+;+;+;+;+;+;+;+;+;+;+;+;+;+;+;+;+;+;+;+;+;+;+;+;+;+;+;+;+;+;+;+;+;+;+;+;+;+;+;+;+;+;+;+;+;+;+	5557	chr19:34192229-34240333	697.299	663.155	683.335	761.626	672.798	726.126	889.306	854.939	953.076	822.212	878.224	870.959	789.421	0.294187	0.0518784	5.67069	1.42222e-08	3.03324e-06
143	ENSMUSG00000061589.14	Dot1l	DOT1-like, histone H3 methyltransferase (S. cerevisiae) [Source:MGI Symbol;Acc:MGI:2143886]	chr10;chr10;chr10;chr10;chr10;chr10;chr10;chr10;chr10;chr10;chr10;chr10;chr10;chr10;chr10;chr10;chr10;chr10;chr10;chr10;chr10;chr10;chr10;chr10;chr10;chr10;chr10;chr10;chr10;chr10;chr10;chr10;chr10;chr10;chr10;chr10;chr10;chr10;chr10;chr10;chr10;chr10;chr10;chr10;chr10;chr10;chr10;chr10;chr10;chr10;chr10;chr10;chr10;chr10;chr10;chr10;chr10;chr10;chr10;chr10;chr10;chr10;chr10;chr10;chr10;chr10;chr…	80755206;80755208;80755463;80764602;80764602;80764602;80766163;80766163;80768605;80771138;80771138;80773104;80773104;80773706;80773706;80777556;80777556;80777556;80778263;80778263;80778263;80780843;80780843;80780843;80781368;80781368;80781368;80782143;80782143;80783184;80783184;80783184;80783424;80783424;80783424;80783873;80783873;80783873;80784565;80784565;80784565;80784742;80784742;80784742;807…	80755524;80755524;80755524;80764645;80764645;80764645;80766587;80766237;80768668;80771366;80771366;80773198;80773198;80773768;80773768;80777611;80777611;80777611;80778342;80778342;80778342;80780911;80780911;80780911;80781474;80781474;80781474;80782184;80782184;80783291;80783291;80783291;80783655;80783655;80783655;80783986;80783986;80783986;80784656;80784656;80784656;80784843;80784843;80784843;807…	+;+;+;+;+;+;+;+;+;+;+;+;+;+;+;+;+;+;+;+;+;+;+;+;+;+;+;+;+;+;+;+;+;+;+;+;+;+;+;+;+;+;+;+;+;+;+;+;+;+;+;+;+;+;+;+;+;+;+;+;+;+;+;+;+;+;+;+;+;+;+;+;+;+;+;+;+;+;+;+;+;+;+;+;+;+;+;+	8705	chr10:80755206-80795461	4408.45	4591.31	4093.52	4080.65	4312.96	4256.92	4907.65	5153.53	5314.77	4846.77	5006.14	5043.29	4668	0.221601	0.0390882	5.66925	1.43426e-08	3.03751e-06
144	ENSMUSG00000029860.16	Zyx	zyxin [Source:MGI Symbol;Acc:MGI:103072]	chr6;chr6;chr6;chr6;chr6;chr6;chr6;chr6;chr6;chr6;chr6;chr6;chr6;chr6;chr6;chr6;chr6;chr6;chr6;chr6;chr6;chr6;chr6;chr6;chr6;chr6;chr6;chr6;chr6;chr6;chr6;chr6;chr6;chr6;chr6;chr6;chr6;chr6;chr6;chr6;chr6;chr6;chr6;chr6;chr6;chr6;chr6;chr6;chr6;chr6;chr6;chr6;chr6;chr6;chr6;chr6;chr6;chr6;chr6;chr6;chr6;chr6;chr6	42349630;42349780;42349828;42349869;42350033;42350033;42350038;42350039;42350071;42350257;42350257;42350257;42350257;42350257;42350257;42350946;42350946;42350946;42350946;42350946;42350946;42350946;42350946;42351270;42351270;42351270;42351475;42351475;42351475;42351475;42351475;42351475;42351475;42353478;42355137;42355917;42355917;42355917;42355917;42355917;42355917;42355917;42356162;42356162;423…	42349705;42349825;42350119;42350119;42350119;42350476;42350476;42350119;42350476;42350476;42350476;42350476;42350476;42350476;42350476;42351064;42351148;42351148;42351148;42351148;42351148;42351148;42351148;42351362;42351362;42351362;42351764;42351969;42351969;42351969;42351969;42351969;42351607;42353700;42355266;42356037;42356037;42356037;42356037;42356037;42356037;42356037;42356261;42356331;423…	+;+;+;+;+;+;+;+;+;+;+;+;+;+;+;+;+;+;+;+;+;+;+;+;+;+;+;+;+;+;+;+;+;+;+;+;+;+;+;+;+;+;+;+;+;+;+;+;+;+;+;+;+;+;+;+;+;+;+;+;+;+;+	5390	chr6:42349630-42360213	3058.78	2904.48	3361.53	3354.22	2861.67	3398.05	3490.29	3653.4	4067.89	3859.1	3615.26	3891.2	3459.66	0.240031	0.0426409	5.62913	1.81118e-08	3.80914e-06
145	ENSMUSG00000017677.11	Wsb1	WD repeat and SOCS box-containing 1 [Source:MGI Symbol;Acc:MGI:1926139]	chr11;chr11;chr11;chr11;chr11;chr11;chr11;chr11;chr11;chr11;chr11;chr11;chr11;chr11;chr11;chr11;chr11;chr11;chr11;chr11;chr11;chr11;chr11;chr11;chr11;chr11;chr11;chr11;chr11;chr11;chr11;chr11;chr11;chr11;chr11;chr11;chr11;chr11;chr11;chr11;chr11	79239372;79239388;79240276;79240307;79240688;79240688;79240688;79240688;79241595;79241595;79241595;79241595;79241984;79241984;79241984;79241984;79242499;79243288;79243400;79243400;79244108;79244463;79244463;79244463;79244463;79246170;79246170;79246170;79246170;79246170;79248391;79248391;79248391;79248391;79250981;79250981;79250981;79250981;79254353;79254353;79254353	79240462;79240462;79240462;79240462;79240795;79240795;79240795;79240795;79241708;79241708;79241708;79241708;79242156;79242156;79243024;79242156;79242949;79243575;79243575;79243575;79244563;79244563;79244563;79244563;79244563;79246301;79246301;79246301;79246301;79246301;79248659;79248513;79248659;79248659;79251024;79251149;79251149;79251149;79254470;79254669;79254671	-;-;-;-;-;-;-;-;-;-;-;-;-;-;-;-;-;-;-;-;-;-;-;-;-;-;-;-;-;-;-;-;-;-;-;-;-;-;-;-;-	3987	chr11:79239372-79254671	4075.79	3948.46	5445.06	4545.39	4493.66	6116.48	5230.65	5188.93	7864.67	5208.74	5791.46	7003.74	5409.42	0.304623	0.0544652	5.59298	2.23209e-08	4.662e-06
146	ENSMUSG00000072568.4	Fam84b	family with sequence similarity 84, member B [Source:MGI Symbol;Acc:MGI:3026924]	chr15;chr15;chr15;chr15	60818994;60824514;60825032;60853604	60823991;60825080;60825266;60853778	-;-;-;-	5926	chr15:60818994-60853778	5926.61	6217.2	6437.62	5209.56	5696.06	6277.59	7872.01	8238.74	9861.59	6233.35	7300.18	8700.04	6997.55	0.359047	0.064321	5.58211	2.37616e-08	4.92891e-06
147	ENSMUSG00000018143.10	Mafk	v-maf musculoaponeurotic fibrosarcoma oncogene family, protein K (avian) [Source:MGI Symbol;Acc:MGI:99951]	chr5;chr5;chr5;chr5;chr5;chr5;chr5;chr5	139791513;139791534;139797514;139799139;139799139;139799139;139800085;139800085	139791712;139791712;139798283;139799218;139799218;139799500;139802331;139802653	+;+;+;+;+;+;+;+	3901	chr5:139791513-139802653	2918.81	3345.22	4261.11	2978.82	3156.01	3973.27	4319.03	4766.77	5862.97	3319.08	4744.65	4801.41	4037.26	0.363455	0.0653027	5.56569	2.61116e-08	5.37953e-06
148	ENSMUSG00000016496.7	Cd274	CD274 antigen [Source:MGI Symbol;Acc:MGI:1926446]	chr19;chr19;chr19;chr19;chr19;chr19;chr19	29367455;29372454;29373558;29380304;29382476;29384084;29385390	29367506;29372519;29373899;29380588;29382586;29384143;29388095	+;+;+;+;+;+;+	3622	chr19:29367455-29388095	126.153	147.255	140.559	147.091	136.378	107.784	176.374	232.763	222.146	188.966	213.32	189.892	169.057	0.438185	0.0791544	5.53582	3.09773e-08	6.33883e-06
149	ENSMUSG00000055652.14	Klhl25	kelch-like 25 [Source:MGI Symbol;Acc:MGI:2668031]	chr7;chr7;chr7;chr7;chr7;chr7;chr7;chr7;chr7;chr7;chr7;chr7;chr7;chr7	75848310;75848338;75848341;75848364;75848397;75848441;75865337;75865337;75865337;75865337;75866224;75872698;75872698;75872698	75848473;75848484;75848484;75848442;75848473;75848576;75867491;75865627;75867141;75867141;75867487;75873525;75874131;75874130	+;+;+;+;+;+;+;+;+;+;+;+;+;+	3856	chr7:75848310-75874131	790.618	836.814	753.615	760.723	748.943	788.528	989.181	1015.13	1201.5	959.947	895.427	1081.01	901.786	0.335004	0.0608983	5.50103	3.7757e-08	7.6743e-06
150	ENSMUSG00000032193.9	Ldlr	low density lipoprotein receptor [Source:MGI Symbol;Acc:MGI:96765]	chr9;chr9;chr9;chr9;chr9;chr9;chr9;chr9;chr9;chr9;chr9;chr9;chr9;chr9;chr9;chr9;chr9;chr9;chr9;chr9;chr9;chr9;chr9;chr9;chr9;chr9;chr9;chr9;chr9;chr9;chr9;chr9;chr9;chr9;chr9;chr9;chr9;chr9;chr9;chr9;chr9;chr9;chr9;chr9;chr9;chr9;chr9;chr9;chr9;chr9;chr9;chr9;chr9;chr9;chr9;chr9;chr9;chr9;chr9;chr9;chr9;chr9;chr9;chr9;chr9	21723483;21723599;21723632;21723639;21723641;21731747;21731747;21731747;21731747;21731747;21732312;21732312;21732312;21732312;21732312;21733491;21733491;21733491;21733491;21733491;21735237;21735237;21735237;21735237;21735237;21736107;21737220;21737220;21737220;21737220;21737220;21737874;21737874;21737874;21737874;21737874;21738855;21738855;21738855;21738855;21739386;21739386;21739386;21739649;217…	21723844;21723844;21723844;21723844;21723844;21731869;21731869;21731869;21731869;21731869;21732434;21732434;21732434;21732434;21732434;21733874;21733874;21733874;21733874;21733874;21735359;21735359;21735359;21735359;21735359;21740086;21737342;21737342;21737342;21737342;21737342;21738532;21737993;21737993;21737993;21737993;21738980;21738980;21739557;21738980;21739557;21739557;21739557;21741002;217…	+;+;+;+;+;+;+;+;+;+;+;+;+;+;+;+;+;+;+;+;+;+;+;+;+;+;+;+;+;+;+;+;+;+;+;+;+;+;+;+;+;+;+;+;+;+;+;+;+;+;+;+;+;+;+;+;+;+;+;+;+;+;+;+;+	9622	chr9:21723483-21749919	17068.7	17011.5	24980.7	18045.3	16949.5	28473.2	19376.7	19593.7	34231.9	21286.8	20490.8	33600.3	22592.4	0.247189	0.0449613	5.49783	3.84504e-08	7.76313e-06
151	ENSMUSG00000028195.4	Cyr61	cysteine rich protein 61 [Source:MGI Symbol;Acc:MGI:88613]	chr3;chr3;chr3;chr3;chr3	145646976;145648197;145648533;145649222;145649730	145647968;145648411;145648877;145649435;145649981	-;-;-;-;-	2019	chr3:145646976-145649981	746.551	970.867	271.388	659.654	953.51	426.599	1499.18	1749.7	477.733	953.228	1557.75	541.034	900.6	0.467963	0.0852464	5.48953	4.03007e-08	8.08284e-06
152	ENSMUSG00000023034.7	Nr4a1	nuclear receptor subfamily 4, group A, member 1 [Source:MGI Symbol;Acc:MGI:1352454]	chr15;chr15;chr15;chr15;chr15;chr15;chr15;chr15;chr15;chr15;chr15;chr15;chr15;chr15;chr15;chr15;chr15;chr15;chr15;chr15	101254269;101258308;101266846;101266846;101268928;101270083;101270083;101270083;101271736;101271736;101272153;101272153;101272718;101272718;101272861;101273015;101273015;101273015;101273996;101273996	101254351;101258426;101266971;101266971;101269103;101270124;101270969;101270969;101271865;101271865;101272304;101272304;101272920;101272920;101272920;101273847;101273193;101273193;101274795;101274795	+;+;+;+;+;+;+;+;+;+;+;+;+;+;+;+;+;+;+;+	3509	chr15:101254269-101274795	543.496	668.233	275.713	341.107	479.596	206.492	1443.93	1779.8	605.526	525.745	1284.22	430.706	715.38	0.481674	0.0877839	5.48705	4.08706e-08	8.1432e-06
153	ENSMUSG00000005251.15	Ripk4	receptor-interacting serine-threonine kinase 4 [Source:MGI Symbol;Acc:MGI:1919638]	chr16;chr16;chr16;chr16;chr16;chr16;chr16;chr16	97741933;97745860;97747293;97748023;97750093;97751494;97755068;97763528	97744244;97746124;97747396;97748181;97750142;97751642;97755359;97763787	-;-;-;-;-;-;-;-	3591	chr16:97741933-97763787	1983.03	2094.07	1581.83	1859.85	2010.44	2070.59	2725.29	3042.73	2248.93	2283.55	2823.91	2573.62	2274.82	0.362674	0.0661399	5.48344	4.17137e-08	8.25685e-06
154	ENSMUSG00000037573.5	Tob1	transducer of ErbB-2.1 [Source:MGI Symbol;Acc:MGI:1349721]	chr11;chr11	94211454;94213486	94211731;94215495	+;+	2288	chr11:94211454-94215495	6093.38	6517.81	9526.68	4919.88	6235.89	10181.7	8865.44	9037.04	13310.8	6426.52	8789.98	12593.4	8541.54	0.371874	0.06793	5.47438	4.39051e-08	8.6342e-06
155	ENSMUSG00000036327.18	Qsox2	quiescin Q6 sulfhydryl oxidase 2 [Source:MGI Symbol;Acc:MGI:2387194]	chr2;chr2;chr2;chr2;chr2;chr2;chr2;chr2;chr2;chr2;chr2;chr2;chr2;chr2;chr2;chr2;chr2;chr2;chr2;chr2;chr2;chr2	26208637;26209125;26211274;26213981;26213981;26217633;26217633;26218609;26218609;26220630;26220630;26220909;26220909;26222221;26222221;26224841;26224841;26225149;26225149;26226238;26228347;26237043	26211459;26209793;26211459;26214169;26214169;26217783;26217783;26218731;26218731;26220759;26220759;26221043;26221043;26222366;26222366;26224931;26224931;26225254;26225371;26226286;26228447;26237525	-;-;-;-;-;-;-;-;-;-;-;-;-;-;-;-;-;-;-;-;-;-	4644	chr2:26208637-26237525	1984.75	2354.05	1550.48	2168.47	2225.24	1555.5	2347.05	2564.82	1950.34	2452.36	2710.37	1981.67	2153.76	0.233756	0.0427852	5.46347	4.66905e-08	9.12273e-06
156	ENSMUSG00000034168.7	Irf2bpl	interferon regulatory factor 2 binding protein-like [Source:MGI Symbol;Acc:MGI:2442463]	chr12	86880701	86884798	-	4098	chr12:86880701-86884798	1600.25	1648.24	2340.86	2103.49	1753.59	2589.09	2310.92	2595.79	3026.43	2291.95	2537.47	3458.38	2354.71	0.362074	0.066665	5.43124	5.59641e-08	1.08646e-05
157	ENSMUSG00000037211.12	Spry1	sprouty RTK signaling antagonist 1 [Source:MGI Symbol;Acc:MGI:1345139]	chr3;chr3;chr3;chr3;chr3;chr3;chr3;chr3	37639947;37639958;37640080;37640520;37640520;37642555;37642555;37642555	37640064;37640105;37640808;37640808;37640808;37644598;37644598;37644598	+;+;+;+;+;+;+;+	2906	chr3:37639947-37644598	629.902	570.74	376.267	589.267	625.066	436.81	921.181	933.707	463.401	751.664	848.979	584.529	644.293	0.380492	0.0703093	5.4117	6.24309e-08	1.20428e-05
158	ENSMUSG00000038550.10	Ciart	circadian associated repressor of transcription [Source:MGI Symbol;Acc:MGI:2684975]	chr3;chr3;chr3;chr3;chr3;chr3;chr3;chr3;chr3;chr3;chr3;chr3;chr3;chr3;chr3;chr3;chr3;chr3;chr3;chr3;chr3;chr3;chr3;chr3;chr3;chr3;chr3;chr3;chr3;chr3	95878503;95878505;95878804;95879510;95880409;95880409;95880409;95880409;95880452;95880635;95880635;95880635;95880635;95880635;95880673;95880983;95880983;95880983;95880983;95880983;95880983;95881181;95881181;95881181;95881181;95881181;95881955;95882155;95882155;95882155	95879149;95879149;95879149;95879785;95880520;95880520;95880520;95880520;95880520;95880713;95880713;95880713;95880713;95880713;95880713;95881058;95881058;95881058;95881058;95881058;95881058;95881589;95881279;95881246;95881589;95882205;95882074;95882203;95882251;95882231	-;-;-;-;-;-;-;-;-;-;-;-;-;-;-;-;-;-;-;-;-;-;-;-;-;-;-;-;-;-	2261	chr3:95878503-95882251	263.539	239.67	307.068	297.792	265.937	289.316	331.498	390.298	538.643	454.358	355.246	409.488	345.238	0.424358	0.0784673	5.40809	6.37018e-08	1.22102e-05
159	ENSMUSG00000022286.16	Grhl2	grainyhead like transcription factor 2 [Source:MGI Symbol;Acc:MGI:2182543]	chr15;chr15;chr15;chr15;chr15;chr15;chr15;chr15;chr15;chr15;chr15;chr15;chr15;chr15;chr15;chr15;chr15;chr15;chr15;chr15;chr15;chr15;chr15;chr15;chr15;chr15;chr15;chr15;chr15;chr15;chr15;chr15;chr15;chr15;chr15;chr15;chr15;chr15;chr15;chr15;chr15;chr15;chr15;chr15;chr15;chr15;chr15	37233036;37233036;37233058;37270590;37270590;37270590;37274643;37274643;37274643;37279334;37279334;37279334;37285593;37287242;37287242;37288188;37288188;37291561;37291561;37309665;37309665;37318403;37328230;37328230;37328230;37333260;37335702;37335702;37335737;37336206;37336206;37336206;37337773;37337773;37337773;37344653;37344653;37344656;37347769;37347769;37347769;37358370;37358370;37358370;373…	37233406;37233406;37233205;37270785;37270785;37270785;37274710;37274710;37274710;37279553;37279727;37279727;37288912;37287297;37287297;37288344;37288344;37291672;37291672;37309759;37309759;37318531;37328388;37328388;37328388;37333647;37335789;37335789;37335789;37336345;37336345;37336345;37337804;37337804;37337804;37344747;37344747;37344747;37347854;37347854;37347854;37358476;37358434;37358434;373…	+;+;+;+;+;+;+;+;+;+;+;+;+;+;+;+;+;+;+;+;+;+;+;+;+;+;+;+;+;+;+;+;+;+;+;+;+;+;+;+;+;+;+;+;+;+;+	8613	chr15:37233036-37363569	2180.9	2340.84	2130.02	2227.12	2213.87	2250.99	2429.92	2663.05	2570.2	2509.47	2551.24	2624.55	2391.01	0.192951	0.0357483	5.39749	6.75803e-08	1.28721e-05
160	ENSMUSG00000091956.2	C2cd4b	C2 calcium-dependent domain containing 4B [Source:MGI Symbol;Acc:MGI:1922947]	chr9;chr9	67759437;67759684	67759516;67760930	+;+	1327	chr9:67759437-67760930	249.714	289.432	120.016	237.331	170.473	129.341	457.934	508.007	382.186	280.509	461.046	250.361	294.696	0.481888	0.0896671	5.37419	7.69278e-08	1.4561e-05
161	ENSMUSG00000030064.16	Frmd4b	FERM domain containing 4B [Source:MGI Symbol;Acc:MGI:2141794]	chr6;chr6;chr6;chr6;chr6;chr6;chr6;chr6;chr6;chr6;chr6;chr6;chr6;chr6;chr6;chr6;chr6;chr6;chr6;chr6;chr6;chr6;chr6;chr6;chr6;chr6;chr6;chr6;chr6;chr6;chr6;chr6;chr6;chr6;chr6;chr6;chr6;chr6;chr6;chr6;chr6;chr6;chr6;chr6;chr6;chr6;chr6;chr6;chr6;chr6;chr6;chr6;chr6;chr6;chr6;chr6;chr6;chr6;chr6;chr6;chr6;chr6;chr6;chr6;chr6;chr6;chr6;chr6;chr6;chr6;chr6;chr6;chr6;chr6;chr6;chr6;chr6;chr6;chr6;chr6…	97286867;97287032;97287082;97287088;97288360;97292363;97292363;97292363;97292363;97295576;97295576;97295576;97295576;97298035;97298035;97298035;97298035;97300209;97300209;97300209;97300209;97302289;97302289;97302289;97302289;97305147;97305147;97305147;97305147;97306479;97306479;97306479;97306479;97306679;97306679;97306679;97306679;97307213;97308027;97308027;97308027;97308027;97308137;97308614;973…	97288480;97291261;97288480;97288480;97288480;97292495;97292495;97292495;97292495;97296387;97296387;97296387;97296387;97298154;97298154;97298154;97298154;97300356;97300356;97300356;97300356;97302345;97302345;97302345;97302345;97305375;97305375;97305375;97305375;97306598;97306598;97306598;97306598;97306812;97306812;97306812;97306812;97308168;97308168;97308168;97308168;97308168;97308168;97308752;973…	-;-;-;-;-;-;-;-;-;-;-;-;-;-;-;-;-;-;-;-;-;-;-;-;-;-;-;-;-;-;-;-;-;-;-;-;-;-;-;-;-;-;-;-;-;-;-;-;-;-;-;-;-;-;-;-;-;-;-;-;-;-;-;-;-;-;-;-;-;-;-;-;-;-;-;-;-;-;-;-;-;-;-;-;-;-;-;-;-;-;-;-;-;-;-;-;-;-;-;-;-;-;-;-;-;-;-;-;-;-;-;-;-;-;-;-;-;-;-;-;-;-;-;-;-;-;-;-;-;-;-;-;-;-	14302	chr6:97286867-97617541	1905.26	2020.95	1822.95	2743.3	2145.68	2086.48	2911.23	2929.45	3296.35	2968.86	2872.08	3096.62	2566.6	0.397443	0.0739884	5.37169	7.80014e-08	1.46725e-05
162	ENSMUSG00000024036.16	Slc37a1	solute carrier family 37 (glycerol-3-phosphate transporter), member 1 [Source:MGI Symbol;Acc:MGI:2446181]	chr17;chr17;chr17;chr17;chr17;chr17;chr17;chr17;chr17;chr17;chr17;chr17;chr17;chr17;chr17;chr17;chr17;chr17;chr17;chr17;chr17;chr17;chr17;chr17;chr17;chr17;chr17;chr17;chr17;chr17;chr17;chr17;chr17;chr17;chr17;chr17;chr17;chr17;chr17;chr17;chr17;chr17;chr17;chr17;chr17;chr17;chr17;chr17;chr17;chr17;chr17;chr17;chr17;chr17;chr17;chr17;chr17;chr17;chr17;chr17;chr17;chr17;chr17;chr17;chr17;chr17;chr…	31286792;31289940;31295483;31295826;31296204;31296215;31296367;31296990;31296993;31300290;31300290;31300290;31300290;31300290;31300290;31300290;31300290;31300339;31305543;31305875;31307280;31307280;31307280;31307280;31307280;31307280;31307280;31307280;31307465;31307748;31315494;31315494;31315494;31315494;31315494;31315494;31315494;31315494;31316141;31316141;31316141;31316141;31316141;31316141;313…	31286844;31290080;31295754;31296031;31296255;31296915;31296423;31297179;31297069;31300507;31300427;31300507;31300507;31300507;31300507;31300507;31300507;31300507;31305630;31305965;31307361;31307361;31307361;31307361;31307361;31307361;31307361;31307361;31310206;31307957;31315626;31315626;31315605;31315626;31315626;31315626;31315618;31315626;31316219;31316219;31316219;31316219;31316193;31316219;313…	+;+;+;+;+;+;+;+;+;+;+;+;+;+;+;+;+;+;+;+;+;+;+;+;+;+;+;+;+;+;+;+;+;+;+;+;+;+;+;+;+;+;+;+;+;+;+;+;+;+;+;+;+;+;+;+;+;+;+;+;+;+;+;+;+;+;+;+;+;+;+;+;+;+;+;+;+;+;+;+;+;+;+;+;+;+;+;+;+;+;+;+;+;+;+;+;+;+;+;+;+;+;+;+;+;+;+;+;+;+;+;+;+;+;+;+;+;+;+;+;+;+;+;+;+;+;+;+;+;+;+;+;+;+;+;+;+;+;+;+;+;+;+;+;+;+;+;+;+;+;+;+	11596	chr17:31286792-31350739	5472.11	5853.64	9043.38	6109.25	6350.67	8769.11	6621.45	7516.56	12378	7072.36	7905.74	10332.7	7785.42	0.280656	0.0526099	5.33467	9.57191e-08	1.78941e-05
163	ENSMUSG00000098702.1	1500015A07Rik	RIKEN cDNA 1500015A07 gene [Source:MGI Symbol;Acc:MGI:1916232]	chr18;chr18;chr18;chr18;chr18	61726390;61726433;61734357;61735598;61735598	61728254;61727002;61734467;61735917;61735909	+;+;+;+;+	2296	chr18:61726390-61735917	216.016	186.861	109.204	158.822	162.517	111.188	385.685	319.496	248.421	201.564	313.099	234.448	220.61	0.475796	0.0892094	5.33347	9.63532e-08	1.79022e-05
164	ENSMUSG00000001627.12	Ifrd1	interferon-related developmental regulator 1 [Source:MGI Symbol;Acc:MGI:1316717]	chr12;chr12;chr12;chr12;chr12;chr12;chr12;chr12;chr12;chr12;chr12;chr12;chr12;chr12;chr12;chr12;chr12;chr12;chr12;chr12;chr12;chr12;chr12;chr12;chr12;chr12;chr12;chr12;chr12;chr12;chr12;chr12;chr12;chr12;chr12;chr12;chr12;chr12;chr12;chr12;chr12;chr12;chr12;chr12;chr12;chr12;chr12;chr12;chr12;chr12;chr12;chr12;chr12;chr12;chr12;chr12;chr12;chr12;chr12;chr12;chr12	40201567;40203131;40203320;40203362;40203919;40203919;40203919;40203919;40203919;40204297;40204297;40204297;40204297;40206989;40206989;40206989;40206989;40212310;40212310;40212310;40212939;40212939;40212939;40213209;40213209;40213209;40213978;40213978;40213980;40214094;40215362;40216189;40216190;40216190;40216190;40216190;40216190;40217158;40217158;40217158;40217158;40217158;40217158;40217158;402…	40203451;40203451;40203451;40203451;40204014;40204014;40204014;40204014;40204014;40204425;40204425;40204642;40204425;40207123;40207123;40207062;40207123;40212418;40212418;40212418;40213117;40213117;40213117;40213259;40213259;40213259;40214135;40214135;40214135;40214135;40217242;40216314;40216314;40216314;40216314;40216314;40216314;40217482;40217242;40217242;40217242;40217242;40217242;40217242;402…	-;-;-;-;-;-;-;-;-;-;-;-;-;-;-;-;-;-;-;-;-;-;-;-;-;-;-;-;-;-;-;-;-;-;-;-;-;-;-;-;-;-;-;-;-;-;-;-;-;-;-;-;-;-;-;-;-;-;-;-;-	5858	chr12:40201567-40248504	4929.48	5122.44	12334.6	5538.03	4903.93	9241.09	8822.94	10606.2	17524.4	6850.64	10081.1	11943.1	8991.5	0.453154	0.0850449	5.32841	9.90748e-08	1.82956e-05
165	ENSMUSG00000052423.14	B4galt3	UDP-Gal:betaGlcNAc beta 1,4-galactosyltransferase, polypeptide 3 [Source:MGI Symbol;Acc:MGI:1928767]	chr1;chr1;chr1;chr1;chr1;chr1;chr1;chr1;chr1;chr1;chr1;chr1;chr1;chr1;chr1;chr1;chr1;chr1;chr1;chr1;chr1;chr1;chr1;chr1;chr1;chr1;chr1;chr1;chr1;chr1;chr1;chr1;chr1;chr1;chr1;chr1;chr1;chr1;chr1;chr1;chr1;chr1;chr1;chr1;chr1;chr1;chr1;chr1;chr1;chr1;chr1;chr1	171270328;171270339;171270343;171270343;171270354;171270365;171270374;171270408;171270583;171270818;171270992;171271203;171271203;171271203;171271203;171271203;171271203;171271203;171271203;171271203;171271640;171271707;171271707;171271707;171271707;171271828;171271910;171272521;171272521;171272521;171272521;171272521;171273515;171273953;171273953;171273953;171273953;171273953;171274266;171274266…	171270414;171270414;171270414;171270414;171270414;171270414;171270414;171270689;171270689;171271105;171271105;171271360;171271642;171272756;171271373;171271373;171271373;171271373;171271373;171271373;171272001;171272040;171271939;171272001;171272001;171272001;171272001;171272604;171272756;171272756;171272756;171272756;171275986;171274143;171274143;171274143;171274143;171274143;171274388;171274388…	+;+;+;+;+;+;+;+;+;+;+;+;+;+;+;+;+;+;+;+;+;+;+;+;+;+;+;+;+;+;+;+;+;+;+;+;+;+;+;+;+;+;+;+;+;+;+;+;+;+;+;+	5467	chr1:171270328-171276896	1665.91	1516.22	1363.43	1705.54	1603.58	1565.71	1877.42	1876.26	1913.32	1944.25	1931.06	1965.76	1744.04	0.265632	0.0498953	5.32379	1.01628e-07	1.86365e-05
166	ENSMUSG00000025408.15	Ddit3	DNA-damage inducible transcript 3 [Source:MGI Symbol;Acc:MGI:109247]	chr10;chr10;chr10;chr10;chr10;chr10;chr10;chr10;chr10	127290774;127290793;127290794;127293712;127293712;127295321;127295321;127295723;127295723	127290891;127290891;127290891;127294582;127293759;127295478;127295478;127296065;127296288	+;+;+;+;+;+;+;+;+	1713	chr10:127290774-127296288	443.265	378.8	540.613	306.816	340.945	594.516	613.058	769.091	1453.5	414.045	727.696	907.028	624.115	0.474383	0.0891219	5.32285	1.02151e-07	1.86365e-05
167	ENSMUSG00000017418.14	Arl5b	ADP-ribosylation factor-like 5B [Source:MGI Symbol;Acc:MGI:1923119]	chr2;chr2;chr2;chr2;chr2;chr2;chr2;chr2;chr2;chr2;chr2;chr2;chr2;chr2;chr2;chr2;chr2;chr2;chr2;chr2;chr2;chr2;chr2;chr2;chr2;chr2;chr2;chr2;chr2;chr2;chr2;chr2;chr2;chr2;chr2	15049395;15055240;15055287;15055323;15055347;15068139;15068139;15068139;15068139;15068139;15069820;15069820;15069820;15069837;15069858;15069962;15073124;15073124;15073124;15073124;15073124;15074962;15074962;15074962;15074962;15074962;15074999;15076256;15076256;15076256;15076256;15076256;15076256;15077319;15081902	15049685;15055574;15055574;15055574;15055574;15068199;15068199;15068199;15068199;15068199;15069967;15069967;15069967;15069967;15069967;15073171;15073207;15073207;15073207;15073207;15073207;15075113;15075113;15075113;15075113;15075113;15075113;15076605;15076295;15079166;15082456;15076595;15082452;15077571;15082452	+;+;+;+;+;+;+;+;+;+;+;+;+;+;+;+;+;+;+;+;+;+;+;+;+;+;+;+;+;+;+;+;+;+;+	10428	chr2:15049395-15082456	3063.11	3890.58	5158.53	3069.96	3370.81	4848.03	4847.09	6058.03	7496.82	3538.28	5367.4	5814.52	4710.26	0.393643	0.0743762	5.29259	1.20596e-07	2.18698e-05
168	ENSMUSG00000039568.6	Ubald1	UBA-like domain containing 1 [Source:MGI Symbol;Acc:MGI:1916255]	chr16;chr16;chr16;chr16;chr16	4874778;4874788;4875367;4876362;4879617	4875869;4875097;4879805;4876421;4880315	-;-;-;-;-	5538	chr16:4874778-4880315	1094.77	1074.45	779.564	1147.85	1052.38	865.679	1334.49	1433.75	1031.9	1240.46	1332.39	1176.48	1130.35	0.295629	0.0561015	5.26954	1.3677e-07	2.46552e-05
169	ENSMUSG00000078813.3	Leng1	leukocyte receptor cluster (LRC) member 1 [Source:MGI Symbol;Acc:MGI:1917007]	chr7;chr7;chr7;chr7	3660098;3662771;3663682;3665316	3661360;3663024;3663861;3665840	-;-;-;-	2222	chr7:3660098-3665840	603.116	568.709	651.98	582.048	598.927	783.99	801.119	649.612	920.829	767.621	742.319	965.375	719.637	0.3088	0.0587563	5.25561	1.47538e-07	2.64036e-05
170	ENSMUSG00000000078.7	Klf6	Kruppel-like factor 6 [Source:MGI Symbol;Acc:MGI:1346318]	chr13;chr13;chr13;chr13;chr13;chr13;chr13;chr13;chr13;chr13;chr13	5861482;5861541;5863558;5864678;5864768;5864768;5866639;5866639;5866639;5867232;5867232	5861842;5861842;5863625;5865344;5865344;5865344;5866762;5866770;5866762;5867275;5870394	+;+;+;+;+;+;+;+;+;+;+	4391	chr13:5861482-5870394	14087.7	17596.5	38911.2	19338.4	14545.9	34351.5	24877.2	27293.4	55047.9	23707.2	24532.6	41361.5	27970.9	0.406683	0.0773931	5.25477	1.48212e-07	2.64036e-05
171	ENSMUSG00000071637.5	Cebpd	CCAAT/enhancer binding protein (C/EBP), delta [Source:MGI Symbol;Acc:MGI:103573]	chr16;chr16;chr16	15887286;15888416;15889690	15891031;15888553;15889981	+;+;+	3746	chr16:15887286-15891031	832.093	977.976	1458.57	550.464	903.505	1055.15	1651.11	1683.33	3703.62	860.005	1638.61	2088.82	1450.27	0.470107	0.08967	5.24263	1.58305e-07	2.80366e-05
172	ENSMUSG00000005968.14	Tuft1	tuftelin 1 [Source:MGI Symbol;Acc:MGI:109572]	chr3;chr3;chr3;chr3;chr3;chr3;chr3;chr3;chr3;chr3;chr3;chr3;chr3;chr3;chr3;chr3;chr3;chr3;chr3;chr3;chr3;chr3;chr3;chr3;chr3;chr3;chr3;chr3;chr3;chr3;chr3;chr3;chr3;chr3;chr3;chr3;chr3;chr3;chr3;chr3;chr3;chr3;chr3;chr3;chr3;chr3;chr3;chr3	94612757;94612759;94612996;94614160;94614724;94614724;94614724;94614724;94615770;94615770;94615770;94616622;94616622;94616622;94622051;94622051;94622051;94622688;94622688;94622688;94622711;94628197;94628197;94628197;94628197;94632597;94632597;94632597;94632597;94634458;94634458;94634458;94635409;94635409;94635409;94635409;94635418;94638925;94638925;94638925;94638925;94639387;94639395;94658725;946…	94614191;94614191;94614191;94614191;94614824;94615301;94614824;94614824;94615853;94615853;94615853;94616727;94616727;94616727;94622145;94622145;94622145;94622816;94622816;94622816;94622816;94628310;94628310;94628310;94628310;94632662;94632662;94632662;94632662;94634547;94634547;94634547;94635495;94635495;94635495;94635495;94635495;94639026;94639026;94639026;94639026;94639469;94639469;94658803;946…	-;-;-;-;-;-;-;-;-;-;-;-;-;-;-;-;-;-;-;-;-;-;-;-;-;-;-;-;-;-;-;-;-;-;-;-;-;-;-;-;-;-;-;-;-;-;-;-	3117	chr3:94612757-94658872	2869.56	3439.67	3852.41	3257.66	3493.55	3959.66	3794.16	4287.09	5109.35	3649.14	4571.75	4257.2	3878.43	0.27123	0.0517744	5.23868	1.6173e-07	2.84722e-05
173	ENSMUSG00000050567.16	Maml1	mastermind like transcriptional coactivator 1 [Source:MGI Symbol;Acc:MGI:1890504]	chr11;chr11;chr11;chr11;chr11;chr11;chr11;chr11;chr11	50255634;50255634;50260977;50263250;50263250;50265595;50265595;50291726;50291726	50258828;50258828;50261073;50263483;50263483;50267010;50267010;50292311;50291804	-;-;-;-;-;-;-;-;-	5528	chr11:50255634-50292311	1487.05	1630.97	1279.09	1479.94	1496.75	1425.02	1823.24	1888.65	1762.83	1625.95	1846.77	1759.95	1625.52	0.259669	0.0495775	5.23764	1.62645e-07	2.84722e-05
174	ENSMUSG00000042419.8	Nfkbil1	nuclear factor of kappa light polypeptide gene enhancer in B cells inhibitor like 1 [Source:MGI Symbol;Acc:MGI:1340031]	chr17;chr17;chr17;chr17;chr17;chr17	35220175;35220836;35221137;35221137;35234952;35235650	35220976;35220976;35221358;35221657;35235231;35235792	-;-;-;-;-;-	1746	chr17:35220175-35235792	565.098	538.242	450.871	647.021	589.835	530.98	756.495	775.286	635.384	687.836	800.81	670.458	637.36	0.327183	0.0625762	5.22856	1.70836e-07	2.97344e-05
175	ENSMUSG00000026321.7	Tnfrsf11a	tumor necrosis factor receptor superfamily, member 11a, NFKB activator [Source:MGI Symbol;Acc:MGI:1314891]	chr1;chr1;chr1;chr1;chr1;chr1;chr1;chr1;chr1;chr1;chr1;chr1;chr1;chr1;chr1;chr1;chr1	105780718;105780750;105808143;105808143;105809330;105809330;105813651;105813651;105817669;105819870;105819870;105821478;105821478;105825000;105825000;105826991;105844520	105780829;105780829;105808224;105808224;105809455;105809455;105814403;105813794;105817762;105819964;105819964;105821591;105821591;105825401;105825052;105827735;105847981	+;+;+;+;+;+;+;+;+;+;+;+;+;+;+;+;+	5985	chr1:105780718-105847981	1495.69	1476.61	1908.36	1853.53	1556.98	1740.43	1899.74	2009.02	2958.36	2067.71	1956.01	2660.61	1965.25	0.348223	0.0668989	5.20522	1.93772e-07	3.35336e-05
176	ENSMUSG00000053004.9	Hrh1	histamine receptor H1 [Source:MGI Symbol;Acc:MGI:107619]	chr6;chr6;chr6;chr6;chr6;chr6;chr6;chr6;chr6;chr6;chr6;chr6	114397936;114398086;114403666;114403825;114408774;114451129;114458519;114479725;114479725;114479725;114479725;114479725	114397998;114398419;114403897;114403897;114408920;114451192;114458556;114482468;114482470;114479866;114483296;114482404	+;+;+;+;+;+;+;+;+;+;+;+	4450	chr6:114397936-114483296	110.6	74.1352	148.128	149.798	90.9187	154.302	157.249	209.752	252.004	186.446	201.278	243.996	164.884	0.459176	0.0885486	5.18558	2.15345e-07	3.70552e-05
177	ENSMUSG00000103502.1	9330121J05Rik	RIKEN cDNA 9330121J05 gene [Source:MGI Symbol;Acc:MGI:3704218]	chr3	62337524	62340532	-	3009	chr3:62337524-62340532	44.0673	49.762	51.8989	51.4368	55.6877	65.8052	23.3748	29.206	32.2469	25.1955	28.3853	26.5213	40.299	-0.461141	0.0896728	-5.14249	2.71122e-07	4.63894e-05
178	ENSMUSG00000028128.13	F3	coagulation factor III [Source:MGI Symbol;Acc:MGI:88381]	chr3;chr3;chr3;chr3;chr3;chr3;chr3;chr3;chr3;chr3;chr3;chr3;chr3;chr3;chr3	121723537;121723570;121724977;121724977;121727733;121729323;121729337;121729337;121729547;121731524;121731524;121731524;121732381;121734106;121734106	121723802;121723802;121725082;121725082;121727894;121729554;121729554;121729535;121729554;121731702;121731702;121732181;121732540;121735048;121735048	+;+;+;+;+;+;+;+;+;+;+;+;+;+;+	2527	chr3:121723537-121735048	12700.9	17684.8	21322.9	15791.1	16381.3	23390.3	17830.8	24485.2	26367.2	16739.9	23947.7	27459.1	20341.8	0.306761	0.0596995	5.13842	2.77057e-07	4.71385e-05
179	ENSMUSG00000034855.13	Cxcl10	chemokine (C-X-C motif) ligand 10 [Source:MGI Symbol;Acc:MGI:1352450]	chr5;chr5;chr5;chr5;chr5;chr5;chr5;chr5;chr5;chr5	92346638;92346638;92346805;92347805;92348001;92348089;92348089;92348754;92348754;92348754	92348867;92347385;92347894;92347894;92348215;92348215;92348215;92348882;92348889;92348882	-;-;-;-;-;-;-;-;-;-	2252	chr5:92346638-92348889	67.397	74.1352	77.8483	64.0704	40.9134	26.0952	405.872	515.972	1402.14	251.115	252.887	346.898	293.779	0.304442	0.059543	5.11298	3.17117e-07	5.3653e-05
180	ENSMUSG00000048489.12	Depp1	DEPP1 autophagy regulator [Source:MGI Symbol;Acc:MGI:1918730]	chr6;chr6;chr6;chr6;chr6;chr6	116650609;116650628;116650696;116651674;116651693;116651696	116650845;116650845;116650845;116651909;116652794;116652794	+;+;+;+;+;+	1358	chr6:116650609-116652794	122.697	128.975	107.041	75.8016	113.648	77.1509	301.748	398.264	162.429	132.696	360.407	131.546	176.034	0.44192	0.0874006	5.05625	4.27572e-07	7.1939e-05
181	ENSMUSG00000035621.13	Midn	midnolin [Source:MGI Symbol;Acc:MGI:1890222]	chr10;chr10;chr10;chr10;chr10;chr10;chr10;chr10;chr10;chr10;chr10;chr10;chr10;chr10;chr10;chr10;chr10;chr10;chr10;chr10;chr10;chr10;chr10;chr10;chr10;chr10;chr10;chr10;chr10;chr10;chr10;chr10;chr10;chr10;chr10	80148272;80148272;80149112;80149682;80149682;80149682;80149886;80150457;80151154;80151238;80151378;80151378;80151378;80151378;80151661;80151661;80151661;80151661;80151661;80151661;80153517;80153591;80153591;80153591;80153816;80153816;80153816;80153816;80154331;80154331;80154331;80155134;80155134;80156365;80156365	80148349;80148349;80149267;80150278;80150313;80150313;80150313;80150582;80151465;80151465;80151465;80151465;80151465;80151465;80151723;80151723;80151723;80151723;80151723;80151723;80153687;80153719;80153696;80153719;80154133;80153868;80154133;80154133;80154472;80154472;80154472;80155406;80155406;80158368;80158367	+;+;+;+;+;+;+;+;+;+;+;+;+;+;+;+;+;+;+;+;+;+;+;+;+;+;+;+;+;+;+;+;+;+;+	4307	chr10:80148272-80158368	5663.94	5370.23	9044.46	5048.03	5223.28	8691.96	6525.83	6465.14	11597	5818.47	6622.38	10182	7187.73	0.246634	0.0490651	5.02667	4.99063e-07	8.35034e-05
182	ENSMUSG00000078995.10	Zfp456	zinc finger protein 456 [Source:MGI Symbol;Acc:MGI:3040694]	chr13;chr13;chr13;chr13;chr13;chr13;chr13;chr13;chr13;chr13;chr13;chr13	67362113;67363584;67372177;67372177;67372242;67372751;67372751;67372751;67374119;67375646;67375690;67375690	67362447;67367365;67372272;67372272;67372272;67372877;67372877;67372877;67374247;67375713;67375810;67375810	-;-;-;-;-;-;-;-;-;-;-;-	4634	chr13:67362113-67375810	177.133	222.406	166.509	138.067	187.52	172.455	274.123	313.301	256.781	204.083	264.93	243.996	218.442	0.399523	0.079826	5.00492	5.58854e-07	9.29939e-05
183	ENSMUSG00000021756.12	Il6st	interleukin 6 signal transducer [Source:MGI Symbol;Acc:MGI:96560]	chr13;chr13;chr13;chr13;chr13;chr13;chr13;chr13;chr13;chr13;chr13;chr13;chr13;chr13;chr13;chr13;chr13;chr13;chr13;chr13;chr13;chr13;chr13;chr13;chr13;chr13;chr13;chr13;chr13;chr13;chr13;chr13;chr13;chr13;chr13;chr13;chr13;chr13;chr13;chr13;chr13;chr13;chr13;chr13;chr13;chr13;chr13;chr13;chr13;chr13;chr13;chr13;chr13;chr13;chr13;chr13;chr13;chr13;chr13;chr13;chr13;chr13;chr13;chr13;chr13;chr13;chr…	112464070;112464081;112464112;112464241;112465727;112467593;112472587;112472587;112472587;112472587;112472599;112475008;112475031;112475031;112475031;112475031;112475031;112475031;112475046;112475046;112475046;112479985;112479985;112479985;112479985;112479985;112479985;112479985;112479985;112479985;112481424;112481424;112481424;112481424;112481424;112481424;112481424;112487709;112487709;112487709…	112464250;112464250;112464250;112464250;112465926;112467675;112472673;112472673;112472673;112472673;112472673;112475109;112475109;112475109;112475109;112475109;112475109;112475109;112475109;112475109;112475109;112480290;112480080;112480290;112480057;112480290;112480290;112480290;112480290;112480290;112481544;112481544;112481544;112483616;112481544;112481544;112481544;112487869;112487869;112487869…	+;+;+;+;+;+;+;+;+;+;+;+;+;+;+;+;+;+;+;+;+;+;+;+;+;+;+;+;+;+;+;+;+;+;+;+;+;+;+;+;+;+;+;+;+;+;+;+;+;+;+;+;+;+;+;+;+;+;+;+;+;+;+;+;+;+;+;+;+;+;+;+;+;+;+;+;+;+;+;+;+;+;+;+;+;+;+;+;+;+;+;+;+;+;+;+;+;+;+;+;+;+;+;+;+;+;+;+;+;+;+;+	11099	chr13:112464070-112510086	1970.07	2272.8	1858.63	1872.48	2046.81	1882.26	2334.3	2641.81	2504.51	2152.53	2397.27	2315.84	2187.44	0.246762	0.0496073	4.9743	6.54852e-07	0.000108373
184	ENSMUSG00000036478.8	Btg1	B cell translocation gene 1, anti-proliferative [Source:MGI Symbol;Acc:MGI:88215]	chr10;chr10;chr10;chr10	96617006;96617554;96618276;96618276	96617472;96617828;96618668;96622809	+;+;+;+	5276	chr10:96617006-96622809	7182.96	8458.52	13931.6	7940.22	8087.22	13974.5	9584.74	10615	16000.5	8553.85	10645.4	15027	10833.5	0.238328	0.0481054	4.95428	7.25987e-07	0.000119492
185	ENSMUSG00000039810.11	Zc3h10	zinc finger CCCH type containing 10 [Source:MGI Symbol;Acc:MGI:2143670]	chr10;chr10;chr10;chr10;chr10;chr10;chr10;chr10;chr10;chr10;chr10;chr10;chr10;chr10;chr10	128541963;128544798;128545080;128545330;128545338;128545841;128546828;128546828;128546828;128546828;128547171;128547171;128547694;128547694;128547694	128545538;128545231;128545538;128545538;128545538;128546034;128546891;128546891;128546891;128546891;128547244;128547639;128547725;128547774;128547743	-;-;-;-;-;-;-;-;-;-;-;-;-;-;-	4384	chr10:128541963-128547774	667.057	634.719	609.812	670.483	663.707	668.263	856.369	838.123	705.85	776.86	873.923	873.081	736.521	0.290768	0.0587205	4.95173	7.3556e-07	0.000120413
186	ENSMUSG00000094441.2	Zfp955a	zinc finger protein 955A [Source:MGI Symbol;Acc:MGI:4834570]	chr17;chr17;chr17;chr17	33239718;33243713;33244008;33255020	33242950;33243770;33244134;33255145	-;-;-;-	3544	chr17:33239718-33255145	317.111	347.318	334.099	344.717	338.672	293.854	295.373	253.119	218.563	246.915	256.328	231.266	289.778	-0.330602	0.0671382	-4.92421	8.47032e-07	0.000137916
187	ENSMUSG00000068452.8	Duox2	dual oxidase 2 [Source:MGI Symbol;Acc:MGI:3036280]	chr2;chr2;chr2;chr2;chr2;chr2;chr2;chr2;chr2;chr2;chr2;chr2;chr2;chr2;chr2;chr2;chr2;chr2;chr2;chr2;chr2;chr2;chr2;chr2;chr2;chr2;chr2;chr2;chr2;chr2;chr2;chr2;chr2;chr2;chr2;chr2;chr2;chr2;chr2;chr2;chr2;chr2;chr2;chr2;chr2;chr2;chr2;chr2;chr2;chr2;chr2;chr2;chr2;chr2;chr2;chr2;chr2;chr2;chr2;chr2;chr2;chr2;chr2;chr2;chr2;chr2;chr2;chr2;chr2;chr2	122279247;122279247;122280691;122280691;122280914;122280914;122281372;122281372;122281717;122281717;122282708;122283061;122283061;122283450;122283450;122283849;122283849;122284573;122284573;122284573;122284748;122284748;122284748;122285161;122285161;122285161;122285499;122286025;122286483;122286483;122287010;122287010;122289292;122289292;122289468;122289468;122290596;122290596;122291064;122291064…	122280559;122280559;122280819;122280819;122281069;122281069;122281530;122281530;122281949;122281949;122283577;122283214;122283214;122283577;122283577;122283898;122283898;122284672;122284672;122284672;122284978;122284978;122284978;122285339;122285339;122285339;122285569;122286108;122286552;122286552;122287197;122287197;122289385;122289385;122289693;122289693;122290781;122290781;122291266;122291266…	-;-;-;-;-;-;-;-;-;-;-;-;-;-;-;-;-;-;-;-;-;-;-;-;-;-;-;-;-;-;-;-;-;-;-;-;-;-;-;-;-;-;-;-;-;-;-;-;-;-;-;-;-;-;-;-;-;-;-;-;-;-;-;-;-;-;-;-;-;-	6771	chr2:122279247-122298449	1494.83	2525.68	1561.29	2309.24	2129.77	2440.47	2683.86	3341.87	4064.31	2696.75	3309.04	3951.67	2709.06	0.422748	0.0865729	4.88314	1.04409e-06	0.000169092
188	ENSMUSG00000029135.10	Fosl2	fos-like antigen 2 [Source:MGI Symbol;Acc:MGI:102858]	chr5;chr5;chr5;chr5;chr5;chr5;chr5;chr5	32135801;32136173;32146521;32146825;32150421;32150421;32152671;32152671	32136805;32139644;32147076;32147076;32150528;32150528;32153713;32157842	+;+;+;+;+;+;+;+	9680	chr5:32135801-32157842	10564	12372.5	14464.6	10351.4	12502.5	13314.2	13329	16028.8	17713.1	11201.9	16426.5	15332.5	13633.4	0.259158	0.0538737	4.81047	1.50572e-06	0.000242557
189	ENSMUSG00000047044.7	D030056L22Rik	RIKEN cDNA D030056L22 gene [Source:MGI Symbol;Acc:MGI:3583960]	chr19;chr19;chr19;chr19	18713193;18713236;18717219;18717222	18713659;18713659;18718428;18718428	+;+;+;+	1677	chr19:18713193-18718428	991.081	1022.66	626.03	813.965	876.229	737.472	1391.87	1331.97	881.416	1013.7	1321.21	1056.61	1005.35	0.360789	0.0751777	4.79915	1.59338e-06	0.00025532
190	ENSMUSG00000067430.7	Zfp763	zinc finger protein 763 [Source:MGI Symbol;Acc:MGI:1920701]	chr17;chr17;chr17;chr17;chr17;chr17;chr17;chr17	33016863;33019759;33021458;33021458;33021706;33021706;33033019;33033282	33019969;33019969;33021509;33021509;33021832;33021832;33033168;33033402	-;-;-;-;-;-;-;-	3557	chr17:33016863-33033402	194.414	152.333	120.016	227.405	176.155	103.246	115.812	120.364	72.8542	154.532	98.0583	83.8072	134.916	-0.397508	0.0834703	-4.76226	1.91436e-06	0.000305139
191	ENSMUSG00000075254.12	Heg1	heart development protein with EGF-like domains 1 [Source:MGI Symbol;Acc:MGI:1924696]	chr16;chr16;chr16;chr16;chr16;chr16;chr16;chr16;chr16;chr16;chr16;chr16;chr16;chr16;chr16;chr16;chr16;chr16;chr16;chr16;chr16;chr16;chr16;chr16;chr16;chr16;chr16;chr16;chr16;chr16;chr16;chr16;chr16;chr16;chr16;chr16;chr16;chr16;chr16;chr16;chr16;chr16;chr16;chr16;chr16;chr16;chr16;chr16;chr16;chr16;chr16;chr16;chr16;chr16;chr16;chr16;chr16;chr16;chr16;chr16;chr16;chr16;chr16;chr16;chr16;chr16	33684370;33684466;33684466;33684545;33706916;33710400;33710400;33710400;33710400;33719507;33719507;33719507;33720649;33720649;33720649;33725425;33725425;33726301;33726301;33726301;33730477;33730477;33730477;33731599;33731599;33731599;33731601;33735541;33735541;33735541;33735541;33738225;33738225;33738225;33738225;33738563;33738563;33738563;33738563;33740159;33742362;33742362;33742362;33750452;337…	33684855;33684855;33684855;33684855;33707206;33710699;33710699;33710699;33710699;33719845;33719845;33719845;33721002;33722913;33721002;33725643;33725643;33727596;33727596;33727596;33730593;33730593;33730593;33731718;33731718;33731718;33731718;33735644;33735644;33735644;33735644;33738283;33738283;33738283;33738283;33738723;33738723;33738723;33738723;33740271;33742496;33742496;33742496;33750494;337…	+;+;+;+;+;+;+;+;+;+;+;+;+;+;+;+;+;+;+;+;+;+;+;+;+;+;+;+;+;+;+;+;+;+;+;+;+;+;+;+;+;+;+;+;+;+;+;+;+;+;+;+;+;+;+;+;+;+;+;+;+;+;+;+;+;+	12728	chr16:33684370-33771576	419.935	384.894	435.734	516.173	423.908	450.425	563.121	588.545	568.502	540.862	591.791	547.399	502.607	0.312017	0.065597	4.75657	1.96913e-06	0.000312226
192	ENSMUSG00000062300.14	Nectin2	nectin cell adhesion molecule 2 [Source:MGI Symbol;Acc:MGI:97822]	chr7;chr7;chr7;chr7;chr7;chr7;chr7;chr7;chr7;chr7;chr7;chr7;chr7;chr7;chr7;chr7;chr7	19716644;19719196;19719433;19721353;19724161;19730038;19730038;19730612;19730612;19732915;19732915;19738012;19738012;19738026;19749215;19749215;19750434	19717787;19719282;19719496;19721506;19724869;19730186;19730186;19730729;19730729;19733211;19733211;19738374;19738374;19738374;19749533;19749573;19750483	-;-;-;-;-;-;-;-;-;-;-;-;-;-;-;-;-	3494	chr7:19716644-19750483	7419.72	8916.54	9762.39	8173.94	8369.07	9780.02	8554.13	9864.54	11379.6	8572.33	10170.5	10868.4	9319.27	0.170904	0.0360602	4.73941	2.14343e-06	0.000336341
193	ENSMUSG00000023905.15	Tnfrsf12a	tumor necrosis factor receptor superfamily, member 12a [Source:MGI Symbol;Acc:MGI:1351484]	chr17;chr17;chr17;chr17;chr17;chr17;chr17;chr17;chr17;chr17;chr17;chr17;chr17;chr17;chr17;chr17;chr17;chr17;chr17	23675445;23675493;23675645;23675709;23675823;23676139;23676139;23676139;23676139;23676139;23676519;23676519;23676519;23676613;23677121;23677327;23677327;23677327;23677327	23676046;23676046;23676046;23676046;23676046;23676273;23676553;23676182;23676273;23676273;23676623;23676623;23676623;23677427;23677197;23677420;23677427;23677429;23677468	-;-;-;-;-;-;-;-;-;-;-;-;-;-;-;-;-;-;-	1932	chr17:23675445-23677468	4530.29	5317.43	4702.25	4609.46	4789.14	5472.04	5820.33	6230.61	5562	5479.17	6352.29	5746.63	5384.3	0.23656	0.0499117	4.73957	2.14172e-06	0.000336341
194	ENSMUSG00000041605.16	Inava	innate immunity activator [Source:MGI Symbol;Acc:MGI:1921579]	chr1;chr1;chr1;chr1;chr1;chr1;chr1;chr1;chr1;chr1;chr1;chr1;chr1;chr1;chr1;chr1;chr1;chr1;chr1;chr1;chr1;chr1;chr1;chr1;chr1;chr1;chr1;chr1;chr1;chr1;chr1;chr1;chr1;chr1;chr1;chr1	136213531;136215756;136219723;136220131;136220278;136220316;136221072;136221072;136221072;136223563;136225336;136225336;136225336;136226152;136226152;136226152;136226152;136226193;136226214;136226780;136226780;136226780;136226780;136226780;136226780;136227514;136227514;136227514;136227514;136227514;136227514;136229921;136230194;136230194;136233903;136233903	136214418;136216440;136219896;136220341;136220341;136220341;136221125;136221125;136221125;136225558;136225558;136225558;136225558;136226268;136226268;136226268;136226268;136226268;136226268;136226904;136226904;136226904;136226904;136226904;136226904;136227662;136227577;136227662;136227662;136227577;136227662;136230019;136230310;136230289;136234119;136234264	-;-;-;-;-;-;-;-;-;-;-;-;-;-;-;-;-;-;-;-;-;-;-;-;-;-;-;-;-;-;-;-;-;-;-;-	4977	chr1:136213531-136234264	4882.82	4899.02	7692.93	5360.26	5205.1	7513.14	5641.84	5631.44	9297.87	6091.42	5855.11	8553.64	6385.38	0.193238	0.040817	4.73425	2.19864e-06	0.000343226
195	ENSMUSG00000040600.9	Eps8l3	EPS8-like 3 [Source:MGI Symbol;Acc:MGI:2139743]	chr3;chr3;chr3;chr3;chr3;chr3;chr3;chr3;chr3;chr3;chr3;chr3;chr3;chr3;chr3;chr3;chr3;chr3;chr3;chr3;chr3;chr3;chr3;chr3;chr3	107877229;107877244;107877262;107879347;107879347;107879541;107881095;107881095;107881095;107881516;107881516;107882810;107883357;107883604;107883886;107884092;107884367;107884755;107890404;107890700;107890881;107891255;107891693;107892234;107892583	107877366;107877366;107877366;107879401;107879401;107879605;107881253;107881253;107881253;107881629;107881665;107882865;107883514;107883722;107884006;107884153;107884441;107884903;107890485;107890734;107891073;107891383;107891766;107892366;107892900	+;+;+;+;+;+;+;+;+;+;+;+;+;+;+;+;+;+;+;+;+;+;+;+;+	2271	chr3:107877229-107892900	12003.6	13245.8	26369	14825.5	13833.3	25650.4	15720.6	17301.5	33270.5	17777.9	18224.2	28428.7	19720.9	0.279486	0.0591801	4.72264	2.32807e-06	0.000361567
196	ENSMUSG00000055926.3	Gm14137	predicted gene 14137 [Source:MGI Symbol;Acc:MGI:3651144]	chr2;chr2	119174509;119174509	119177575;119177575	+;+	3067	chr2:119174509-119177575	549.544	536.211	1287.74	643.411	638.704	1166.34	669.37	786.792	1719.84	749.145	840.377	1480.95	922.368	0.309683	0.0657126	4.71269	2.44468e-06	0.000377741
197	ENSMUSG00000051510.13	Mafg	v-maf musculoaponeurotic fibrosarcoma oncogene family, protein G (avian) [Source:MGI Symbol;Acc:MGI:96911]	chr11;chr11;chr11;chr11;chr11;chr11;chr11;chr11;chr11;chr11;chr11;chr11;chr11;chr11;chr11	120625117;120629007;120629141;120629232;120629818;120629818;120629818;120629818;120629986;120629986;120630488;120630488;120631224;120633362;120633362	120629736;120629736;120629736;120629736;120629881;120629881;120629881;120629881;120630148;120630016;120630636;120630797;120631440;120633556;120633600	-;-;-;-;-;-;-;-;-;-;-;-;-;-;-	5613	chr11:120625117-120633600	4659.9	3961.66	2611.16	5134.66	4495.93	3435.49	5494.15	5409.3	4085.81	6032.63	5971.23	4500.13	4649.34	0.320759	0.0681966	4.70344	2.55811e-06	0.00039326
198	ENSMUSG00000056708.5	Ier5	immediate early response 5 [Source:MGI Symbol;Acc:MGI:1337072]	chr1	155096361	155099636	-	3276	chr1:155096361-155099636	2341.61	2471.85	3075.01	2493.33	2585.5	3509.23	3007.92	2821.47	3837.39	2746.3	3273.77	4080.03	3020.29	0.238497	0.0514259	4.63768	3.52335e-06	0.000538913
199	ENSMUSG00000093880.3	Tmem181c-ps	transmembrane protein 181C, pseudogene [Source:MGI Symbol;Acc:MGI:3780993]	chr17;chr17;chr17;chr17;chr17;chr17;chr17;chr17;chr17;chr17;chr17;chr17;chr17;chr17;chr17;chr17	6613753;6614061;6615234;6617077;6617535;6619108;6620288;6620546;6621201;6622216;6623603;6624414;6628776;6630366;6632429;6639687	6613819;6614150;6615316;6617128;6617637;6619165;6620379;6620676;6621283;6622237;6623726;6624524;6628897;6630453;6632484;6639790	-;-;-;-;-;-;-;-;-;-;-;-;-;-;-;-	1386	chr17:6613753-6639790	296.374	316.852	893.093	600.998	356.856	760.164	534.434	645.187	1648.18	752.504	693.289	1218.92	726.404	0.413217	0.0893892	4.62268	3.78821e-06	0.000576512
200	ENSMUSG00000000628.10	Hk2	hexokinase 2 [Source:MGI Symbol;Acc:MGI:1315197]	chr6;chr6;chr6;chr6;chr6;chr6;chr6;chr6;chr6;chr6;chr6;chr6;chr6;chr6;chr6;chr6;chr6;chr6;chr6;chr6;chr6;chr6;chr6;chr6;chr6;chr6;chr6;chr6;chr6;chr6;chr6;chr6;chr6;chr6;chr6;chr6;chr6;chr6;chr6;chr6	82725025;82725062;82726188;82727310;82728712;82728712;82729545;82729545;82730768;82730768;82731048;82731048;82732101;82732101;82734848;82734848;82735247;82735247;82736530;82736530;82738287;82738287;82739519;82739519;82742803;82742803;82743268;82743268;82743945;82743945;82744862;82744862;82749189;82749189;82760104;82760104;82760117;82772634;82773263;82773918	82727454;82725533;82726309;82727454;82728945;82728945;82729700;82729700;82730951;82730951;82731147;82731147;82732196;82732196;82734967;82734967;82735395;82735395;82736834;82736834;82738520;82738520;82739674;82739674;82742986;82742986;82743367;82743367;82744040;82744040;82744981;82744981;82749337;82749337;82760266;82760266;82760266;82772988;82773363;82774454	-;-;-;-;-;-;-;-;-;-;-;-;-;-;-;-;-;-;-;-;-;-;-;-;-;-;-;-;-;-;-;-;-;-;-;-;-;-;-;-	5969	chr6:82725025-82774454	5801.32	7009.33	14473.3	8374.27	5727.88	12277.2	8321.44	10916	21376.1	9346.67	9800.67	16898.3	10860.2	0.368384	0.0805334	4.5743	4.77808e-06	0.000723521
201	ENSMUSG00000044641.7	Pard6b	par-6 family cell polarity regulator beta [Source:MGI Symbol;Acc:MGI:2135605]	chr2;chr2;chr2	168081004;168087342;168098384	168081359;168087564;168101203	+;+;+	3399	chr2:168081004-168101203	3738.8	4711.14	9298.55	4772.79	3965.19	7205.67	5913.83	7318.31	12005.4	5789.91	6620.66	8806.12	6678.87	0.36077	0.0792175	4.55417	5.25919e-06	0.00079241
202	ENSMUSG00000028655.11	Mfsd2a	major facilitator superfamily domain containing 2A [Source:MGI Symbol;Acc:MGI:1923824]	chr4;chr4;chr4;chr4;chr4;chr4;chr4;chr4;chr4;chr4;chr4;chr4;chr4;chr4;chr4;chr4;chr4;chr4;chr4;chr4;chr4;chr4;chr4;chr4;chr4;chr4;chr4;chr4;chr4;chr4;chr4;chr4	122946850;122946850;122948532;122948532;122948801;122948801;122949267;122949479;122950152;122950152;122950414;122950414;122950661;122950661;122951191;122951191;122951789;122951789;122951990;122951990;122956732;122956732;122956732;122956759;122959270;122959270;122959270;122959270;122959892;122960941;122960941;122960941	122947304;122947304;122948708;122948708;122948944;122948944;122949379;122949562;122950235;122950235;122950535;122950535;122950751;122950751;122951348;122951348;122951867;122951867;122952128;122952128;122956856;122956856;122956856;122956856;122959398;122959401;122959401;122959401;122959990;122961188;122961188;122961152	-;-;-;-;-;-;-;-;-;-;-;-;-;-;-;-;-;-;-;-;-;-;-;-;-;-;-;-;-;-;-;-	2250	chr4:122946850-122961188	512.39	433.64	647.654	340.205	469.368	671.667	530.184	565.534	1047.43	531.624	624.477	1031.15	617.11	0.348836	0.076712	4.54735	5.43258e-06	0.000814483
203	ENSMUSG00000022220.14	Adcy4	adenylate cyclase 4 [Source:MGI Symbol;Acc:MGI:99674]	chr14;chr14;chr14;chr14;chr14;chr14;chr14;chr14;chr14;chr14;chr14;chr14;chr14;chr14;chr14;chr14;chr14;chr14;chr14;chr14;chr14;chr14;chr14;chr14;chr14;chr14;chr14;chr14;chr14;chr14;chr14;chr14;chr14;chr14;chr14;chr14;chr14;chr14;chr14;chr14;chr14;chr14;chr14;chr14;chr14;chr14;chr14;chr14;chr14;chr14;chr14;chr14;chr14;chr14;chr14;chr14;chr14;chr14;chr14;chr14;chr14;chr14;chr14;chr14;chr14;chr14;chr…	55769057;55769087;55769093;55769373;55769373;55769373;55769792;55769792;55769792;55770025;55770025;55770372;55770372;55770372;55771377;55771377;55771377;55771416;55771955;55771955;55771955;55771955;55772246;55772246;55772246;55772246;55772661;55772661;55772661;55772661;55772689;55773422;55773422;55773422;55773666;55773666;55773666;55773666;55774473;55774473;55774473;55774969;55774969;55774969;557…	55769287;55769287;55769287;55769497;55769497;55769497;55770132;55769906;55769906;55770132;55770132;55770518;55770518;55770518;55771535;55771535;55771535;55771535;55772039;55772039;55772039;55772039;55772430;55772430;55772430;55772430;55773089;55773559;55772786;55772786;55772786;55773559;55773559;55773559;55773888;55773750;55773750;55773750;55774570;55774570;55774570;55775038;55775038;55775038;557…	-;-;-;-;-;-;-;-;-;-;-;-;-;-;-;-;-;-;-;-;-;-;-;-;-;-;-;-;-;-;-;-;-;-;-;-;-;-;-;-;-;-;-;-;-;-;-;-;-;-;-;-;-;-;-;-;-;-;-;-;-;-;-;-;-;-;-;-;-;-;-;-;-;-;-;-;-;-;-;-;-;-	4672	chr14:55769057-55784095	23.3297	13.2022	16.2184	22.56	9.09187	19.2877	33.9998	38.9413	51.3562	38.633	30.1056	35.0081	27.6445	0.387859	0.0855263	4.53497	5.7612e-06	0.000859498
204	ENSMUSG00000045822.4	Zswim3	zinc finger SWIM-type containing 3 [Source:MGI Symbol;Acc:MGI:1914788]	chr2;chr2	164805098;164819757	164805431;164822130	+;+	2708	chr2:164805098-164822130	307.607	246.779	237.87	232.819	307.987	263.221	203.999	188.511	140.931	172.169	199.557	199.44	225.074	-0.371693	0.0821313	-4.52559	6.02261e-06	0.000894092
205	ENSMUSG00000056501.3	Cebpb	CCAAT/enhancer binding protein (C/EBP), beta [Source:MGI Symbol;Acc:MGI:88373]	chr2	167688915	167690418	+	1504	chr2:167688915-167690418	335.257	298.572	308.149	265.306	239.798	226.915	474.934	469.066	490.87	284.709	530.719	490.113	367.867	0.400675	0.088675	4.51847	6.22888e-06	0.000920204
206	ENSMUSG00000042549.10	Map2k3os	mitogen-activated protein kinase kinase 3, opposite strand [Source:MGI Symbol;Acc:MGI:1344334]	chr11;chr11	60920917;60931566	60921905;60931867	-;-	1291	chr11:60920917-60931867	63.9407	70.073	103.798	53.2416	59.0972	100.977	113.687	132.755	171.984	91.5435	114.401	108.207	98.642	0.40077	0.0890542	4.50029	6.78603e-06	0.000997646
207	ENSMUSG00000036492.12	Rnf39	ring finger protein 39 [Source:MGI Symbol;Acc:MGI:2156378]	chr17;chr17;chr17;chr17;chr17;chr17;chr17;chr17;chr17;chr17	36942918;36943055;36945078;36945174;36945174;36945404;36945404;36945404;36947056;36947056	36943450;36943450;36945196;36945196;36945196;36945615;36945495;36945495;36947286;36947986	+;+;+;+;+;+;+;+;+;+	1795	chr17:36942918-36947986	1240.8	1490.83	1769.97	1233.58	1495.61	1670.09	1777.55	2020.52	1962.29	1413.46	2295.77	1898.92	1689.12	0.297073	0.0661593	4.49027	7.11332e-06	0.00104071
208	ENSMUSG00000026283.13	Ing5	inhibitor of growth family, member 5 [Source:MGI Symbol;Acc:MGI:1922816]	chr1;chr1;chr1;chr1;chr1;chr1;chr1;chr1;chr1;chr1;chr1;chr1;chr1;chr1;chr1;chr1;chr1;chr1;chr1;chr1;chr1;chr1;chr1;chr1	93803965;93803983;93804345;93806048;93806048;93806048;93811765;93811782;93811782;93812407;93812407;93812407;93812666;93812666;93812666;93816375;93816375;93816375;93816638;93816638;93816638;93818281;93818281;93818281	93804039;93804039;93804517;93806119;93806119;93806119;93811948;93811948;93811948;93812518;93812518;93812518;93812759;93812759;93812759;93816510;93816510;93816510;93816699;93816699;93816699;93818382;93822101;93822095	+;+;+;+;+;+;+;+;+;+;+;+;+;+;+;+;+;+;+;+;+;+;+;+	4729	chr1:93803965-93822101	1494.83	1571.06	1338.56	1608.98	1491.07	1303.62	1723.36	1761.21	1514.41	1753.6	1707.42	1490.5	1563.22	0.167896	0.0374493	4.48329	7.35012e-06	0.00107019
209	ENSMUSG00000005148.8	Klf5	Kruppel-like factor 5 [Source:MGI Symbol;Acc:MGI:1338056]	chr14;chr14;chr14;chr14;chr14;chr14;chr14	99298691;99299154;99301381;99301381;99303418;99303418;99313151	99299222;99299222;99302254;99302254;99305326;99303477;99315036	+;+;+;+;+;+;+	5201	chr14:99298691-99315036	18561	18541.9	23046.3	16612.3	19581.6	25152.3	21248.8	21390.3	27640.4	19172.1	23491.8	29350.6	21982.5	0.20922	0.0469616	4.45514	8.38391e-06	0.00121487
210	ENSMUSG00000096910.2	Zfp955b	zinc finger protein 955B [Source:MGI Symbol;Acc:MGI:4834573]	chr17;chr17;chr17;chr17;chr17;chr17	33289544;33300581;33300945;33301765;33302361;33303994	33289669;33300707;33301002;33307241;33302516;33304167	+;+;+;+;+;+	5788	chr17:33289544-33307241	448.449	420.438	411.947	462.931	502.326	343.776	355.935	377.023	303.36	373.733	361.267	286.43	387.301	-0.282807	0.0636007	-4.4466	8.72384e-06	0.0012581
211	ENSMUSG00000106870.1	Gm43681	predicted gene 43681 [Source:MGI Symbol;Acc:MGI:5663818]	chr5	93183856	93185758	-	1903	chr5:93183856-93185758	54.436	48.7465	47.574	61.3632	57.9607	62.4015	80.7494	76.1126	105.101	81.4653	81.7153	96.5375	71.1802	0.388677	0.0875237	4.44082	8.96168e-06	0.00128628
212	ENSMUSG00000038806.7	Sde2	SDE2 telomere maintenance homolog (S. pombe) [Source:MGI Symbol;Acc:MGI:2384788]	chr1;chr1;chr1;chr1;chr1;chr1;chr1;chr1;chr1	180851127;180855803;180858123;180859901;180861098;180862100;180862358;180866072;180866072	180851292;180855920;180858234;180860070;180861218;180862841;180862841;180866253;180868113	+;+;+;+;+;+;+;+;+	3471	chr1:180851127-180868113	1682.33	1684.8	1276.93	1535.88	1608.12	1336.53	2011.3	1984.24	1473.81	1767.04	1870.85	1600.82	1652.72	0.21276	0.0479285	4.43911	9.03309e-06	0.00129041
213	ENSMUSG00000028636.14	Ppcs	phosphopantothenoylcysteine synthetase [Source:MGI Symbol;Acc:MGI:1915237]	chr4;chr4;chr4;chr4;chr4;chr4;chr4;chr4	119418530;119418530;119418530;119421580;119421580;119421580;119421846;119422291	119419293;119419293;119419293;119421683;119421683;119422358;119422420;119422376	-;-;-;-;-;-;-;-	1605	chr4:119418530-119422420	1106	1285.69	2069.47	1164.1	1236.49	2218.09	920.119	913.351	1494.11	1079.2	1107.03	1535.05	1344.06	-0.285216	0.0642758	-4.43738	9.1061e-06	0.00129473
214	ENSMUSG00000027722.14	Spata5	spermatogenesis associated 5 [Source:MGI Symbol;Acc:MGI:1927170]	chr3;chr3;chr3;chr3;chr3;chr3;chr3;chr3;chr3;chr3;chr3;chr3;chr3;chr3;chr3;chr3;chr3;chr3;chr3;chr3;chr3;chr3;chr3;chr3;chr3;chr3;chr3;chr3;chr3;chr3;chr3;chr3;chr3;chr3;chr3;chr3;chr3;chr3;chr3;chr3;chr3;chr3;chr3;chr3;chr3;chr3;chr3;chr3;chr3;chr3;chr3;chr3;chr3;chr3;chr3;chr3;chr3;chr3;chr3;chr3;chr3;chr3;chr3;chr3;chr3;chr3;chr3;chr3;chr3;chr3;chr3;chr3	37419896;37420298;37420312;37420373;37420864;37424511;37424511;37424511;37424511;37424514;37425240;37426089;37426089;37426089;37426089;37430046;37430046;37430046;37431633;37431633;37431633;37432058;37433138;37433138;37433138;37433138;37433639;37433639;37433639;37433639;37436567;37436642;37436642;37436642;37436642;37439101;37439101;37439101;37439101;37439101;37448408;37448408;37448408;37451643;374…	37420500;37420500;37420500;37420500;37421043;37424635;37424635;37424635;37424635;37424635;37425390;37426153;37426246;37426246;37426246;37430104;37430104;37430104;37432277;37432277;37432277;37432277;37433283;37433267;37433267;37433267;37433695;37433695;37433695;37433695;37436765;37436765;37436765;37436765;37436765;37439272;37439152;37439356;37439356;37439356;37448562;37448562;37448562;37451852;374…	+;+;+;+;+;+;+;+;+;+;+;+;+;+;+;+;+;+;+;+;+;+;+;+;+;+;+;+;+;+;+;+;+;+;+;+;+;+;+;+;+;+;+;+;+;+;+;+;+;+;+;+;+;+;+;+;+;+;+;+;+;+;+;+;+;+;+;+;+;+;+;+	3887	chr3:37419896-37579096	583.243	578.864	491.958	583.853	528.465	524.173	678.933	685.898	659.271	632.406	645.981	670.458	605.292	0.242054	0.0548055	4.41659	1.00268e-05	0.00141898
215	ENSMUSG00000058900.5	Rsl1	regulator of sex limited protein 1 [Source:MGI Symbol;Acc:MGI:3044162]	chr13;chr13;chr13;chr13;chr13;chr13;chr13;chr13	67173182;67173199;67176448;67176448;67177065;67177065;67181749;67181749	67173253;67173308;67176574;67176574;67177160;67177160;67181812;67184044	+;+;+;+;+;+;+;+	2646	chr13:67173182-67184044	276.5	307.712	251.926	249.965	384.132	182.666	449.434	461.101	296.194	347.697	439.542	290.673	328.129	0.346472	0.0789104	4.3907	1.12984e-05	0.0015915
216	ENSMUSG00000097643.1	A130051J06Rik	RIKEN cDNA A130051J0 gene [Source:MGI Symbol;Acc:MGI:3642574]	chr15;chr15	95787856;95789474	95788304;95791642	-;-	2618	chr15:95787856-95791642	59.6204	55.8553	15.1372	34.2912	51.1418	22.6914	122.187	96.4683	63.2996	58.7894	89.4567	54.1034	60.2534	0.377371	0.0860702	4.38445	1.16278e-05	0.00163032
217	ENSMUSG00000042605.16	Atxn2	ataxin 2 [Source:MGI Symbol;Acc:MGI:1277223]	chr5;chr5;chr5;chr5;chr5;chr5;chr5;chr5;chr5;chr5;chr5;chr5;chr5;chr5;chr5;chr5;chr5;chr5;chr5;chr5;chr5;chr5;chr5;chr5;chr5;chr5;chr5;chr5;chr5;chr5;chr5;chr5;chr5;chr5;chr5;chr5;chr5;chr5;chr5;chr5;chr5;chr5;chr5;chr5;chr5;chr5;chr5;chr5;chr5;chr5;chr5;chr5;chr5;chr5;chr5;chr5;chr5;chr5;chr5;chr5;chr5;chr5;chr5;chr5;chr5;chr5;chr5;chr5;chr5;chr5;chr5;chr5;chr5;chr5;chr5;chr5;chr5;chr5;chr5;chr5…	121711337;121711609;121711860;121712969;121745723;121745723;121745723;121745723;121747410;121747410;121747410;121747410;121747925;121747925;121747925;121747925;121749079;121749079;121749079;121749079;121749196;121772667;121772667;121772667;121772667;121777370;121777370;121777370;121777908;121777908;121777908;121777929;121779418;121779418;121779418;121779418;121780192;121781333;121781333;121781333…	121711523;121712276;121712276;121713024;121745759;121745759;121745759;121745759;121747469;121747469;121747469;121747469;121747996;121747996;121747996;121747996;121749229;121749229;121749183;121749229;121749229;121772787;121772788;121772788;121772788;121777461;121777461;121777461;121778105;121778105;121778105;121778105;121779596;121779596;121779596;121779596;121783322;121781542;121781438;121781542…	+;+;+;+;+;+;+;+;+;+;+;+;+;+;+;+;+;+;+;+;+;+;+;+;+;+;+;+;+;+;+;+;+;+;+;+;+;+;+;+;+;+;+;+;+;+;+;+;+;+;+;+;+;+;+;+;+;+;+;+;+;+;+;+;+;+;+;+;+;+;+;+;+;+;+;+;+;+;+;+;+;+;+;+;+;+;+;+;+;+;+;+;+;+;+;+;+;+;+;+;+;+;+;+;+;+;+;+;+;+;+;+;+;+;+;+;+;+;+;+;+;+;+;+;+	15689	chr5:121711337-121816493	2823.76	2890.26	2686.85	2780.29	2799.16	2709.36	3147.1	3313.55	2961.94	2952.91	3147.33	3056.31	2939.07	0.148235	0.0338847	4.37469	1.21605e-05	0.00169715
218	ENSMUSG00000049907.8	Rasl11b	RAS-like, family 11, member B [Source:MGI Symbol;Acc:MGI:1916189]	chr5;chr5;chr5;chr5;chr5;chr5;chr5	74195286;74195445;74196103;74196103;74197267;74197891;74198109	74195590;74195590;74196159;74196290;74197343;74199472;74199481	+;+;+;+;+;+;+	2161	chr5:74195286-74199481	246.258	264.043	85.4169	314.938	270.483	136.149	168.936	139.835	85.9918	158.731	188.375	91.2332	179.199	-0.381367	0.0872741	-4.36976	1.24381e-05	0.00172022
219	ENSMUSG00000038658.15	Ric1	RAB6A GEF complex partner 1 [Source:MGI Symbol;Acc:MGI:1924893]	chr19;chr19;chr19;chr19;chr19;chr19;chr19;chr19;chr19;chr19;chr19;chr19;chr19;chr19;chr19;chr19;chr19;chr19;chr19;chr19;chr19;chr19;chr19;chr19;chr19;chr19;chr19;chr19;chr19;chr19;chr19;chr19;chr19;chr19;chr19;chr19;chr19;chr19;chr19;chr19;chr19;chr19;chr19;chr19;chr19;chr19;chr19;chr19;chr19;chr19;chr19;chr19;chr19;chr19;chr19;chr19;chr19;chr19;chr19;chr19;chr19;chr19;chr19;chr19;chr19;chr19;chr…	29522282;29522335;29522382;29533165;29533165;29533165;29533236;29541256;29541256;29541256;29541256;29561985;29561985;29561985;29561985;29567220;29567220;29567220;29567485;29567485;29567485;29569342;29569342;29569342;29570746;29570746;29570746;29574732;29574732;29574732;29575854;29575854;29575854;29577583;29577583;29577583;29579765;29579765;29579765;29584175;29584175;29584467;29585781;29585781;295…	29522666;29522666;29522666;29533272;29533272;29533272;29533272;29541335;29541335;29541335;29541335;29562092;29562092;29563621;29562092;29567362;29567362;29567362;29567621;29567621;29567621;29569433;29569433;29569433;29570834;29570834;29570834;29574876;29574876;29574876;29575902;29575902;29575902;29577735;29577735;29577735;29579968;29581489;29579968;29584213;29584213;29584577;29585870;29585870;295…	+;+;+;+;+;+;+;+;+;+;+;+;+;+;+;+;+;+;+;+;+;+;+;+;+;+;+;+;+;+;+;+;+;+;+;+;+;+;+;+;+;+;+;+;+;+;+;+;+;+;+;+;+;+;+;+;+;+;+;+;+;+;+;+;+;+;+;+;+;+;+;+;+;+;+;+;+;+;+;+;+;+;+	10727	chr19:29522282-29606829	1909.58	2033.13	1942.96	1895.04	2066.13	1881.12	2148.36	2442.68	2164.13	1992.12	2300.07	2194.9	2080.85	0.165171	0.0377988	4.36974	1.24394e-05	0.00172022
220	ENSMUSG00000030595.15	Nfkbib	nuclear factor of kappa light polypeptide gene enhancer in B cells inhibitor, beta [Source:MGI Symbol;Acc:MGI:104752]	chr7;chr7;chr7;chr7;chr7;chr7;chr7;chr7;chr7;chr7;chr7;chr7;chr7;chr7;chr7;chr7;chr7	28758251;28759032;28759098;28759827;28759827;28760177;28760177;28761602;28761602;28761769;28762026;28762026;28762026;28766244;28766244;28766244;28767471	28759008;28759204;28759204;28760096;28760096;28760265;28760265;28761935;28761935;28761935;28762131;28762131;28762131;28766500;28766514;28766640;28767512	-;-;-;-;-;-;-;-;-;-;-;-;-;-;-;-;-	2169	chr7:28758251-28767512	872.704	885.561	1159.08	1041.37	917.142	1111.88	1099.68	1109.83	1459.47	1143.87	1076.06	1278.33	1096.25	0.23338	0.0534545	4.36596	1.26567e-05	0.00173443
221	ENSMUSG00000035011.15	Zbtb7a	zinc finger and BTB domain containing 7a [Source:MGI Symbol;Acc:MGI:1335091]	chr10;chr10;chr10;chr10;chr10;chr10;chr10;chr10;chr10;chr10;chr10;chr10;chr10;chr10;chr10;chr10;chr10	81135220;81136271;81136549;81136566;81136578;81137399;81137953;81143962;81143962;81143962;81143962;81143962;81143962;81147970;81147970;81147970;81152698	81135591;81136699;81136659;81136699;81136699;81137480;81138070;81145217;81144107;81145217;81145217;81144496;81145217;81148458;81148443;81152222;81152995	+;+;+;+;+;+;+;+;+;+;+;+;+;+;+;+;+	6808	chr10:81135220-81152995	7970.99	7952.78	10280.3	8962.64	7565.57	11021.2	9506.12	9513.19	11935	9261.01	9294.04	11855	9593.15	0.183466	0.0420151	4.36667	1.26153e-05	0.00173443
222	ENSMUSG00000005667.8	Mthfd2	methylenetetrahydrofolate dehydrogenase (NAD+ dependent), methenyltetrahydrofolate cyclohydrolase [Source:MGI Symbol;Acc:MGI:1338850]	chr6;chr6;chr6;chr6;chr6;chr6;chr6;chr6;chr6;chr6;chr6;chr6;chr6;chr6;chr6;chr6;chr6;chr6;chr6;chr6;chr6;chr6;chr6;chr6;chr6;chr6;chr6;chr6;chr6	83305691;83306402;83306558;83308933;83308933;83308933;83309334;83309462;83309462;83309552;83310412;83310412;83310412;83310412;83311210;83311210;83311210;83311345;83311812;83311812;83311812;83311871;83312746;83313362;83313362;83313362;83317429;83317429;83325715	83306809;83306809;83306809;83309058;83309307;83309058;83309554;83309554;83309554;83309554;83310519;83310548;83310519;83310519;83311593;83311362;83311362;83311362;83312405;83311934;83311934;83311934;83312845;83313546;83313546;83313546;83317553;83317606;83325908	-;-;-;-;-;-;-;-;-;-;-;-;-;-;-;-;-;-;-;-;-;-;-;-;-;-;-;-;-	3487	chr6:83305691-83325908	2626.75	2067.66	1312.61	2315.56	1505.84	1296.82	3331.98	2825.9	2339.7	2485.95	2312.11	2289.32	2225.85	0.361129	0.0830414	4.34878	1.36896e-05	0.00186752
223	ENSMUSG00000086754.1	Gm16098	predicted gene 16098 [Source:MGI Symbol;Acc:MGI:3801762]	chr2;chr2	155826788;155827595	155827224;155827953	+;+	796	chr2:155826788-155827953	19.8735	26.4043	55.1425	31.584	29.5486	46.5175	41.4372	52.2168	123.016	39.4729	45.5885	82.7464	49.4624	0.388279	0.0894806	4.33925	1.42967e-05	0.00194159
224	ENSMUSG00000020303.2	Stc2	stanniocalcin 2 [Source:MGI Symbol;Acc:MGI:1316731]	chr11;chr11;chr11;chr11;chr11;chr11;chr11;chr11;chr11;chr11;chr11;chr11;chr11;chr11	31357307;31357986;31365332;31365332;31365441;31367726;31367726;31367726;31367999;31368003;31368896;31369712;31369712;31370012	31360528;31360528;31365392;31365543;31365543;31368166;31369103;31367868;31368327;31368327;31369056;31369793;31370074;31370047	-;-;-;-;-;-;-;-;-;-;-;-;-;-	5175	chr11:31357307-31370074	4144.91	3339.13	3785.37	3712.47	3753.81	3708.92	4874.72	4684.46	5176.23	4058.99	5188.49	4383.44	4234.24	0.284021	0.065481	4.33746	1.44139e-05	0.00194878
225	ENSMUSG00000027962.14	Vcam1	vascular cell adhesion molecule 1 [Source:MGI Symbol;Acc:MGI:98926]	chr3;chr3;chr3;chr3;chr3;chr3;chr3;chr3;chr3;chr3;chr3;chr3;chr3;chr3;chr3;chr3;chr3;chr3	116109949;116114353;116115885;116116628;116117223;116120798;116122280;116124383;116124383;116124618;116125955;116125955;116125955;116128533;116128533;116128533;116129304;116129304	116111037;116114619;116116151;116120715;116117543;116121073;116123793;116124649;116124649;116124649;116126275;116126275;116126275;116128928;116128808;116128808;116129457;116129688	-;-;-;-;-;-;-;-;-;-;-;-;-;-;-;-;-;-	8870	chr3:116109949-116129688	10.3688	4.0622	1.08123	6.3168	13.6378	4.53829	39.3122	55.7569	16.7206	8.39848	49.0292	21.217	19.2033	0.268614	0.0619937	4.33292	1.47145e-05	0.00198058
226	ENSMUSG00000041992.9	Rapgef5	Rap guanine nucleotide exchange factor (GEF) 5 [Source:MGI Symbol;Acc:MGI:2444365]	chr12;chr12;chr12;chr12;chr12;chr12;chr12;chr12;chr12;chr12;chr12;chr12;chr12;chr12;chr12;chr12;chr12;chr12;chr12;chr12;chr12;chr12;chr12;chr12;chr12;chr12;chr12;chr12;chr12;chr12;chr12;chr12;chr12;chr12;chr12;chr12;chr12;chr12;chr12;chr12;chr12;chr12;chr12;chr12;chr12;chr12;chr12;chr12;chr12;chr12;chr12;chr12;chr12;chr12;chr12;chr12;chr12;chr12;chr12;chr12;chr12;chr12;chr12;chr12;chr12;chr12;chr…	117516479;117518010;117527136;117533888;117575555;117575555;117577621;117577621;117581694;117581694;117584043;117584043;117595241;117595241;117595241;117609853;117613381;117613381;117647044;117647044;117658034;117658278;117658278;117688564;117688564;117688836;117688956;117689148;117689148;117709269;117709269;117709269;117709269;117714105;117714105;117714105;117714105;117715307;117715307;117715307…	117516903;117518136;117527249;117534233;117575605;117575605;117577727;117577727;117581815;117581815;117584211;117584211;117595307;117595307;117595307;117610242;117613429;117613429;117647117;117647117;117658403;117658370;117658403;117688682;117688682;117689236;117689236;117689236;117689236;117709347;117709347;117709347;117709347;117716365;117714249;117714249;117714249;117715404;117715404;117715404…	+;+;+;+;+;+;+;+;+;+;+;+;+;+;+;+;+;+;+;+;+;+;+;+;+;+;+;+;+;+;+;+;+;+;+;+;+;+;+;+;+;+;+;+;+;+;+;+;+;+;+;+;+;+;+;+;+;+;+;+;+;+;+;+;+;+;+;+;+;+;+;+;+;+;+;+;+	12785	chr12:117516479-117759737	538.312	565.662	453.034	672.288	533.011	441.349	719.307	697.404	552.975	724.789	664.044	545.278	592.288	0.251614	0.0582634	4.31857	1.57045e-05	0.00209612
227	ENSMUSG00000098176.2	Ccdc166	coiled-coil domain containing 166 [Source:MGI Symbol;Acc:MGI:1925902]	chr15;chr15;chr15	75979872;75979872;75981801	75982455;75981687;75982442	-;-;-	2584	chr15:75979872-75982455	272.18	247.794	254.088	200.333	243.208	192.877	183.811	169.926	157.652	172.169	183.214	154.884	202.678	-0.342325	0.0792699	-4.31847	1.57114e-05	0.00209612
228	ENSMUSG00000056204.8	Pgpep1	pyroglutamyl-peptidase I [Source:MGI Symbol;Acc:MGI:1913772]	chr8;chr8;chr8;chr8;chr8;chr8;chr8;chr8;chr8;chr8;chr8;chr8;chr8;chr8;chr8;chr8;chr8;chr8;chr8;chr8;chr8;chr8;chr8;chr8;chr8;chr8;chr8;chr8;chr8;chr8;chr8;chr8;chr8;chr8;chr8;chr8	70646435;70650178;70650475;70650585;70650626;70650750;70651182;70651182;70651182;70651182;70651182;70651304;70651324;70652405;70652405;70652405;70652405;70652405;70652405;70652442;70654434;70655236;70657428;70657428;70657428;70657428;70657428;70657428;70657428;70658778;70658778;70659610;70659610;70659610;70659610;70660301	70650785;70650678;70650785;70650785;70650785;70650785;70651414;70651414;70651414;70651414;70651414;70651414;70651414;70652521;70652521;70652521;70652521;70652521;70652521;70652521;70654502;70655379;70657438;70657480;70657480;70657480;70657480;70657480;70657480;70658912;70658892;70659668;70659651;70659651;70659738;70660388	-;-;-;-;-;-;-;-;-;-;-;-;-;-;-;-;-;-;-;-;-;-;-;-;-;-;-;-;-;-;-;-;-;-;-;-	5319	chr8:70646435-70660388	2158.43	2638.4	2769.02	2135.08	2582.09	2780.84	2460.73	2876.35	3137.51	2282.71	2905.62	3006.45	2644.44	0.140311	0.0325496	4.31068	1.62751e-05	0.0021618
229	ENSMUSG00000020937.14	Plcd3	phospholipase C, delta 3 [Source:MGI Symbol;Acc:MGI:107451]	chr11;chr11;chr11;chr11;chr11;chr11;chr11;chr11;chr11;chr11;chr11;chr11;chr11;chr11;chr11;chr11;chr11;chr11;chr11;chr11;chr11;chr11;chr11;chr11;chr11;chr11;chr11;chr11;chr11;chr11;chr11;chr11;chr11;chr11	103070304;103070304;103070585;103071010;103071010;103071255;103071255;103071255;103071641;103071641;103071641;103073728;103073728;103074559;103074559;103074857;103074857;103076714;103076714;103077482;103077482;103077761;103077761;103078239;103078239;103079540;103080187;103080504;103080553;103081730;103100450;103101380;103101380;103101380	103070929;103070929;103070929;103071159;103071159;103071390;103071390;103071390;103071750;103071807;103071807;103073844;103073844;103074709;103074709;103075003;103075003;103076866;103076866;103077626;103077626;103077962;103077864;103078467;103078294;103079669;103080415;103080665;103080665;103081942;103100606;103101591;103101618;103101658	-;-;-;-;-;-;-;-;-;-;-;-;-;-;-;-;-;-;-;-;-;-;-;-;-;-;-;-;-;-;-;-;-;-	3393	chr11:103070304-103101658	1058.48	973.913	1166.64	1043.17	1073.98	1187.9	1179.37	1177.09	1326.9	1197.62	1353.89	1425.78	1180.4	0.216327	0.0502224	4.30738	1.65203e-05	0.00218479
230	ENSMUSG00000043059.16	Zfp513	zinc finger protein 513 [Source:MGI Symbol;Acc:MGI:2141255]	chr5;chr5;chr5;chr5;chr5;chr5;chr5;chr5;chr5;chr5;chr5;chr5;chr5;chr5;chr5;chr5;chr5;chr5;chr5;chr5;chr5;chr5;chr5;chr5	31198981;31198983;31199500;31199781;31199881;31199971;31199989;31200235;31200235;31200235;31200235;31200235;31200235;31200652;31200652;31200652;31200669;31200756;31201583;31201583;31201583;31201987;31201987;31201987	31200147;31200147;31199806;31199858;31200147;31200147;31200147;31200383;31200386;31200286;31200383;31200822;31200822;31200762;31200762;31200761;31200822;31200822;31201860;31202042;31201738;31202225;31202215;31202303	-;-;-;-;-;-;-;-;-;-;-;-;-;-;-;-;-;-;-;-;-;-;-;-	2476	chr5:31198981-31202303	891.714	884.545	1059.6	866.304	1002.38	1120.96	972.181	1083.28	1254.05	1030.49	1199.06	1294.24	1054.9	0.211418	0.0491015	4.30574	1.66431e-05	0.00219147
231	ENSMUSG00000053192.9	Mllt11	myeloid/lymphoid or mixed-lineage leukemia; translocated to, 11 [Source:MGI Symbol;Acc:MGI:1929671]	chr3;chr3;chr3;chr3;chr3;chr3;chr3;chr3;chr3;chr3;chr3;chr3;chr3;chr3;chr3	95219135;95220029;95220039;95228084;95228084;95228086;95229046;95229052;95229052;95229052;95229986;95230371;95230371;95232134;95232134	95220463;95220463;95220463;95228259;95228677;95228259;95229205;95229205;95229205;95229205;95230147;95230398;95230472;95232168;95232171	-;-;-;-;-;-;-;-;-;-;-;-;-;-;-	2385	chr3:95219135-95232171	431.168	372.707	464.927	428.64	465.958	534.384	484.497	570.844	744.068	489.632	521.257	687.432	516.293	0.296135	0.0688871	4.29884	1.71694e-05	0.00225097
232	ENSMUSG00000095432.9	Zfp748	zinc finger protein 748 [Source:MGI Symbol;Acc:MGI:1916455]	chr13;chr13;chr13;chr13;chr13;chr13;chr13	67538641;67544955;67545324;67546625;67546625;67553031;67553031	67542910;67545419;67545419;67546751;67546751;67553138;67553830	-;-;-;-;-;-;-	5662	chr13:67538641-67553830	495.973	525.04	507.095	478.272	534.147	422.061	407.997	449.595	375.02	418.245	418.898	369.176	450.127	-0.247512	0.0576881	-4.29053	1.7825e-05	0.00232685
233	ENSMUSG00000035828.11	Pim3	proviral integration site 3 [Source:MGI Symbol;Acc:MGI:1355297]	chr15;chr15;chr15;chr15;chr15;chr15;chr15;chr15	88862186;88862838;88863041;88863179;88864316;88864575;88864920;88865064	88862752;88862947;88863091;88863548;88864492;88865726;88864985;88865519	+;+;+;+;+;+;+;+	2427	chr15:88862186-88865726	2439.25	2125.55	1899.71	1763.29	2093.4	2080.81	3068.48	3090.52	2369.55	2337.3	2997.66	2534.37	2399.99	0.312454	0.0736304	4.24355	2.20011e-05	0.00285967
234	ENSMUSG00000026627.7	Tmem206	transmembrane protein 206 [Source:MGI Symbol;Acc:MGI:1914200]	chr1;chr1;chr1;chr1;chr1;chr1;chr1;chr1	191325912;191328183;191338782;191340727;191344977;191346760;191348368;191349689	191326076;191328279;191338991;191340878;191345119;191346904;191348475;191350914	+;+;+;+;+;+;+;+	2246	chr1:191325912-191350914	249.714	220.375	141.641	223.795	219.341	138.418	318.748	302.68	182.733	294.787	288.154	151.702	227.674	0.293061	0.0694407	4.22031	2.43965e-05	0.00315747
235	ENSMUSG00000025409.14	Mbd6	methyl-CpG binding domain protein 6 [Source:MGI Symbol;Acc:MGI:106378]	chr10;chr10;chr10;chr10;chr10;chr10;chr10;chr10;chr10;chr10;chr10;chr10;chr10;chr10;chr10;chr10;chr10;chr10;chr10;chr10;chr10;chr10;chr10;chr10;chr10;chr10;chr10;chr10;chr10;chr10;chr10;chr10;chr10;chr10;chr10;chr10;chr10;chr10;chr10;chr10;chr10;chr10;chr10;chr10;chr10;chr10;chr10;chr10;chr10;chr10;chr10;chr10;chr10	127281956;127281956;127281956;127281956;127282415;127282676;127282737;127283025;127283025;127283025;127283025;127283025;127283392;127283392;127283392;127283392;127283392;127283526;127283526;127283526;127283526;127283526;127284043;127284043;127284043;127284043;127284043;127284335;127284335;127284335;127284335;127284335;127284698;127284698;127284698;127285532;127285532;127285532;127286568;127286794…	127282907;127282907;127282907;127282177;127282478;127282907;127282907;127283088;127283088;127283088;127283162;127283088;127283444;127283444;127283444;127283444;127283444;127283939;127283939;127283942;127283942;127283668;127284215;127284212;127284212;127284215;127284212;127284371;127284358;127284485;127284485;127284485;127285356;127285356;127285356;127286572;127286572;127285900;127286572;127286956…	-;-;-;-;-;-;-;-;-;-;-;-;-;-;-;-;-;-;-;-;-;-;-;-;-;-;-;-;-;-;-;-;-;-;-;-;-;-;-;-;-;-;-;-;-;-;-;-;-;-;-;-;-	4455	chr10:127281956-127289018	2459.99	2082.89	1911.61	2619.67	2301.38	1979.83	2767.79	2374.53	2705.16	2965.5	2596.82	2774.13	2461.61	0.247565	0.0587718	4.21231	2.52772e-05	0.00325753
236	ENSMUSG00000048271.14	Rbm33	RNA binding motif protein 33 [Source:MGI Symbol;Acc:MGI:1919670]	chr5;chr5;chr5;chr5;chr5;chr5;chr5;chr5;chr5;chr5;chr5;chr5;chr5;chr5;chr5;chr5;chr5;chr5;chr5;chr5;chr5;chr5;chr5;chr5;chr5;chr5;chr5;chr5;chr5;chr5;chr5;chr5;chr5;chr5;chr5;chr5;chr5;chr5;chr5;chr5;chr5;chr5;chr5;chr5;chr5;chr5;chr5;chr5;chr5;chr5;chr5;chr5;chr5;chr5;chr5;chr5;chr5;chr5	28317121;28317177;28317177;28317202;28331111;28331111;28331111;28331111;28335822;28335822;28335822;28335822;28336974;28336974;28336974;28336974;28338996;28338996;28338996;28338996;28342395;28342395;28352472;28352472;28352472;28352472;28358274;28358274;28361946;28361946;28368255;28368255;28386487;28386487;28387647;28387647;28389503;28389503;28390884;28390884;28394002;28394002;28394055;28408252;284…	28317410;28317410;28317410;28317410;28331189;28331189;28331189;28331189;28335870;28335870;28335870;28335870;28337050;28337050;28337050;28337050;28339308;28339308;28339308;28339308;28342514;28342514;28355579;28352643;28352643;28352695;28358482;28358482;28362234;28362234;28368313;28368313;28386619;28386619;28387990;28387990;28389817;28389817;28391171;28391171;28394670;28394670;28394670;28408461;284…	+;+;+;+;+;+;+;+;+;+;+;+;+;+;+;+;+;+;+;+;+;+;+;+;+;+;+;+;+;+;+;+;+;+;+;+;+;+;+;+;+;+;+;+;+;+;+;+;+;+;+;+;+;+;+;+;+;+	12502	chr5:28317121-28419239	4089.61	3890.58	3282.6	4146.53	4009.51	3568.23	4360.47	4432.23	4083.42	4452.88	4361.88	3958.04	4053	0.153445	0.0364451	4.21031	2.5502e-05	0.00327258
237	ENSMUSG00000022074.6	Tnfrsf10b	tumor necrosis factor receptor superfamily, member 10b [Source:MGI Symbol;Acc:MGI:1341090]	chr14;chr14;chr14;chr14;chr14;chr14;chr14;chr14;chr14;chr14;chr14;chr14;chr14;chr14;chr14;chr14;chr14;chr14	69767472;69767485;69770781;69770781;69773377;69773377;69775086;69775086;69776072;69776072;69777469;69777721;69777721;69780504;69780504;69781702;69782232;69782232	69767791;69767791;69770877;69770877;69773487;69773487;69775194;69775194;69776268;69776268;69777815;69779686;69777815;69780573;69780573;69781850;69782674;69784411	+;+;+;+;+;+;+;+;+;+;+;+;+;+;+;+;+;+	5451	chr14:69767472-69784411	1379.05	1185.15	766.589	1079.27	1362.64	1254.84	1943.3	1900.16	1228.97	1504.17	2059.22	1733.43	1449.73	0.360333	0.085805	4.19944	2.6758e-05	0.00341927
238	ENSMUSG00000035498.10	Cdcp1	CUB domain containing protein 1 [Source:MGI Symbol;Acc:MGI:2442010]	chr9;chr9;chr9;chr9;chr9;chr9;chr9;chr9;chr9;chr9;chr9;chr9;chr9;chr9;chr9;chr9;chr9	123170824;123170824;123175735;123175735;123177688;123177688;123179985;123180763;123182165;123183457;123183457;123185053;123185053;123189921;123189921;123215828;123215828	123173926;123173926;123175819;123175819;123178053;123178106;123180365;123182386;123182386;123183825;123183825;123185415;123185415;123190130;123190130;123215999;123216038	-;-;-;-;-;-;-;-;-;-;-;-;-;-;-;-;-	6765	chr9:123170824-123216038	4753.21	4989.4	4082.71	5197.82	5083.49	4474.76	5625.9	5678.35	4976.78	5330.52	5815.55	5477.18	5123.81	0.191335	0.0455819	4.19761	2.69746e-05	0.00343247
239	ENSMUSG00000045664.5	Cdc42ep2	CDC42 effector protein (Rho GTPase binding) 2 [Source:MGI Symbol;Acc:MGI:1929744]	chr19;chr19	5915636;5924764	5918993;5924816	-;-	3411	chr19:5915636-5924816	405.246	424.5	828.219	662.362	465.958	999.559	520.621	699.174	1577.71	791.977	707.912	1792.84	823.007	0.368971	0.087944	4.19552	2.72243e-05	0.00344974
240	ENSMUSG00000023800.15	Tiam2	T cell lymphoma invasion and metastasis 2 [Source:MGI Symbol;Acc:MGI:1344338]	chr17;chr17;chr17;chr17;chr17;chr17;chr17;chr17;chr17;chr17;chr17;chr17;chr17;chr17;chr17;chr17;chr17;chr17;chr17;chr17;chr17;chr17;chr17;chr17;chr17;chr17;chr17;chr17;chr17;chr17;chr17;chr17;chr17;chr17;chr17;chr17;chr17;chr17;chr17;chr17;chr17;chr17;chr17;chr17;chr17;chr17;chr17;chr17;chr17;chr17;chr17;chr17;chr17;chr17;chr17;chr17;chr17;chr17;chr17;chr17;chr17;chr17;chr17;chr17;chr17;chr17;chr…	3326573;3397207;3397230;3412632;3412632;3412632;3413945;3413945;3413945;3421273;3421273;3421273;3427128;3427128;3427128;3428791;3428791;3428791;3437228;3437228;3437228;3438627;3438627;3438627;3439701;3439701;3439773;3448378;3448378;3450232;3450232;3450779;3450779;3453320;3453320;3454088;3454088;3454246;3477175;3477175;3477175;3482208;3482315;3483490;3490463;3502881;3502881;3502881;3502881;3502881…	3326726;3397344;3397344;3412750;3412750;3412750;3415185;3415185;3415185;3421708;3421708;3421708;3427300;3427300;3427300;3429015;3429015;3429015;3437413;3437413;3437413;3439434;3438773;3438773;3439772;3439772;3440905;3448536;3448536;3450336;3450336;3450857;3450857;3453412;3453412;3454351;3454351;3454351;3477278;3477278;3477278;3482615;3482396;3484089;3490737;3503060;3503060;3505068;3503060;3503060…	+;+;+;+;+;+;+;+;+;+;+;+;+;+;+;+;+;+;+;+;+;+;+;+;+;+;+;+;+;+;+;+;+;+;+;+;+;+;+;+;+;+;+;+;+;+;+;+;+;+;+;+;+;+;+;+;+;+;+;+;+;+;+;+;+;+;+;+;+;+;+;+;+;+;+;+;+;+;+;+;+;+;+;+;+;+;+;+;+;+;+;+;+;+;+;+;+;+;+;+;+;+;+;+;+;+;+;+;+	12741	chr17:3326573-3531344	611.757	831.736	767.671	644.314	859.182	823.7	797.932	982.383	883.805	722.269	1101.87	883.689	825.859	0.220503	0.0526292	4.18974	2.79273e-05	0.00352408
241	ENSMUSG00000036568.7	Bicral	BRD4 interacting chromatin remodeling complex associated protein like [Source:MGI Symbol;Acc:MGI:2673855]	chr17;chr17;chr17;chr17;chr17;chr17;chr17;chr17;chr17;chr17;chr17;chr17;chr17;chr17;chr17;chr17;chr17;chr17;chr17;chr17;chr17;chr17;chr17;chr17;chr17;chr17;chr17;chr17;chr17;chr17;chr17;chr17;chr17	46798120;46800652;46806552;46806552;46807273;46807396;46807396;46808349;46808349;46808349;46809568;46809568;46809568;46811924;46811924;46811924;46812139;46813933;46813933;46824450;46824450;46825795;46829912;46829912;46829912;46830065;46830065;46830065;46830951;46830951;46830951;46832256;46858436	46801829;46801829;46806654;46806654;46807490;46807490;46807490;46808494;46808494;46808494;46809626;46809626;46809626;46812019;46812024;46812024;46812185;46814038;46814038;46826123;46826123;46826123;46829980;46829980;46829980;46830113;46830113;46830113;46830996;46830996;46831413;46832314;46858482	-;-;-;-;-;-;-;-;-;-;-;-;-;-;-;-;-;-;-;-;-;-;-;-;-;-;-;-;-;-;-;-;-	6851	chr17:46798120-46858482	1478.41	1536.53	1340.72	1597.25	1481.97	1417.08	1591.61	1812.54	1655.34	1668.78	1826.98	1695.24	1591.87	0.195391	0.0468004	4.17498	2.98016e-05	0.00374499
242	ENSMUSG00000067931.6	Zfp948	zinc finger protein 948 [Source:MGI Symbol;Acc:MGI:3040683]	chr17;chr17;chr17;chr17;chr17;chr17	21567008;21569049;21573857;21583030;21584780;21586705	21567245;21569127;21573956;21583142;21584906;21588699	+;+;+;+;+;+	2652	chr17:21567008-21588699	591.884	636.75	581.7	831.11	608.019	503.75	902.056	839.008	819.311	1001.94	706.192	702.284	727	0.313574	0.0751407	4.17316	3.00406e-05	0.00375941
243	ENSMUSG00000033857.12	Engase	endo-beta-N-acetylglucosaminidase [Source:MGI Symbol;Acc:MGI:2443788]	chr11;chr11;chr11;chr11;chr11;chr11;chr11;chr11;chr11;chr11;chr11;chr11;chr11;chr11;chr11;chr11;chr11;chr11;chr11;chr11;chr11;chr11;chr11;chr11;chr11;chr11;chr11;chr11;chr11;chr11;chr11;chr11;chr11;chr11;chr11;chr11;chr11;chr11;chr11;chr11;chr11;chr11;chr11;chr11;chr11;chr11;chr11;chr11;chr11;chr11;chr11;chr11;chr11;chr11;chr11;chr11;chr11;chr11;chr11;chr11;chr11;chr11;chr11;chr11;chr11;chr11;chr…	118476829;118476941;118476946;118476960;118476972;118476983;118478883;118478883;118478883;118478883;118478883;118478883;118479086;118479086;118479086;118479086;118479090;118479090;118481122;118481276;118481276;118481276;118481874;118481874;118481874;118481874;118481874;118481874;118482389;118482532;118482532;118482532;118482532;118482532;118482532;118482882;118482882;118482882;118482882;118482882…	118477104;118477130;118477104;118477104;118477248;118477104;118478953;118478953;118478953;118478953;118478953;118478953;118479287;118479176;118479287;118479287;118479287;118479287;118481424;118481424;118481424;118481424;118482031;118482031;118482031;118482031;118482031;118482031;118482680;118482680;118482680;118482680;118482680;118482680;118482680;118482946;118483047;118483047;118483047;118483047…	+;+;+;+;+;+;+;+;+;+;+;+;+;+;+;+;+;+;+;+;+;+;+;+;+;+;+;+;+;+;+;+;+;+;+;+;+;+;+;+;+;+;+;+;+;+;+;+;+;+;+;+;+;+;+;+;+;+;+;+;+;+;+;+;+;+;+;+;+;+;+;+;+;+;+;+;+;+;+;+;+;+;+	5184	chr11:118476829-118489209	1641.72	1519.26	1695.36	1784.95	1549.03	1702.99	1331.3	1286.83	1334.07	1662.06	1185.3	1426.85	1509.98	-0.23704	0.0568597	-4.16886	3.06127e-05	0.00381525
244	ENSMUSG00000031530.6	Dusp4	dual specificity phosphatase 4 [Source:MGI Symbol;Acc:MGI:2442191]	chr8;chr8;chr8;chr8	34807297;34816447;34817124;34818398	34808173;34816592;34817343;34819894	+;+;+;+	2740	chr8:34807297-34819894	1784.29	2017.9	2327.88	2174.78	1858.15	2552.79	2252.48	2558.62	2812.65	2218.04	2689.72	2932.19	2348.29	0.247139	0.0593252	4.16584	3.10211e-05	0.00385031
245	ENSMUSG00000018171.9	Vmp1	vacuole membrane protein 1 [Source:MGI Symbol;Acc:MGI:1923159]	chr11;chr11;chr11;chr11;chr11;chr11;chr11;chr11;chr11;chr11;chr11;chr11;chr11;chr11;chr11;chr11;chr11;chr11;chr11;chr11;chr11;chr11;chr11;chr11;chr11;chr11;chr11;chr11;chr11;chr11;chr11;chr11	86583865;86584930;86585020;86585269;86585272;86586496;86586496;86586496;86586496;86586672;86602008;86602008;86602008;86602202;86607176;86611342;86635175;86643233;86643498;86661123;86661123;86663483;86663483;86664554;86664654;86664654;86665777;86665777;86665777;86671092;86683740;86683740	86585451;86585451;86585451;86585451;86585451;86586598;86586598;86586994;86586598;86586881;86602295;86602069;86602069;86602263;86607292;86611422;86635306;86643665;86643665;86661233;86661233;86663573;86663573;86664789;86664789;86664789;86665878;86665878;86665878;86671179;86683821;86683836	-;-;-;-;-;-;-;-;-;-;-;-;-;-;-;-;-;-;-;-;-;-;-;-;-;-;-;-;-;-;-;-	3862	chr11:86583865-86683836	4536.33	4206.41	5289.36	4944.25	4503.89	6389.91	5326.27	5273.89	6507.91	5708.45	5394.93	7651.92	5477.79	0.234124	0.0563219	4.15688	3.2262e-05	0.00398798
246	ENSMUSG00000021670.14	Hmgcr	3-hydroxy-3-methylglutaryl-Coenzyme A reductase [Source:MGI Symbol;Acc:MGI:96159]	chr13;chr13;chr13;chr13;chr13;chr13;chr13;chr13;chr13;chr13;chr13;chr13;chr13;chr13;chr13;chr13;chr13;chr13;chr13;chr13;chr13;chr13;chr13;chr13;chr13;chr13;chr13;chr13;chr13;chr13;chr13;chr13;chr13;chr13;chr13;chr13;chr13;chr13;chr13;chr13;chr13;chr13;chr13;chr13;chr13;chr13;chr13;chr13;chr13;chr13;chr13;chr13;chr13;chr13;chr13;chr13;chr13;chr13;chr13;chr13;chr13;chr13;chr13;chr13;chr13;chr13;chr…	96648967;96650276;96650443;96651010;96651010;96651010;96651354;96651856;96651856;96652096;96652096;96652096;96652096;96652121;96652658;96652658;96652658;96652658;96652658;96654816;96654816;96654816;96655550;96655550;96655550;96655854;96655854;96656563;96656563;96656563;96658583;96658583;96658871;96658871;96658883;96659217;96659217;96659217;96659894;96659894;96659894;96660118;96660118;96660118;966…	96650633;96650633;96650633;96651164;96651164;96651164;96652014;96652014;96652014;96652236;96652236;96652236;96652236;96652236;96652828;96652828;96652803;96652828;96652828;96654921;96654921;96654921;96655707;96655707;96655707;96656012;96656012;96656667;96656757;96656757;96658758;96658758;96659118;96659118;96659118;96659377;96659377;96659377;96660010;96660010;96660010;96660224;96660224;96660224;966…	-;-;-;-;-;-;-;-;-;-;-;-;-;-;-;-;-;-;-;-;-;-;-;-;-;-;-;-;-;-;-;-;-;-;-;-;-;-;-;-;-;-;-;-;-;-;-;-;-;-;-;-;-;-;-;-;-;-;-;-;-;-;-;-;-;-;-;-;-;-;-;-;-;-;-;-;-;-	7275	chr13:96648967-96670936	22531.3	22641.7	32853.1	26721	22395.5	38464.3	26588.9	26802.2	44346.7	30282.4	26493.8	43783.4	30325.4	0.226118	0.0544913	4.14962	3.33023e-05	0.00409984
247	ENSMUSG00000045319.13	Proser2	proline and serine rich 2 [Source:MGI Symbol;Acc:MGI:2442238]	chr2;chr2;chr2;chr2;chr2;chr2;chr2;chr2;chr2;chr2;chr2;chr2;chr2;chr2;chr2	6097607;6100025;6101190;6102813;6102813;6102813;6113893;6113893;6113893;6124811;6129628;6129896;6130042;6130042;6130042	6101360;6101360;6101360;6103065;6103065;6103065;6114113;6114113;6114113;6129829;6129829;6130146;6130181;6130139;6130211	-;-;-;-;-;-;-;-;-;-;-;-;-;-;-	9563	chr2:6097607-6130211	1010.96	997.271	756.858	1310.28	1096.71	920.139	1349.37	1268.25	1138.2	1346.28	1450.23	1231.65	1156.35	0.292323	0.0707892	4.12948	3.63589e-05	0.00445801
248	ENSMUSG00000044162.12	Tnip3	TNFAIP3 interacting protein 3 [Source:MGI Symbol;Acc:MGI:3041165]	chr6;chr6;chr6;chr6;chr6;chr6;chr6;chr6;chr6;chr6;chr6;chr6;chr6;chr6;chr6;chr6;chr6;chr6;chr6;chr6;chr6;chr6;chr6;chr6;chr6;chr6;chr6;chr6;chr6;chr6;chr6;chr6;chr6;chr6;chr6;chr6;chr6;chr6;chr6;chr6;chr6	65525313;65525385;65538576;65538576;65577077;65577077;65590398;65590416;65590428;65590459;65590487;65590572;65590605;65591540;65593469;65593469;65593469;65593469;65593469;65596132;65596132;65596132;65596132;65597356;65597356;65597356;65597356;65597574;65599813;65599813;65599813;65599813;65605841;65605841;65605841;65614733;65614733;65614733;65631077;65631077;65631077	65525407;65525407;65538655;65538655;65577170;65577170;65590652;65590652;65590652;65590652;65595113;65590652;65590652;65591661;65593700;65593546;65593546;65593546;65593546;65596197;65596197;65596197;65596197;65597454;65597454;65597454;65597454;65600197;65600174;65599941;65599941;65599941;65605957;65605957;65605957;65614793;65614793;65614793;65634040;65631791;65631786	+;+;+;+;+;+;+;+;+;+;+;+;+;+;+;+;+;+;+;+;+;+;+;+;+;+;+;+;+;+;+;+;+;+;+;+;+;+;+;+;+	10916	chr6:65525313-65634040	3781.14	4243.99	3298.82	2772.17	3802.68	2940.81	5341.15	5681.01	5897.61	3341.76	5007.86	4782.32	4240.94	0.350131	0.0848478	4.12658	3.68194e-05	0.00447689
249	ENSMUSG00000040857.15	Erf	Ets2 repressor factor [Source:MGI Symbol;Acc:MGI:109637]	chr7;chr7;chr7;chr7;chr7;chr7;chr7	25242561;25245447;25245634;25246088;25246088;25250579;25250579	25245531;25245749;25245749;25246322;25246322;25250730;25250761	-;-;-;-;-;-;-	3607	chr7:25242561-25250761	2019.32	1796.51	1732.12	1906.77	1744.5	1802.84	2379.98	2158.59	1851.21	2157.57	2072.99	1989.1	1967.62	0.182889	0.0443289	4.12573	3.69563e-05	0.00447689
250	ENSMUSG00000000531.5	Grasp	GRP1 (general receptor for phosphoinositides 1)-associated scaffold protein [Source:MGI Symbol;Acc:MGI:1860303]	chr15;chr15;chr15;chr15;chr15;chr15;chr15;chr15	101224188;101226914;101228832;101228991;101230534;101230725;101230985;101231517	101224544;101226963;101228886;101229093;101230627;101230791;101231051;101232756	+;+;+;+;+;+;+;+	2033	chr15:101224188-101232756	842.462	856.11	726.584	735.456	883.048	819.162	1081.62	1201.87	975.769	828.93	1483.78	931.427	947.184	0.310699	0.0753059	4.12582	3.69416e-05	0.00447689
251	ENSMUSG00000035678.8	Tnfsf9	tumor necrosis factor (ligand) superfamily, member 9 [Source:MGI Symbol;Acc:MGI:1101058]	chr17;chr17;chr17	57105325;57106250;57107041	57105860;57106286;57107757	+;+;+	1290	chr17:57105325-57107757	107.144	101.555	45.4115	90.24	87.5092	90.7658	147.686	202.672	82.4089	149.493	159.13	133.667	116.474	0.368737	0.0896826	4.11158	3.92966e-05	0.00474142
252	ENSMUSG00000092274.3	Neat1	nuclear paraspeckle assembly transcript 1 (non-protein coding) [Source:MGI Symbol;Acc:MGI:1914211]	chr19;chr19;chr19;chr19;chr19;chr19;chr19;chr19;chr19;chr19	5824708;5825315;5826201;5827660;5842307;5843681;5844578;5844925;5844925;5845207	5845478;5825571;5826301;5828012;5844758;5844434;5844758;5844966;5845476;5845259	-;-;-;-;-;-;-;-;-;-	20771	chr19:5824708-5845478	13191.7	6646.78	19705.3	15792.9	11792.2	17737.9	13117.5	13562.2	44026.6	23644.2	16380	38450.6	19504	0.3682	0.0896773	4.10583	4.02858e-05	0.00484149
253	ENSMUSG00000062157.6	Ifnlr1	interferon lambda receptor 1 [Source:MGI Symbol;Acc:MGI:2429859]	chr4;chr4;chr4;chr4;chr4;chr4;chr4	135686287;135690522;135698790;135701228;135703710;135704169;135705053	135686599;135690645;135698971;135701370;135703869;135704299;135708181	+;+;+;+;+;+;+	4182	chr4:135686287-135708181	702.484	805.332	962.291	942.106	829.633	1047.21	941.368	1005.39	1213.44	1108.6	1038.21	1281.51	989.798	0.267997	0.065367	4.09989	4.13351e-05	0.00494796
254	ENSMUSG00000005621.11	Zfp592	zinc finger protein 592 [Source:MGI Symbol;Acc:MGI:2443541]	chr7;chr7;chr7;chr7;chr7;chr7;chr7;chr7;chr7;chr7;chr7;chr7;chr7;chr7;chr7;chr7;chr7;chr7	80993681;81009434;81023271;81023420;81024143;81029449;81037350;81037739;81037805;81038015;81038064;81038064;81038553;81038553;81039130;81039130;81041348;81041348	80993762;81009539;81025509;81023484;81024593;81029627;81037526;81037964;81037964;81038351;81038300;81038351;81038665;81038665;81039265;81039265;81041453;81045164	+;+;+;+;+;+;+;+;+;+;+;+;+;+;+;+;+;+	7412	chr7:80993681-81045164	1902.67	1840.18	1721.31	1688.39	1895.65	1915.16	2107.99	2116.11	2245.34	1948.45	2109.97	2157.77	1970.75	0.19349	0.047243	4.09564	4.21002e-05	0.0050197
255	ENSMUSG00000071654.6	Uqcc3	ubiquinol-cytochrome c reductase complex assembly factor 3 [Source:MGI Symbol;Acc:MGI:2147553]	chr19;chr19	8880014;8880706	8880616;8880923	-;-	821	chr19:8880014-8880923	509.798	498.635	467.09	536.026	479.596	517.365	412.247	399.149	418.016	458.557	420.619	416.914	461.168	-0.224918	0.0550049	-4.08905	4.3314e-05	0.00514417
256	ENSMUSG00000025373.14	Rnf41	ring finger protein 41 [Source:MGI Symbol;Acc:MGI:1914838]	chr10;chr10;chr10;chr10;chr10;chr10;chr10;chr10;chr10;chr10;chr10;chr10;chr10;chr10;chr10;chr10;chr10;chr10;chr10;chr10;chr10;chr10;chr10;chr10;chr10;chr10;chr10;chr10	128411657;128411713;128411746;128415119;128415119;128415119;128415178;128428591;128428591;128428591;128428591;128432197;128435313;128435313;128436468;128436468;128436468;128436468;128437308;128437308;128437308;128437308;128438083;128438083;128438083;128438083;128438808;128439513	128411825;128411825;128411825;128415301;128415301;128415301;128415301;128428703;128428703;128428703;128428703;128432317;128435584;128435584;128436603;128436603;128436603;128436603;128437411;128437411;128437411;128437411;128438459;128440338;128439417;128438459;128439426;128441441	+;+;+;+;+;+;+;+;+;+;+;+;+;+;+;+;+;+;+;+;+;+;+;+;+;+;+;+	4457	chr10:128411657-128441441	765.56	771.819	841.194	737.261	802.357	842.987	821.307	915.121	981.74	875.962	887.686	942.036	848.753	0.176572	0.0431986	4.08745	4.36134e-05	0.0051595
257	ENSMUSG00000022601.11	Zbtb11	zinc finger and BTB domain containing 11 [Source:MGI Symbol;Acc:MGI:2443876]	chr16;chr16;chr16;chr16;chr16;chr16;chr16;chr16;chr16;chr16;chr16;chr16;chr16;chr16;chr16;chr16	55973883;55980595;55982175;55988966;55990259;55991442;55991442;55998006;56000579;56002709;56005192;56005910;56006175;56006175;56006808;56006808	55974371;55980830;55982406;55991094;55991094;55992127;55991618;55998251;56000723;56002826;56006068;56006068;56006350;56006350;56008913;56008913	+;+;+;+;+;+;+;+;+;+;+;+;+;+;+;+	7440	chr16:55973883-56008913	987.625	1083.59	892.012	882.547	979.649	925.811	1218.68	1234.62	1047.43	1027.13	1263.58	1037.51	1048.35	0.22072	0.0541374	4.07703	4.56147e-05	0.00537525
258	ENSMUSG00000062127.11	Cttnbp2nl	CTTNBP2 N-terminal like [Source:MGI Symbol;Acc:MGI:1933137]	chr3;chr3;chr3;chr3;chr3;chr3;chr3;chr3;chr3;chr3;chr3;chr3;chr3;chr3;chr3;chr3;chr3;chr3;chr3;chr3;chr3;chr3;chr3	105001915;105001917;105006065;105006095;105007948;105007948;105007948;105007948;105011193;105011193;105011193;105032653;105032653;105032653;105032653;105038865;105038865;105038865;105038865;105052900;105052900;105052900;105052985	105006128;105006128;105006128;105006128;105011423;105008055;105008055;105008055;105011423;105011423;105011423;105032760;105032752;105032760;105032760;105038987;105038987;105038987;105038987;105052925;105052954;105052951;105053146	-;-;-;-;-;-;-;-;-;-;-;-;-;-;-;-;-;-;-;-;-;-;-	8138	chr3:105001915-105053146	3379.35	3748.4	3631.84	3306.39	3354.9	4541.69	4133.1	4424.27	5219.23	3475.29	4357.57	5484.6	4088.05	0.25288	0.0621419	4.06939	4.71358e-05	0.00551836
259	ENSMUSG00000079260.3	Tmppe	transmembrane protein with metallophosphoesterase domain [Source:MGI Symbol;Acc:MGI:5317335]	chr9;chr9	114401105;114404521	114401269;114407276	+;+	2921	chr9:114401105-114407276	394.877	412.314	411.947	312.23	413.68	414.119	310.248	282.325	329.635	277.99	341.484	312.951	351.15	-0.282358	0.069406	-4.06821	4.73757e-05	0.00551836
260	ENSMUSG00000041130.10	Zfp598	zinc finger protein 598 [Source:MGI Symbol;Acc:MGI:2670965]	chr17;chr17;chr17;chr17;chr17;chr17;chr17;chr17;chr17;chr17;chr17;chr17;chr17;chr17;chr17;chr17;chr17;chr17;chr17;chr17;chr17;chr17;chr17;chr17;chr17;chr17;chr17;chr17;chr17;chr17;chr17;chr17;chr17	24669687;24669747;24676554;24676554;24677056;24677056;24677142;24677410;24677410;24677410;24677835;24677835;24677835;24678596;24678596;24679037;24679037;24679037;24679321;24679321;24679321;24679509;24679509;24679509;24680624;24680624;24680624;24680881;24680881;24680881;24681109;24681109;24681109	24669973;24669973;24676666;24676666;24677185;24677185;24677185;24677621;24677621;24677621;24678713;24678052;24678052;24678704;24678713;24679224;24679224;24679224;24679405;24679405;24679405;24680275;24680275;24680275;24680798;24680798;24680798;24681031;24681031;24681031;24681892;24682016;24682016	+;+;+;+;+;+;+;+;+;+;+;+;+;+;+;+;+;+;+;+;+;+;+;+;+;+;+;+;+;+;+;+;+	3895	chr17:24669687-24682016	4391.17	3821.52	4054.6	4539.07	3796.99	4192.25	4568.72	4185.31	4962.45	4926.55	4398.86	5114.36	4412.65	0.17213	0.0423061	4.06869	4.72784e-05	0.00551836
261	ENSMUSG00000023947.8	Nfkbie	nuclear factor of kappa light polypeptide gene enhancer in B cells inhibitor, epsilon [Source:MGI Symbol;Acc:MGI:1194908]	chr17;chr17;chr17;chr17;chr17;chr17;chr17;chr17;chr17;chr17;chr17;chr17;chr17;chr17;chr17;chr17;chr17	45555703;45555711;45555739;45558495;45558495;45558495;45559208;45559208;45560124;45560124;45560124;45560408;45560408;45560408;45562002;45562002;45562070	45556314;45556314;45556314;45559430;45558597;45558597;45559430;45559430;45560212;45560212;45560212;45560647;45560647;45560647;45563166;45563169;45563166	+;+;+;+;+;+;+;+;+;+;+;+;+;+;+;+;+	3045	chr17:45555703-45563169	101.096	100.54	156.778	121.824	109.102	98.7078	142.374	147.8	224.534	150.333	141.927	196.257	140.939	0.346102	0.0851685	4.06373	4.82941e-05	0.00560379
262	ENSMUSG00000039646.5	Vasn	vasorin [Source:MGI Symbol;Acc:MGI:2177651]	chr16;chr16;chr16;chr16	4639941;4639968;4647382;4648182	4640148;4640148;4647559;4650802	+;+;+;+	3007	chr16:4639941-4650802	144.299	131.006	84.3357	139.872	142.06	108.919	228.436	200.017	111.073	193.165	202.138	106.085	149.284	0.326897	0.080561	4.05776	4.95456e-05	0.00572706
263	ENSMUSG00000029371.7	Cxcl5	chemokine (C-X-C motif) ligand 5 [Source:MGI Symbol;Acc:MGI:1096868]	chr5;chr5;chr5;chr5;chr5;chr5	90759360;90759378;90759689;90759967;90760453;90760453	90760050;90759560;90759824;90760050;90761624;90761624	+;+;+;+;+;+	1863	chr5:90759360-90761624	218.608	226.468	86.4981	153.408	200.021	86.2275	449.434	360.207	133.765	199.884	395.674	120.937	219.261	0.363022	0.0896791	4.04801	5.16553e-05	0.00594822
264	ENSMUSG00000058331.15	Zfp85	zinc finger protein 85 [Source:MGI Symbol;Acc:MGI:107767]	chr13;chr13;chr13;chr13;chr13;chr13;chr13;chr13	67747800;67749482;67751610;67751610;67752388;67752388;67755016;67755063	67749722;67749722;67751705;67751705;67752514;67752514;67755146;67755228	-;-;-;-;-;-;-;-	2359	chr13:67747800-67755228	88.1345	99.524	109.204	81.216	94.3281	94.1695	57.3746	70.8024	39.4129	71.3871	62.7917	59.4077	77.3127	-0.35919	0.0889552	-4.03788	5.39375e-05	0.00618749
265	ENSMUSG00000048379.9	Socs4	suppressor of cytokine signaling 4 [Source:MGI Symbol;Acc:MGI:1914546]	chr14;chr14;chr14;chr14;chr14	47276931;47277165;47289517;47289517;47289797	47277221;47277221;47296102;47289757;47290036	+;+;+;+;+	6877	chr14:47276931-47296102	2561.09	2448.49	2317.07	2543.87	2482.08	2321.34	2625.42	2853.34	2850.87	2740.43	2764.56	2682.89	2599.29	0.161591	0.0401329	4.02641	5.66358e-05	0.00647251
266	ENSMUSG00000018765.5	Fxr2	fragile X mental retardation, autosomal homolog 2 [Source:MGI Symbol;Acc:MGI:1346074]	chr11;chr11;chr11;chr11;chr11;chr11;chr11;chr11;chr11;chr11;chr11;chr11;chr11;chr11;chr11;chr11;chr11;chr11;chr11;chr11;chr11;chr11;chr11;chr11;chr11;chr11;chr11;chr11;chr11;chr11	69632990;69639390;69640153;69640234;69641282;69641282;69641441;69642047;69643548;69643838;69648805;69648805;69649150;69649150;69649605;69649728;69649728;69650463;69650463;69650844;69650844;69651129;69651239;69651523;69651523;69651978;69652210;69652320;69652567;69652604	69633398;69639442;69640327;69640327;69641411;69641353;69641589;69642140;69643954;69643954;69648975;69648975;69649228;69649228;69649837;69649801;69649837;69650549;69650549;69651081;69651072;69651436;69651436;69651722;69651723;69652073;69652307;69652426;69652923;69653297	+;+;+;+;+;+;+;+;+;+;+;+;+;+;+;+;+;+;+;+;+;+;+;+;+;+;+;+;+;+	3766	chr11:69632990-69653297	2602.56	2618.09	2257.6	2316.46	2666.19	2424.58	2897.42	3002.91	2533.18	2716.91	3148.19	2620.3	2650.37	0.172066	0.0428317	4.01725	5.88808e-05	0.00670378
267	ENSMUSG00000046311.13	Zfp62	zinc finger protein 62 [Source:MGI Symbol;Acc:MGI:99662]	chr11;chr11;chr11;chr11;chr11;chr11;chr11;chr11;chr11;chr11;chr11;chr11;chr11;chr11;chr11;chr11;chr11;chr11;chr11;chr11;chr11;chr11;chr11;chr11;chr11;chr11;chr11;chr11;chr11;chr11;chr11;chr11;chr11;chr11;chr11;chr11;chr11;chr11;chr11;chr11;chr11;chr11;chr11;chr11	49203292;49203296;49203485;49203485;49203485;49203498;49203506;49203734;49203996;49204319;49204451;49212688;49212695;49212695;49212695;49212695;49212695;49212695;49212695;49212695;49213590;49213590;49213590;49213590;49213590;49213590;49213590;49213592;49214223;49214526;49214526;49214542;49214549;49214555;49215064;49215064;49215064;49215064;49215064;49215064;49215064;49215064;49215064;49215064	49203538;49203538;49203538;49203538;49203538;49203538;49203538;49204210;49204168;49204475;49204475;49212792;49212776;49212776;49212776;49212776;49212776;49212776;49212776;49212776;49213642;49213642;49213642;49213642;49213636;49214910;49213642;49213642;49214654;49214654;49214654;49214654;49214654;49214654;49215323;49218809;49218809;49217763;49215177;49218816;49215670;49215111;49215280;49218553	+;+;+;+;+;+;+;+;+;+;+;+;+;+;+;+;+;+;+;+;+;+;+;+;+;+;+;+;+;+;+;+;+;+;+;+;+;+;+;+;+;+;+;+	6060	chr11:49203292-49218816	1206.23	1112.03	1045.55	1212.83	1284.23	1236.68	1353.62	1363.83	1360.34	1461.34	1399.48	1460.79	1291.41	0.218634	0.0545199	4.01017	6.06745e-05	0.00688212
268	ENSMUSG00000036160.13	Surf6	surfeit gene 6 [Source:MGI Symbol;Acc:MGI:98447]	chr2;chr2;chr2;chr2;chr2;chr2;chr2;chr2;chr2;chr2;chr2;chr2;chr2;chr2;chr2;chr2;chr2;chr2;chr2;chr2;chr2;chr2;chr2;chr2	26888628;26888925;26888989;26890435;26890772;26891975;26891991;26892675;26892867;26892867;26892867;26892867;26899094;26899337;26899337;26899337;26899337;26899729;26899729;26899729;26899729;26902588;26902694;26902694	26889378;26889378;26889378;26892725;26891014;26892173;26892611;26892725;26893067;26893067;26893067;26893067;26899425;26899425;26899425;26899425;26899425;26899768;26899932;26899932;26899932;26902790;26902850;26902879	-;-;-;-;-;-;-;-;-;-;-;-;-;-;-;-;-;-;-;-;-;-;-;-	4071	chr2:26888628-26902879	1826.63	1708.16	1689.96	1895.04	1970.66	1664.42	2087.8	2027.6	1988.56	2050.91	2103.09	1936.05	1912.41	0.170933	0.0426414	4.00861	6.10767e-05	0.0069019
269	ENSMUSG00000026064.16	Ptp4a1	protein tyrosine phosphatase 4a1 [Source:MGI Symbol;Acc:MGI:1277096]	chr1;chr1;chr1;chr1;chr1;chr1;chr1;chr1;chr1;chr1;chr1;chr1	30940302;30941947;30943221;30943932;30943932;30943932;30944536;30944536;30944938;30944938;30946038;30948997	30943323;30943323;30943323;30944304;30944006;30944006;30944666;30944666;30945030;30946426;30946639;30949309	-;-;-;-;-;-;-;-;-;-;-;-	5541	chr1:30940302-30949309	27.65	34.5287	41.0866	37.9008	30.6851	54.4595	56.3121	51.3317	71.6599	53.7503	80.8551	66.8336	50.5878	0.356397	0.0895358	3.98049	6.87724e-05	0.00774265
270	ENSMUSG00000084910.1	C630043F03Rik	RIKEN cDNA C630043F03 gene [Source:MGI Symbol;Acc:MGI:1915535]	chr4;chr4;chr4	72201348;72212833;72213967	72202270;72213104;72215352	+;+;+	2581	chr4:72201348-72215352	95.9111	77.1819	96.2291	105.581	105.693	112.323	70.1245	53.9868	68.0769	79.7856	52.4698	78.503	82.9888	-0.346468	0.087099	-3.97787	6.95362e-05	0.00779964
271	ENSMUSG00000006941.5	Eif1b	eukaryotic translation initiation factor 1B [Source:MGI Symbol;Acc:MGI:1916219]	chr9;chr9;chr9;chr9;chr9;chr9;chr9;chr9	120492232;120492491;120492740;120494107;120494107;120494535;120494535;120494913	120492317;120492841;120492841;120494270;120494270;120494636;120494640;120495330	+;+;+;+;+;+;+;+	1125	chr9:120492232-120495330	1006.63	1015.55	901.743	938.496	971.694	861.141	892.494	909.811	757.206	831.45	816.293	710.77	884.44	-0.195947	0.0493578	-3.96993	7.18935e-05	0.0080343
272	ENSMUSG00000047822.8	Angptl8	angiopoietin-like 8 [Source:MGI Symbol;Acc:MGI:3643534]	chr9;chr9;chr9;chr9	21835510;21835916;21836843;21837060	21835814;21836077;21836952;21837347	+;+;+;+	865	chr9:21835510-21837347	27.65	23.3577	9.73104	21.6576	14.7743	19.2877	46.7497	46.0216	66.8825	30.2345	33.5463	44.5558	32.0374	0.318808	0.0805347	3.95865	7.53756e-05	0.00839246
273	ENSMUSG00000038331.15	Satb2	special AT-rich sequence binding protein 2 [Source:MGI Symbol;Acc:MGI:2679336]	chr1;chr1;chr1;chr1;chr1;chr1;chr1;chr1;chr1;chr1;chr1;chr1;chr1;chr1;chr1;chr1;chr1;chr1;chr1;chr1;chr1;chr1;chr1;chr1;chr1;chr1;chr1;chr1;chr1;chr1;chr1;chr1;chr1	56793981;56793986;56793988;56831439;56831439;56831439;56845576;56845576;56845576;56850171;56850171;56850171;56871312;56871312;56871312;56891163;56891163;56897946;56897946;56898991;56898991;56948079;56948079;56948134;56969632;56969653;56969653;56969653;56969740;56971112;56971112;56974239;56978421	56797244;56797244;56797244;56831636;56831636;56831636;56845731;56845731;56845731;56850383;56850383;56850383;56871784;56871784;56871784;56891265;56891265;56898069;56898069;56899117;56899117;56948255;56948255;56948255;56969840;56969872;56969880;56969880;56969880;56971858;56972502;56974321;56978650	-;-;-;-;-;-;-;-;-;-;-;-;-;-;-;-;-;-;-;-;-;-;-;-;-;-;-;-;-;-;-;-;-	6788	chr1:56793981-56978650	4409.32	4823.87	6350.04	4890.11	4960.75	6225.4	5035.15	5695.17	6750.36	5576.59	5569.54	6862.65	5595.75	0.160317	0.0405828	3.95037	7.80294e-05	0.00865611
274	ENSMUSG00000046959.16	Slc26a1	solute carrier family 26 (sulfate transporter), member 1 [Source:MGI Symbol;Acc:MGI:2385894]	chr5;chr5;chr5;chr5;chr5;chr5;chr5;chr5;chr5;chr5;chr5;chr5	108669878;108670534;108670550;108672083;108673431;108673431;108673431;108673431;108674548;108674548;108674662;108675239	108672740;108672740;108672740;108672740;108674048;108674048;108674048;108674048;108674753;108674753;108674785;108675569	-;-;-;-;-;-;-;-;-;-;-;-	4050	chr5:108669878-108675569	4.32032	5.07775	5.40613	3.6096	5.68242	6.80744	10.6249	15.0455	20.3036	10.918	8.60161	36.0689	11.0389	0.271146	0.0686996	3.94683	7.91922e-05	0.00875305
275	ENSMUSG00000039232.12	Stx11	syntaxin 11 [Source:MGI Symbol;Acc:MGI:1921982]	chr10;chr10;chr10;chr10;chr10;chr10;chr10;chr10;chr10;chr10	12938209;12938212;12941727;12941828;12944152;12944152;12964000;12964000;12964115;12964115	12941983;12941983;12941983;12941983;12944286;12944286;12964259;12964262;12964258;12964298	-;-;-;-;-;-;-;-;-;-	4209	chr10:12938209-12964298	17.2813	8.12441	8.64981	26.1696	25.0026	6.80744	33.9998	31.8611	32.2469	39.4729	38.7072	31.8255	25.0124	0.309314	0.0789967	3.91553	9.02054e-05	0.00993407
276	ENSMUSG00000049521.2	Cdc42ep1	CDC42 effector protein (Rho GTPase binding) 1 [Source:MGI Symbol;Acc:MGI:1929763]	chr15;chr15;chr15	78842624;78847095;78849165	78842725;78847819;78850897	+;+;+	2560	chr15:78842624-78850897	1194.14	1154.68	328.693	1048.59	1042.16	503.75	1607.55	1465.61	555.364	1269.01	1422.71	743.657	1027.99	0.321438	0.0822213	3.90943	9.2516e-05	0.0101516
277	ENSMUSG00000001419.17	Mef2d	myocyte enhancer factor 2D [Source:MGI Symbol;Acc:MGI:99533]	chr3;chr3;chr3;chr3;chr3;chr3;chr3;chr3;chr3;chr3;chr3;chr3;chr3;chr3;chr3;chr3;chr3;chr3;chr3;chr3;chr3;chr3;chr3;chr3;chr3;chr3;chr3;chr3;chr3;chr3;chr3;chr3;chr3;chr3;chr3;chr3;chr3;chr3;chr3;chr3;chr3;chr3;chr3;chr3;chr3;chr3;chr3;chr3;chr3;chr3;chr3	88142372;88142416;88142572;88142572;88142574;88155678;88155678;88155678;88155678;88155678;88156322;88156322;88156322;88156322;88158034;88158034;88158034;88158221;88159122;88159122;88159122;88159122;88159536;88159536;88159536;88159536;88161191;88161191;88161191;88161191;88161781;88162958;88162958;88162958;88162958;88162960;88167515;88167515;88167515;88167515;88167515;88168038;88168038;88168038;881…	88142674;88142674;88142674;88142674;88142674;88156003;88155862;88155862;88155862;88155862;88156525;88156525;88156525;88156525;88158171;88158171;88158171;88158355;88159332;88159332;88159332;88159332;88159592;88159592;88159592;88159592;88161381;88161381;88161381;88161381;88161801;88163087;88163087;88163087;88163087;88163087;88167734;88167734;88167734;88167734;88167734;88168344;88168344;88169930;881…	+;+;+;+;+;+;+;+;+;+;+;+;+;+;+;+;+;+;+;+;+;+;+;+;+;+;+;+;+;+;+;+;+;+;+;+;+;+;+;+;+;+;+;+;+;+;+;+;+;+;+	5985	chr3:88142372-88172086	3700.78	3969.79	5452.62	4178.11	3925.41	5338.16	4519.84	4491.53	6544.94	4355.45	4690.46	5690.41	4738.13	0.177024	0.0453806	3.90087	9.5847e-05	0.0104493
278	ENSMUSG00000019437.17	Tlcd1	TLC domain containing 1 [Source:MGI Symbol;Acc:MGI:1915572]	chr11;chr11;chr11;chr11;chr11;chr11;chr11;chr11;chr11;chr11;chr11;chr11;chr11;chr11;chr11;chr11;chr11;chr11;chr11;chr11;chr11;chr11;chr11;chr11;chr11;chr11;chr11;chr11;chr11;chr11	78176711;78176956;78178130;78178149;78178651;78178685;78178731;78178762;78179038;78179273;78179370;78179370;78179370;78179370;78179370;78179370;78179370;78179540;78179540;78179540;78179540;78179540;78179540;78179540;78179947;78179947;78179947;78179947;78179947;78180175	78176887;78179056;78178236;78178236;78179221;78179056;78179056;78179056;78179221;78179452;78179607;78179452;78179452;78179452;78179452;78179452;78179452;78179622;78179622;78179875;78179622;78179622;78179622;78179622;78180091;78180820;78180154;78181909;78180093;78180480	+;+;+;+;+;+;+;+;+;+;+;+;+;+;+;+;+;+;+;+;+;+;+;+;+;+;+;+;+;+	5009	chr11:78176711-78181909	1007.5	907.903	783.889	862.694	980.785	853.199	1063.56	1085.05	1034.29	1001.1	1198.2	1112.83	990.916	0.233511	0.0598734	3.90008	9.61617e-05	0.0104493
279	ENSMUSG00000048118.17	Arid4a	AT rich interactive domain 4A (RBP1-like) [Source:MGI Symbol;Acc:MGI:2444354]	chr12;chr12;chr12;chr12;chr12;chr12;chr12;chr12;chr12;chr12;chr12;chr12;chr12;chr12;chr12;chr12;chr12;chr12;chr12;chr12;chr12;chr12;chr12;chr12;chr12;chr12;chr12;chr12;chr12;chr12;chr12;chr12;chr12;chr12;chr12;chr12;chr12;chr12;chr12;chr12;chr12;chr12;chr12;chr12;chr12;chr12;chr12;chr12;chr12;chr12;chr12;chr12;chr12;chr12;chr12;chr12;chr12;chr12;chr12	71015990;71016029;71016708;71017091;71017091;71019374;71019374;71019374;71022193;71022193;71022193;71023500;71023500;71023500;71037110;71037110;71037110;71037271;71037271;71037271;71039839;71039839;71045024;71045024;71045024;71046114;71046114;71046114;71047194;71047194;71047194;71048341;71060062;71060062;71060062;71061282;71061282;71061282;71061531;71061531;71061531;71063093;71063093;71063093;710…	71016161;71016161;71017148;71017148;71017148;71019484;71019484;71019484;71022258;71022258;71022258;71023590;71023590;71023590;71037189;71037189;71037189;71037365;71037365;71037365;71039971;71039971;71045103;71045103;71045103;71046190;71046190;71046190;71047339;71047360;71047360;71048574;71060134;71060134;71060134;71061376;71061376;71061376;71061628;71061628;71061628;71063324;71063324;71063324;710…	+;+;+;+;+;+;+;+;+;+;+;+;+;+;+;+;+;+;+;+;+;+;+;+;+;+;+;+;+;+;+;+;+;+;+;+;+;+;+;+;+;+;+;+;+;+;+;+;+;+;+;+;+;+;+;+;+;+;+	5615	chr12:71015990-71098592	1513.84	1640.12	1297.47	1401.43	1564.94	1520.33	1801.99	1924.94	1645.79	1595.71	1809.78	1619.92	1611.35	0.198484	0.0508957	3.89982	9.62641e-05	0.0104493
280	ENSMUSG00000002550.16	Uck1	uridine-cytidine kinase 1 [Source:MGI Symbol;Acc:MGI:98904]	chr2;chr2;chr2;chr2;chr2;chr2;chr2;chr2;chr2;chr2;chr2;chr2;chr2;chr2;chr2;chr2;chr2;chr2;chr2;chr2;chr2;chr2	32255002;32255281;32256269;32256618;32256618;32257847;32258090;32258090;32258096;32258277;32258277;32258277;32258277;32258571;32258571;32258571;32259580;32259580;32259580;32259580;32259909;32259909	32256211;32256211;32256666;32256666;32256669;32258184;32258184;32258184;32258184;32258667;32258419;32258419;32258419;32258667;32258667;32258667;32259739;32259633;32259739;32259644;32260061;32260159	-;-;-;-;-;-;-;-;-;-;-;-;-;-;-;-;-;-;-;-;-;-	2751	chr2:32255002-32260159	1226.11	1343.57	1400.19	1123.49	1288.77	1359.22	1093.31	1152.31	1205.08	1070.81	1152.62	1211.49	1218.91	-0.158488	0.0408071	-3.88384	0.000102818	0.0111208
281	ENSMUSG00000031770.16	Herpud1	homocysteine-inducible, endoplasmic reticulum stress-inducible, ubiquitin-like domain member 1 [Source:MGI Symbol;Acc:MGI:1927406]	chr8;chr8;chr8;chr8;chr8;chr8;chr8;chr8;chr8;chr8;chr8;chr8;chr8;chr8;chr8;chr8;chr8;chr8;chr8;chr8;chr8;chr8;chr8;chr8;chr8;chr8;chr8;chr8;chr8;chr8;chr8;chr8;chr8;chr8	94386438;94386495;94387553;94387599;94389356;94389356;94389356;94389356;94389521;94389521;94389521;94389524;94390718;94390718;94390718;94390718;94390790;94391732;94391732;94391732;94391732;94391732;94392174;94392174;94392174;94392174;94392174;94393531;94393796;94393796;94394591;94394591;94394591;94395046	94386738;94386738;94387580;94387686;94389433;94389433;94389433;94389433;94389595;94389595;94389595;94389595;94390848;94390848;94390848;94390848;94390848;94391854;94391854;94391854;94391854;94391854;94392309;94392495;94392469;94392524;94392524;94393901;94393901;94393901;94394909;94395377;94395358;94395364	+;+;+;+;+;+;+;+;+;+;+;+;+;+;+;+;+;+;+;+;+;+;+;+;+;+;+;+;+;+;+;+;+;+	2333	chr8:94386438-94395377	5908.47	5626.15	7456.14	5053.44	5185.77	5903.18	7439.57	7356.37	12097.4	5966.28	6555.28	8439.07	6915.59	0.309196	0.0798464	3.87238	0.000107776	0.0116157
282	ENSMUSG00000034863.9	Ano8	anoctamin 8 [Source:MGI Symbol;Acc:MGI:2687327]	chr8;chr8;chr8;chr8;chr8;chr8;chr8;chr8;chr8;chr8;chr8;chr8;chr8;chr8;chr8;chr8;chr8;chr8;chr8;chr8;chr8;chr8;chr8;chr8;chr8;chr8;chr8;chr8;chr8;chr8;chr8;chr8;chr8;chr8;chr8;chr8;chr8;chr8;chr8;chr8;chr8;chr8;chr8;chr8;chr8;chr8;chr8;chr8;chr8;chr8;chr8;chr8;chr8	71476019;71476019;71476843;71476843;71478721;71478721;71478721;71478927;71478927;71478927;71479151;71479151;71479151;71479151;71480436;71480436;71480436;71480436;71481619;71481952;71481952;71482133;71482133;71482133;71482284;71482284;71482284;71482284;71482507;71482507;71482507;71482980;71482980;71482980;71482980;71483240;71483240;71483240;71483240;71483448;71483448;71483448;71483448;71484268;714…	71476921;71476921;71476921;71478831;71479058;71478831;71478831;71479058;71479058;71479058;71479342;71479342;71479342;71479342;71481242;71482188;71481242;71481242;71481750;71482026;71482026;71482188;71482188;71482188;71482410;71482410;71482410;71482410;71482659;71482659;71482659;71483141;71483141;71483141;71483141;71483367;71483367;71483367;71483367;71484049;71483738;71483564;71483564;71484364;714…	-;-;-;-;-;-;-;-;-;-;-;-;-;-;-;-;-;-;-;-;-;-;-;-;-;-;-;-;-;-;-;-;-;-;-;-;-;-;-;-;-;-;-;-;-;-;-;-;-;-;-;-;-	6847	chr8:71476019-71485963	540.04	454.967	542.776	582.048	533.011	538.922	590.746	563.764	678.38	699.594	650.282	701.223	589.646	0.243059	0.0629291	3.86243	0.000112266	0.0120566
283	ENSMUSG00000037235.13	Mxd4	Max dimerization protein 4 [Source:MGI Symbol;Acc:MGI:104991]	chr5;chr5;chr5;chr5;chr5;chr5;chr5;chr5;chr5;chr5;chr5;chr5;chr5;chr5	34173883;34173887;34174948;34176579;34177598;34177598;34178810;34178810;34179744;34184314;34187329;34187329;34187510;34187510	34174280;34177149;34175336;34177149;34177760;34177760;34178924;34178924;34184370;34184343;34187428;34187428;34187720;34187710	-;-;-;-;-;-;-;-;-;-;-;-;-;-	8483	chr5:34173883-34187720	2027.96	1930.56	2726.85	2000.62	2003.62	3030.44	1808.36	1718.73	2307.45	1819.11	1746.13	2634.09	2146.16	-0.172469	0.0447824	-3.85127	0.000117505	0.0125747
284	ENSMUSG00000047123.8	Ticam1	toll-like receptor adaptor molecule 1 [Source:MGI Symbol;Acc:MGI:2147032]	chr17;chr17	56269319;56276694	56272217;56276786	-;-	2992	chr17:56269319-56276786	980.712	1100.86	1938.64	1025.13	1059.2	1941.25	1102.87	1324.01	2191.6	1161.51	1309.16	1998.64	1427.8	0.175313	0.0455552	3.84836	0.000118911	0.0126803
285	ENSMUSG00000001288.15	Rarg	retinoic acid receptor, gamma [Source:MGI Symbol;Acc:MGI:97858]	chr15;chr15;chr15;chr15;chr15;chr15;chr15;chr15;chr15;chr15;chr15;chr15;chr15;chr15;chr15;chr15;chr15;chr15;chr15;chr15;chr15;chr15;chr15;chr15;chr15;chr15;chr15;chr15;chr15;chr15;chr15;chr15	102234938;102234940;102238805;102238805;102239390;102239390;102239858;102239858;102239989;102240128;102240128;102240128;102241058;102241058;102241058;102241836;102241836;102241836;102241939;102241943;102241943;102243213;102244963;102246060;102250278;102251149;102252419;102252419;102252419;102256470;102257240;102257240	102236223;102236223;102238963;102238963;102239594;102239594;102240034;102240034;102240034;102240288;102240288;102240288;102241199;102241199;102241199;102241984;102241984;102241984;102241984;102241984;102241984;102243589;102245231;102246500;102250346;102251300;102252640;102252744;102252744;102256539;102257349;102257517	-;-;-;-;-;-;-;-;-;-;-;-;-;-;-;-;-;-;-;-;-;-;-;-;-;-;-;-;-;-;-;-	4261	chr15:102234938-102257517	1245.98	1263.35	1092.04	1214.63	1309.23	1344.47	1401.43	1390.38	1566.96	1426.06	1556.03	1767.38	1381.49	0.241783	0.0630855	3.83262	0.000126786	0.0134727
286	ENSMUSG00000025185.14	Loxl4	lysyl oxidase-like 4 [Source:MGI Symbol;Acc:MGI:1914823]	chr19;chr19;chr19;chr19;chr19;chr19;chr19;chr19;chr19;chr19;chr19;chr19;chr19;chr19;chr19;chr19;chr19;chr19;chr19;chr19;chr19;chr19;chr19;chr19;chr19;chr19;chr19;chr19;chr19;chr19;chr19;chr19;chr19;chr19;chr19;chr19;chr19;chr19;chr19;chr19;chr19;chr19;chr19;chr19;chr19;chr19;chr19;chr19;chr19;chr19;chr19	42593982;42595106;42595334;42597498;42597498;42597498;42597945;42597945;42597945;42598701;42598701;42598701;42599877;42599877;42599877;42601553;42602173;42602173;42602173;42602173;42603187;42603187;42603187;42603187;42603855;42603855;42603855;42604132;42604132;42604132;42604807;42604807;42604807;42605246;42605246;42605246;42606570;42606570;42606570;42607554;42607554;42607554;42607609;42608252;426…	42595404;42595404;42595404;42597609;42597609;42597609;42598081;42598081;42598081;42598816;42598816;42598816;42600120;42600120;42600120;42601929;42602335;42602335;42602335;42602335;42603321;42603354;42603354;42603354;42604009;42604009;42604009;42604315;42604318;42604315;42605026;42605026;42605026;42605284;42605284;42605284;42606775;42606775;42606775;42607732;42607732;42607732;42607732;42608547;426…	-;-;-;-;-;-;-;-;-;-;-;-;-;-;-;-;-;-;-;-;-;-;-;-;-;-;-;-;-;-;-;-;-;-;-;-;-;-;-;-;-;-;-;-;-;-;-;-;-;-;-	4213	chr19:42593982-42612813	574.602	540.273	360.048	592.877	655.751	418.657	772.432	840.778	394.129	765.102	996.066	762.752	639.456	0.332053	0.0867019	3.82982	0.000128235	0.013579
287	ENSMUSG00000092203.7	1110038B12Rik	RIKEN cDNA 1110038B12 gene [Source:MGI Symbol;Acc:MGI:1916013]	chr17;chr17;chr17;chr17;chr17;chr17;chr17;chr17;chr17;chr17;chr17;chr17;chr17;chr17;chr17;chr17;chr17;chr17;chr17;chr17;chr17;chr17;chr17;chr17;chr17;chr17;chr17	34950238;34950241;34950241;34950241;34950242;34950243;34950698;34950698;34950698;34950698;34950698;34951446;34951594;34951885;34951885;34951885;34951885;34952136;34952136;34952136;34952136;34952136;34952352;34952352;34952352;34952352;34952352	34950475;34950475;34950475;34950475;34950475;34950475;34950847;34950847;34950847;34950847;34951244;34951925;34952173;34951925;34951925;34951925;34952434;34952173;34952173;34952173;34952456;34952173;34952468;34952462;34952468;34952471;34952448	-;-;-;-;-;-;-;-;-;-;-;-;-;-;-;-;-;-;-;-;-;-;-;-;-;-;-	1811	chr17:34950238-34952471	2806.48	2338.81	2442.49	2881.36	2828.71	3151.84	3292.66	2991.4	3338.16	3459.34	3307.32	3630.23	3039.07	0.242062	0.0633691	3.81987	0.000133521	0.0140895
288	ENSMUSG00000061079.14	Zfp143	zinc finger protein 143 [Source:MGI Symbol;Acc:MGI:1277969]	chr7;chr7;chr7;chr7;chr7;chr7;chr7;chr7;chr7;chr7;chr7;chr7;chr7;chr7;chr7;chr7;chr7;chr7;chr7;chr7;chr7;chr7;chr7;chr7;chr7;chr7;chr7;chr7;chr7;chr7;chr7;chr7;chr7;chr7;chr7;chr7;chr7;chr7;chr7;chr7;chr7;chr7;chr7;chr7;chr7;chr7;chr7;chr7;chr7;chr7;chr7;chr7;chr7;chr7;chr7;chr7;chr7;chr7;chr7;chr7;chr7;chr7;chr7;chr7;chr7;chr7	110061217;110061710;110061710;110061722;110069484;110069484;110069484;110069484;110070478;110070478;110070478;110070478;110071372;110071372;110071372;110071372;110072119;110072122;110072122;110074068;110074068;110074068;110074068;110075641;110075641;110075641;110075641;110077057;110077057;110077057;110077057;110080268;110080268;110080268;110080268;110081792;110081792;110081792;110081792;110083191…	110061554;110061775;110061775;110061775;110069602;110069602;110069602;110069602;110070570;110070570;110070570;110070570;110071455;110071455;110071455;110071455;110072202;110072202;110072202;110074264;110074264;110074264;110074264;110075715;110075715;110075715;110075715;110077176;110077176;110077176;110077176;110080343;110080343;110080343;110080343;110081917;110081917;110081917;110081917;110083370…	+;+;+;+;+;+;+;+;+;+;+;+;+;+;+;+;+;+;+;+;+;+;+;+;+;+;+;+;+;+;+;+;+;+;+;+;+;+;+;+;+;+;+;+;+;+;+;+;+;+;+;+;+;+;+;+;+;+;+;+;+;+;+;+;+;+	3484	chr7:110061217-110095394	980.712	994.224	976.347	1044.08	994.423	1051.75	1106.06	1193.02	1064.15	1148.07	1216.27	1197.7	1080.57	0.182302	0.0477858	3.81497	0.000136198	0.014322
289	ENSMUSG00000036432.8	Siah2	siah E3 ubiquitin protein ligase 2 [Source:MGI Symbol;Acc:MGI:108062]	chr3;chr3;chr3;chr3	58674938;58676176;58685550;58691396	58676443;58676443;58686037;58692400	-;-;-;-	2999	chr3:58674938-58692400	1023.91	918.058	786.052	915.034	953.51	1082.38	1276.05	1210.72	1147.75	1039.73	1241.21	1225.28	1068.31	0.267612	0.0701822	3.8131	0.000137233	0.014381
290	ENSMUSG00000049878.13	Rlf	rearranged L-myc fusion sequence [Source:MGI Symbol;Acc:MGI:1924705]	chr4;chr4;chr4;chr4;chr4;chr4;chr4;chr4;chr4;chr4;chr4;chr4;chr4;chr4;chr4;chr4;chr4;chr4	121145373;121145883;121154856;121154856;121159192;121159192;121170618;121170618;121170777;121182606;121182606;121182606;121188215;121188215;121188215;121190104;121212333;121214835	121151022;121151022;121154997;121154997;121159328;121159328;121170820;121170820;121170820;121182738;121182738;121182738;121188534;121188296;121188534;121190258;121215084;121215084	-;-;-;-;-;-;-;-;-;-;-;-;-;-;-;-;-;-	9492	chr4:121145373-121215084	2144.61	2307.33	1738.61	1976.26	2217.28	1877.72	2333.23	2711.73	2063.8	2113.06	2675.1	2067.6	2185.53	0.171677	0.0450838	3.80795	0.000140126	0.014598
291	ENSMUSG00000118087.1			chr19;chr19;chr19;chr19;chr19	46303591;46304826;46305108;46305108;46305362	46304850;46304850;46305191;46305611;46305605	-;-;-;-;-	1764	chr19:46303591-46305611	390.557	357.474	481.146	457.517	369.357	485.597	440.934	419.504	644.939	537.503	437.822	647.119	472.456	0.24588	0.0645746	3.8077	0.000140268	0.014598
292	ENSMUSG00000026311.16	Asb1	ankyrin repeat and SOCS box-containing 1 [Source:MGI Symbol;Acc:MGI:1929735]	chr1;chr1;chr1;chr1;chr1;chr1;chr1;chr1;chr1;chr1;chr1;chr1;chr1;chr1;chr1;chr1;chr1;chr1;chr1;chr1;chr1;chr1;chr1;chr1;chr1;chr1;chr1;chr1;chr1;chr1	91540544;91540567;91540714;91540732;91540732;91540754;91541080;91541080;91544151;91544151;91544151;91544151;91544156;91544156;91544156;91546928;91546928;91546928;91546928;91546928;91552054;91552054;91552054;91552054;91552054;91554751;91554751;91554751;91554751;91554751	91540864;91540652;91540864;91540864;91540864;91540864;91541175;91541175;91544297;91544297;91544297;91544297;91544297;91544297;91544297;91547230;91547230;91547230;91546951;91547230;91552779;91552439;91552439;91552439;91552439;91555117;91554824;91554824;91559589;91556088	+;+;+;+;+;+;+;+;+;+;+;+;+;+;+;+;+;+;+;+;+;+;+;+;+;+;+;+;+;+	6432	chr1:91540544-91559589	317.111	288.416	231.382	332.986	278.438	270.028	367.622	359.322	283.057	393.889	354.386	351.142	318.982	0.250407	0.0661924	3.78301	0.000154941	0.0160698
293	ENSMUSG00000020115.3	Tbk1	TANK-binding kinase 1 [Source:MGI Symbol;Acc:MGI:1929658]	chr10;chr10;chr10;chr10;chr10;chr10;chr10;chr10;chr10;chr10;chr10;chr10;chr10;chr10;chr10;chr10;chr10;chr10;chr10;chr10;chr10;chr10;chr10;chr10;chr10;chr10;chr10;chr10;chr10;chr10;chr10;chr10;chr10;chr10;chr10;chr10;chr10;chr10;chr10;chr10;chr10;chr10;chr10;chr10;chr10;chr10;chr10;chr10;chr10;chr10;chr10;chr10;chr10;chr10;chr10;chr10;chr10;chr10;chr10;chr10;chr10	121546455;121546460;121551080;121551251;121551251;121551260;121551487;121551487;121551487;121551487;121552200;121552200;121552200;121552200;121552408;121552408;121552408;121552408;121553029;121553029;121553029;121553745;121553745;121553745;121553903;121553903;121553903;121555987;121555987;121557202;121557202;121559847;121559847;121560241;121560241;121561577;121561577;121562172;121563925;121563926…	121547188;121547188;121551322;121551322;121551322;121551322;121551593;121551593;121551593;121551593;121552296;121552296;121552292;121552296;121552509;121552449;121552509;121552509;121553068;121553068;121553068;121553821;121553821;121553821;121554163;121554024;121554024;121556065;121556065;121557303;121557303;121559938;121559938;121560299;121560299;121561773;121561773;121562404;121564105;121564098…	-;-;-;-;-;-;-;-;-;-;-;-;-;-;-;-;-;-;-;-;-;-;-;-;-;-;-;-;-;-;-;-;-;-;-;-;-;-;-;-;-;-;-;-;-;-;-;-;-;-;-;-;-;-;-;-;-;-;-;-;-	3910	chr10:121546455-121586787	2094.49	2147.89	2215.43	2106.2	2063.86	2328.14	2245.05	2261.25	2617.97	2312.94	2258.78	2534.37	2265.53	0.128508	0.034039	3.77533	0.000159798	0.016517
294	ENSMUSG00000049717.9	Lig4	ligase IV, DNA, ATP-dependent [Source:MGI Symbol;Acc:MGI:1335098]	chr8;chr8;chr8;chr8	9969049;9970877;9976031;9977513	9973807;9973807;9976299;9977686	-;-;-;-	5202	chr8:9969049-9977686	1104.27	1233.89	1601.3	915.034	1301.27	1740.43	927.556	975.303	1059.37	891.919	1058	1337.73	1178.84	-0.259828	0.068894	-3.77141	0.000162325	0.0167211
295	ENSMUSG00000067370.4	B3galt4	UDP-Gal:betaGlcNAc beta 1,3-galactosyltransferase, polypeptide 4 [Source:MGI Symbol;Acc:MGI:1859517]	chr17	33949909	33951488	-	1580	chr17:33949909-33951488	315.383	370.676	515.745	279.744	340.945	425.465	234.811	281.44	377.409	280.509	257.188	342.655	335.164	-0.267752	0.0712131	-3.75987	0.000170002	0.0174525
296	ENSMUSG00000000732.9	Icosl	icos ligand [Source:MGI Symbol;Acc:MGI:1354701]	chr10;chr10;chr10;chr10;chr10;chr10;chr10;chr10;chr10;chr10;chr10;chr10;chr10;chr10;chr10;chr10;chr10;chr10;chr10;chr10;chr10	78069302;78069360;78071161;78071161;78071161;78071738;78071738;78073339;78073707;78073707;78073707;78075205;78075205;78075205;78075205;78077144;78077144;78077144;78077893;78077893;78083170	78069535;78069535;78071279;78072091;78071279;78072091;78072091;78074000;78074000;78074000;78074000;78075354;78075354;78075354;78075590;78077173;78077173;78077173;78079525;78079525;78083913	+;+;+;+;+;+;+;+;+;+;+;+;+;+;+;+;+;+;+;+;+	4620	chr10:78069302-78083913	464.866	425.516	403.297	454.81	485.279	329.026	635.37	608.015	484.898	601.331	588.35	356.446	486.434	0.272133	0.0727377	3.74129	0.00018308	0.0187317
297	ENSMUSG00000049800.13	Sertad2	SERTA domain containing 2 [Source:MGI Symbol;Acc:MGI:1931026]	chr11;chr11;chr11;chr11;chr11;chr11;chr11;chr11;chr11	20543253;20543334;20595130;20596975;20631979;20647155;20647802;20647802;20647802	20543760;20543760;20595214;20597020;20632273;20647352;20649065;20653021;20653021	+;+;+;+;+;+;+;+;+	6352	chr11:20543253-20653021	2068.57	2393.65	3042.57	2403.99	2158.18	2868.2	2545.73	2840.06	3491.03	2598.49	2657.9	3132.69	2683.42	0.193055	0.0517314	3.73186	0.000190068	0.0193812
298	ENSMUSG00000028691.12	Prdx1	peroxiredoxin 1 [Source:MGI Symbol;Acc:MGI:99523]	chr4;chr4;chr4;chr4;chr4;chr4;chr4;chr4;chr4;chr4;chr4;chr4;chr4;chr4;chr4;chr4;chr4;chr4;chr4;chr4;chr4;chr4;chr4;chr4;chr4;chr4;chr4;chr4	116685544;116685599;116685599;116685861;116685887;116687312;116687378;116687407;116687407;116687407;116687407;116691776;116691776;116691776;116691776;116691776;116692883;116692883;116692883;116692883;116692883;116693717;116693717;116693717;116693717;116699171;116699171;116699171	116685660;116685660;116685660;116686140;116686136;116687523;116687523;116687523;116687523;116687897;116687523;116691929;116691929;116691929;116691929;116691929;116693005;116692992;116693005;116693005;116693005;116693847;116693847;116693842;116693847;116699186;116699272;116700822	+;+;+;+;+;+;+;+;+;+;+;+;+;+;+;+;+;+;+;+;+;+;+;+;+;+;+;+	3043	chr4:116685544-116700822	20297.7	20730.4	21613.7	20776	20759	20744.5	19297	19139.7	18641.1	20290.7	18609.6	18558.5	19954.8	-0.12115	0.0325451	-3.72252	0.000197248	0.0200458
299	ENSMUSG00000038705.13	Gmeb2	glucocorticoid modulatory element binding protein 2 [Source:MGI Symbol;Acc:MGI:2652836]	chr2;chr2;chr2;chr2;chr2;chr2;chr2;chr2;chr2;chr2;chr2;chr2;chr2;chr2;chr2;chr2;chr2;chr2;chr2;chr2;chr2;chr2;chr2;chr2;chr2;chr2;chr2;chr2;chr2;chr2;chr2;chr2;chr2;chr2;chr2;chr2;chr2;chr2;chr2	181251449;181253785;181254775;181255142;181255142;181255495;181255495;181255495;181255872;181255872;181255872;181255918;181255938;181258984;181258984;181258984;181258984;181260295;181260295;181260295;181260295;181264970;181264970;181264981;181264981;181265592;181265815;181265815;181265815;181265815;181277949;181277949;181277949;181277949;181277949;181286997;181287884;181287884;181287884	181254423;181254423;181255264;181255264;181255264;181255632;181255632;181255632;181255943;181256131;181255943;181255943;181255943;181259141;181259141;181259141;181259141;181260398;181260398;181260398;181260398;181265108;181265103;181265108;181265108;181265912;181265912;181265912;181265912;181265912;181278121;181278121;181278121;181278082;181278121;181287074;181288031;181288016;181288035	-;-;-;-;-;-;-;-;-;-;-;-;-;-;-;-;-;-;-;-;-;-;-;-;-;-;-;-;-;-;-;-;-;-;-;-;-;-;-	4988	chr2:181251449-181288035	1888.84	1859.47	2044.6	1960.01	1988.85	2068.33	2043.17	2103.72	2299.09	2160.09	2070.41	2299.93	2065.54	0.130274	0.0351085	3.71059	0.000206773	0.0209435
300	ENSMUSG00000028126.16	Pip5k1a	phosphatidylinositol-4-phosphate 5-kinase, type 1 alpha [Source:MGI Symbol;Acc:MGI:107929]	chr3;chr3;chr3;chr3;chr3;chr3;chr3;chr3;chr3;chr3;chr3;chr3;chr3;chr3;chr3;chr3;chr3;chr3;chr3;chr3;chr3;chr3;chr3;chr3;chr3;chr3;chr3;chr3;chr3;chr3;chr3;chr3;chr3;chr3;chr3;chr3;chr3;chr3;chr3;chr3;chr3;chr3;chr3;chr3;chr3;chr3;chr3;chr3;chr3;chr3;chr3;chr3;chr3;chr3;chr3;chr3;chr3;chr3;chr3;chr3;chr3;chr3;chr3;chr3;chr3;chr3;chr3;chr3;chr3	95058530;95058543;95058545;95058569;95060484;95060484;95060484;95060484;95063655;95063655;95063655;95063655;95064331;95064331;95064331;95065421;95065421;95065421;95065421;95065812;95065812;95065812;95065812;95067382;95067382;95067382;95067382;95068061;95068061;95068061;95068061;95070712;95070712;95070712;95070712;95070826;95071890;95071890;95071890;95071890;95071890;95072403;95072403;95072403;950…	95060085;95060085;95060085;95060085;95060529;95060529;95060529;95060529;95063784;95063784;95063784;95063784;95064474;95064474;95064474;95065505;95065505;95065505;95065505;95065860;95065860;95065860;95065860;95067465;95067465;95067465;95067465;95068266;95068266;95068266;95068266;95071011;95071011;95071011;95071011;95070947;95072042;95072042;95072042;95072042;95072042;95072520;95072520;95072520;950…	-;-;-;-;-;-;-;-;-;-;-;-;-;-;-;-;-;-;-;-;-;-;-;-;-;-;-;-;-;-;-;-;-;-;-;-;-;-;-;-;-;-;-;-;-;-;-;-;-;-;-;-;-;-;-;-;-;-;-;-;-;-;-;-;-;-;-;-;-	4383	chr3:95058530-95106930	1885.39	2239.29	2010	2011.45	2087.72	2188.59	2308.8	2446.22	2198.76	2229.8	2529.73	2255.37	2199.26	0.159239	0.0430106	3.70232	0.000213641	0.021567
301	ENSMUSG00000060183.6	Cxcl11	chemokine (C-X-C motif) ligand 11 [Source:MGI Symbol;Acc:MGI:1860203]	chr5;chr5;chr5;chr5;chr5;chr5;chr5;chr5;chr5	92359544;92359547;92361043;92361043;92361208;92361208;92363155;92363155;92363179	92360806;92360806;92361115;92361115;92361334;92361334;92363176;92365485;92363277	-;-;-;-;-;-;-;-;-	3794	chr5:92359544-92365485	13.825	21.3266	84.3357	14.4384	20.4567	21.5569	43.5622	58.412	300.971	35.2736	32.6861	67.8945	59.5616	0.253352	0.0686511	3.69042	0.00022388	0.0225256
302	ENSMUSG00000020482.4	Ccdc117	coiled-coil domain containing 117 [Source:MGI Symbol;Acc:MGI:2144383]	chr11;chr11;chr11;chr11;chr11	5528887;5534243;5534765;5541373;5541877	5531533;5534380;5534989;5541423;5542187	-;-;-;-;-	3372	chr11:5528887-5542187	1050.7	1042.97	824.976	985.421	975.103	875.89	963.681	880.605	693.906	886.88	897.148	731.987	900.772	-0.175309	0.047647	-3.67933	0.000233852	0.023451
303	ENSMUSG00000040177.10	2310057M21Rik	RIKEN cDNA 2310057M21 gene [Source:MGI Symbol;Acc:MGI:1915527]	chr7;chr7;chr7;chr7;chr7;chr7;chr7;chr7;chr7;chr7;chr7;chr7;chr7;chr7;chr7;chr7;chr7;chr7;chr7;chr7;chr7;chr7;chr7;chr7	131338220;131343186;131343511;131348692;131350651;131350651;131350929;131357460;131357460;131357460;131360889;131360889;131360889;131360927;131361733;131361733;131361733;131361733;131361783;131362209;131362374;131362508;131362508;131362508	131343804;131343804;131343804;131351102;131355742;131351102;131351102;131357666;131357666;131357666;131360961;131360961;131360961;131360961;131361936;131361936;131361936;131361936;131361932;131362387;131362454;131362710;131362759;131362696	-;-;-;-;-;-;-;-;-;-;-;-;-;-;-;-;-;-;-;-;-;-;-;-	13618	chr7:131338220-131362759	381.916	406.22	276.794	358.253	386.404	298.393	437.747	470.836	335.607	470.315	439.542	335.229	383.105	0.212396	0.0578241	3.67314	0.000239585	0.0239467
304	ENSMUSG00000029557.7	Mrm2	mitochondrial rRNA methyltransferase 2 [Source:MGI Symbol;Acc:MGI:1915267]	chr5;chr5;chr5	140327674;140330980;140331853	140328780;140331269;140331898	-;-;-	1443	chr5:140327674-140331898	330.072	310.759	360.048	309.523	323.898	316.546	250.748	276.129	256.781	277.99	284.713	253.543	295.896	-0.238818	0.0650397	-3.67188	0.000240773	0.0239862
305	ENSMUSG00000026031.15	Cflar	CASP8 and FADD-like apoptosis regulator [Source:MGI Symbol;Acc:MGI:1336166]	chr1;chr1;chr1;chr1;chr1;chr1;chr1;chr1;chr1;chr1;chr1;chr1;chr1;chr1;chr1;chr1;chr1;chr1;chr1;chr1;chr1;chr1;chr1;chr1;chr1;chr1;chr1;chr1;chr1;chr1;chr1;chr1;chr1;chr1;chr1;chr1;chr1;chr1;chr1;chr1;chr1;chr1;chr1;chr1;chr1;chr1;chr1;chr1;chr1;chr1;chr1;chr1;chr1;chr1;chr1;chr1;chr1;chr1;chr1;chr1;chr1;chr1;chr1;chr1;chr1;chr1;chr1;chr1;chr1;chr1	58711508;58711508;58711510;58711516;58711534;58711544;58711551;58711560;58713294;58713296;58713296;58713302;58713317;58713571;58713571;58713571;58713571;58713571;58713886;58714117;58717260;58722329;58726306;58726306;58726306;58726306;58726306;58726306;58729056;58729056;58729056;58729056;58730552;58731152;58731152;58731152;58731152;58731152;58731152;58731152;58732253;58732253;58732253;58732253;587…	58711592;58711592;58711592;58711592;58711592;58711592;58711592;58711592;58713659;58713659;58713886;58713659;58713659;58713659;58713889;58713659;58713657;58713659;58717562;58714303;58717554;58723070;58726732;58726732;58726732;58726732;58726732;58726732;58729161;58729161;58729161;58729161;58730662;58731287;58731287;58731287;58731287;58731287;58731246;58731287;58732326;58732326;58733227;58732326;587…	+;+;+;+;+;+;+;+;+;+;+;+;+;+;+;+;+;+;+;+;+;+;+;+;+;+;+;+;+;+;+;+;+;+;+;+;+;+;+;+;+;+;+;+;+;+;+;+;+;+;+;+;+;+;+;+;+;+;+;+;+;+;+;+;+;+;+;+;+;+	12669	chr1:58711508-58758884	2240.52	2406.86	3053.38	2607.94	2446.85	3486.54	2596.73	2895.82	3768.11	2920.99	2970.99	3624.93	2918.31	0.192406	0.0524535	3.66813	0.000244329	0.0242606
306	ENSMUSG00000015605.6	Srf	serum response factor [Source:MGI Symbol;Acc:MGI:106658]	chr17;chr17;chr17;chr17;chr17;chr17;chr17;chr17;chr17;chr17;chr17;chr17;chr17;chr17;chr17	46548329;46548875;46548999;46549436;46549436;46549436;46549845;46549845;46550689;46550901;46550901;46551531;46551531;46553560;46555328	46549178;46549178;46549178;46549512;46549512;46549512;46550100;46550036;46551020;46551020;46551019;46551793;46551792;46553826;46556175	-;-;-;-;-;-;-;-;-;-;-;-;-;-;-	2893	chr17:46548329-46556175	1780.84	1774.17	2004.59	1667.64	1661.54	1785.82	1996.42	2256.83	2005.28	1892.18	2191.69	2072.9	1924.16	0.195867	0.0534291	3.66591	0.000246456	0.0243919
307	ENSMUSG00000039929.14	Urb1	URB1 ribosome biogenesis 1 homolog (S. cerevisiae) [Source:MGI Symbol;Acc:MGI:2146468]	chr16;chr16;chr16;chr16;chr16;chr16;chr16;chr16;chr16;chr16;chr16;chr16;chr16;chr16;chr16;chr16;chr16;chr16;chr16;chr16;chr16;chr16;chr16;chr16;chr16;chr16;chr16;chr16;chr16;chr16;chr16;chr16;chr16;chr16;chr16;chr16;chr16;chr16;chr16;chr16;chr16;chr16;chr16;chr16;chr16;chr16;chr16;chr16;chr16;chr16;chr16;chr16;chr16;chr16;chr16;chr16;chr16;chr16;chr16;chr16;chr16;chr16;chr16;chr16;chr16;chr16;chr…	90751527;90753323;90754811;90756074;90757743;90759799;90760391;90761623;90762267;90766655;90767017;90767020;90768031;90768031;90768202;90768202;90769388;90769388;90771469;90771469;90772580;90772580;90773264;90774049;90776125;90777354;90779048;90780203;90781511;90782057;90783143;90783276;90786102;90786102;90787328;90787328;90788084;90788084;90788935;90788935;90791075;90791075;90792686;90792686;907…	90752178;90753922;90755052;90756271;90757852;90759942;90760497;90761734;90762427;90766763;90767188;90767188;90768094;90768094;90768312;90768312;90769581;90769581;90771527;90771527;90772791;90772766;90773462;90774901;90776304;90777572;90779241;90780373;90781649;90782173;90783395;90783395;90786214;90786214;90787444;90787444;90788213;90788213;90789108;90789108;90791212;90791212;90792881;90792881;907…	-;-;-;-;-;-;-;-;-;-;-;-;-;-;-;-;-;-;-;-;-;-;-;-;-;-;-;-;-;-;-;-;-;-;-;-;-;-;-;-;-;-;-;-;-;-;-;-;-;-;-;-;-;-;-;-;-;-;-;-;-;-;-;-;-;-;-;-	8190	chr16:90751527-90810413	667.921	619.486	377.348	604.608	564.832	353.987	740.557	791.217	458.623	680.277	687.268	576.042	593.514	0.258522	0.0705426	3.66476	0.000247569	0.0244223
308	ENSMUSG00000040139.14	9430038I01Rik	RIKEN cDNA 9430038I01 gene [Source:MGI Symbol;Acc:MGI:1924502]	chr7;chr7;chr7;chr7;chr7;chr7;chr7;chr7;chr7;chr7;chr7;chr7;chr7;chr7;chr7;chr7	137375574;137375574;137376137;137376955;137383014;137383046;137387371;137387371;137387540;137387540;137387540;137410640;137410640;137410640;137410640;137410640	137376351;137376351;137376351;137377117;137387701;137387433;137387433;137387433;137387701;137387701;137387701;137410732;137410756;137410762;137410735;137410756	-;-;-;-;-;-;-;-;-;-;-;-;-;-;-;-	5752	chr7:137375574-137410762	381.916	410.283	596.837	447.59	428.454	569.556	346.373	377.023	456.235	362.815	374.17	426.462	431.476	-0.226861	0.0619413	-3.66251	0.000249759	0.0245583
309	ENSMUSG00000026981.15	Il1rn	interleukin 1 receptor antagonist [Source:MGI Symbol;Acc:MGI:96547]	chr2;chr2;chr2;chr2;chr2;chr2;chr2;chr2;chr2;chr2;chr2;chr2;chr2;chr2;chr2;chr2;chr2;chr2;chr2;chr2;chr2	24336853;24336856;24336856;24345288;24345310;24345348;24345520;24345520;24345520;24345943;24347466;24347466;24347466;24347466;24348516;24348516;24348516;24349415;24349415;24349415;24349415	24336992;24336992;24339409;24345368;24345571;24345571;24345571;24345571;24345571;24346354;24347554;24347554;24347554;24347554;24348628;24348628;24348628;24349807;24350936;24349457;24351494	+;+;+;+;+;+;+;+;+;+;+;+;+;+;+;+;+;+;+;+;+	5535	chr2:24336853-24351494	14630.3	17846.3	33192.6	16914.6	16010.8	30380.5	19267.2	22231.1	40366	18156.7	20477	32274.3	23478.9	0.223331	0.0610006	3.66112	0.000251111	0.0246113
310	ENSMUSG00000045671.17	Spred2	sprouty-related, EVH1 domain containing 2 [Source:MGI Symbol;Acc:MGI:2150019]	chr11;chr11;chr11;chr11;chr11;chr11;chr11;chr11;chr11;chr11;chr11;chr11;chr11;chr11;chr11;chr11;chr11;chr11;chr11	19924375;19924442;19954570;19998120;19998120;19998120;20001009;20001009;20005782;20005782;20005782;20008413;20008413;20008413;20018052;20018052;20018052;20020791;20020791	19924956;19924956;19954739;19998297;19998297;19998297;20001089;20001089;20005950;20005950;20005950;20008477;20008477;20008477;20018133;20018189;20018189;20022577;20024026	+;+;+;+;+;+;+;+;+;+;+;+;+;+;+;+;+;+;+	4619	chr11:19924375-20024026	2367.53	2656.68	2604.67	2976.12	2571.86	2690.07	3000.48	2951.57	3305.91	2946.19	3023.47	3271.66	2863.85	0.197499	0.0540234	3.65581	0.000256366	0.0250453
311	ENSMUSG00000038963.15	Slco4a1	solute carrier organic anion transporter family, member 4a1 [Source:MGI Symbol;Acc:MGI:1351866]	chr2;chr2;chr2;chr2;chr2;chr2;chr2;chr2;chr2;chr2;chr2;chr2;chr2;chr2;chr2;chr2;chr2;chr2;chr2;chr2;chr2;chr2;chr2;chr2;chr2;chr2;chr2;chr2;chr2;chr2;chr2;chr2;chr2;chr2;chr2;chr2;chr2;chr2;chr2;chr2;chr2;chr2	180456245;180456334;180460979;180463941;180463941;180463941;180465597;180465597;180465597;180466205;180467058;180467058;180467058;180467070;180467567;180467567;180467567;180467567;180471104;180471104;180471104;180472054;180472054;180472054;180472405;180472405;180472405;180472429;180472661;180472661;180472661;180472661;180473103;180473103;180473103;180473103;180473514;180473514;180473514;180474104…	180456373;180456373;180461198;180464828;180464828;180464828;180465687;180465687;180465687;180466307;180467179;180467179;180467179;180467179;180468357;180467678;180467678;180467678;180471258;180471258;180471258;180472249;180472249;180472249;180472570;180472570;180472570;180472570;180472833;180472833;180472833;180472833;180474852;180473167;180473167;180473167;180473662;180473662;180473662;180474867…	+;+;+;+;+;+;+;+;+;+;+;+;+;+;+;+;+;+;+;+;+;+;+;+;+;+;+;+;+;+;+;+;+;+;+;+;+;+;+;+;+;+	4799	chr2:180456245-180474867	179.725	200.064	262.738	232.819	195.475	288.182	213.561	250.464	361.882	288.908	260.629	382.967	259.784	0.279269	0.0764327	3.65379	0.000258393	0.0251621
312	ENSMUSG00000029385.14	Ccng2	cyclin G2 [Source:MGI Symbol;Acc:MGI:1095734]	chr5;chr5;chr5;chr5;chr5;chr5;chr5;chr5;chr5;chr5;chr5;chr5;chr5;chr5;chr5;chr5;chr5;chr5;chr5;chr5;chr5;chr5;chr5;chr5;chr5;chr5;chr5;chr5;chr5;chr5;chr5	93267257;93267589;93267601;93267639;93268306;93268314;93268622;93268622;93268622;93268708;93269265;93269265;93269265;93269265;93269265;93269500;93270794;93270794;93270794;93270794;93271201;93271201;93271363;93271363;93271363;93273338;93273338;93273338;93274874;93274874;93274874	93267797;93267797;93267797;93267797;93268454;93268759;93268759;93268759;93268759;93268759;93269402;93269402;93269402;93269402;93269402;93269716;93271279;93273543;93271044;93271044;93271279;93271279;93271461;93271461;93271461;93273485;93273543;93273543;93276224;93276225;93276231	+;+;+;+;+;+;+;+;+;+;+;+;+;+;+;+;+;+;+;+;+;+;+;+;+;+;+;+;+;+;+	5458	chr5:93267257-93276231	4343.65	5764.27	12313	5483.88	4869.83	10431.3	6322.89	7379.38	16432.8	5965.44	7438.67	11426.4	8180.96	0.278031	0.0761688	3.65019	0.000262045	0.025436
313	ENSMUSG00000041313.14	Slc7a1	solute carrier family 7 (cationic amino acid transporter, y+ system), member 1 [Source:MGI Symbol;Acc:MGI:88117]	chr5;chr5;chr5;chr5;chr5;chr5;chr5;chr5;chr5;chr5;chr5;chr5;chr5;chr5;chr5;chr5;chr5;chr5;chr5;chr5;chr5;chr5;chr5;chr5;chr5;chr5;chr5;chr5;chr5;chr5;chr5;chr5;chr5;chr5;chr5	148327410;148333890;148334492;148334520;148335377;148335377;148337107;148337107;148340536;148340536;148340579;148341933;148341933;148342081;148342738;148342738;148342738;148345803;148345803;148345803;148348153;148348153;148348153;148352066;148352066;148352153;148365162;148365162;148365162;148365162;148371259;148391417;148392756;148399729;148399729	148332543;148333998;148334658;148334658;148335594;148335594;148337209;148337209;148340675;148340675;148342729;148342155;148342155;148342155;148342856;148342856;148342856;148345959;148345959;148345959;148348311;148348311;148348311;148352449;148352449;148352449;148365251;148365251;148365251;148365251;148371546;148393648;148392815;148399791;148399904	-;-;-;-;-;-;-;-;-;-;-;-;-;-;-;-;-;-;-;-;-;-;-;-;-;-;-;-;-;-;-;-;-;-;-	11530	chr5:148327410-148399904	5032.31	4510.06	3319.36	5453.2	4204.99	3033.85	5663.09	5499.58	4306.76	5283.49	4951.94	4381.31	4636.66	0.222588	0.0610451	3.64629	0.000266057	0.0257429
314	ENSMUSG00000027806.9	Tsc22d2	TSC22 domain family, member 2 [Source:MGI Symbol;Acc:MGI:1919283]	chr3;chr3;chr3;chr3;chr3;chr3;chr3;chr3;chr3;chr3;chr3;chr3;chr3	58414715;58414720;58415878;58417484;58428228;58428228;58437317;58459331;58459331;58459331;58460008;58460008;58460008	58417613;58417613;58418899;58417613;58428299;58428299;58437475;58459382;58459382;58459382;58460309;58461720;58466783	+;+;+;+;+;+;+;+;+;+;+;+;+	11244	chr3:58414715-58466783	1538.9	1802.6	2263.01	1645.08	1583.12	2373.53	1867.86	2100.18	2629.92	1743.53	2013.64	2430.41	1999.31	0.179302	0.0492367	3.64163	0.000270915	0.0261295
315	ENSMUSG00000026608.13	Kctd3	potassium channel tetramerisation domain containing 3 [Source:MGI Symbol;Acc:MGI:2444629]	chr1;chr1;chr1;chr1;chr1;chr1;chr1;chr1;chr1;chr1;chr1;chr1;chr1;chr1;chr1;chr1;chr1;chr1;chr1;chr1;chr1;chr1;chr1;chr1;chr1;chr1;chr1;chr1;chr1;chr1;chr1;chr1;chr1;chr1;chr1;chr1;chr1;chr1;chr1;chr1;chr1;chr1;chr1;chr1;chr1;chr1;chr1;chr1;chr1;chr1;chr1;chr1;chr1;chr1;chr1;chr1;chr1;chr1;chr1;chr1;chr1;chr1;chr1;chr1;chr1;chr1;chr1	188971095;188971095;188972251;188972364;188972476;188972519;188973801;188974066;188974066;188974066;188974066;188974066;188974287;188974287;188974287;188974287;188974287;188976371;188976611;188976611;188976611;188978497;188978497;188978497;188978549;188980799;188981225;188981225;188981225;188983010;188983010;188983010;188983207;188983207;188983207;188987516;188987516;188987516;188992563;188992563…	188972683;188972683;188972683;188972683;188972683;188973739;188974204;188974198;188974240;188974204;188974204;188974204;188974471;188974471;188974622;188974471;188974471;188976707;188976651;188976707;188976707;188978598;188978652;188978652;188978652;188981395;188981808;188981395;188981395;188983126;188983126;188983126;188983294;188983294;188983294;188987631;188987631;188987631;188992753;188992753…	-;-;-;-;-;-;-;-;-;-;-;-;-;-;-;-;-;-;-;-;-;-;-;-;-;-;-;-;-;-;-;-;-;-;-;-;-;-;-;-;-;-;-;-;-;-;-;-;-;-;-;-;-;-;-;-;-;-;-;-;-;-;-;-;-;-;-	8129	chr1:188971095-189007841	3407	3326.95	3473.98	3393.02	3323.08	3489.95	3552.97	3680.84	3751.39	3724.73	3523.22	3740.56	3532.31	0.103707	0.0285614	3.63102	0.000282305	0.0271416
316	ENSMUSG00000021662.11	Arhgef28	Rho guanine nucleotide exchange factor (GEF) 28 [Source:MGI Symbol;Acc:MGI:1346016]	chr13;chr13;chr13;chr13;chr13;chr13;chr13;chr13;chr13;chr13;chr13;chr13;chr13;chr13;chr13;chr13;chr13;chr13;chr13;chr13;chr13;chr13;chr13;chr13;chr13;chr13;chr13;chr13;chr13;chr13;chr13;chr13;chr13;chr13;chr13;chr13;chr13;chr13;chr13;chr13;chr13;chr13;chr13;chr13;chr13;chr13;chr13;chr13;chr13;chr13;chr13;chr13;chr13;chr13;chr13;chr13;chr13;chr13;chr13;chr13;chr13;chr13;chr13;chr13;chr13;chr13;chr…	97899469;97899469;97899469;97928630;97929411;97929411;97929411;97930778;97930778;97930778;97930778;97936675;97936675;97936675;97936675;97936823;97936823;97936823;97936823;97939460;97939460;97939460;97942202;97942453;97942453;97942453;97942453;97944516;97944516;97944516;97944516;97944516;97945649;97945649;97945649;97945649;97945649;97946803;97946803;97946803;97946803;97946803;97951569;97951569;979…	97899816;97899816;97899816;97929705;97929705;97929705;97929705;97931263;97931263;97931263;97931263;97936722;97936722;97936722;97936722;97936861;97936861;97936861;97936861;97939560;97939560;97939560;97942584;97942584;97942584;97942584;97942584;97944698;97944698;97944698;97944698;97944698;97945740;97945740;97945740;97945740;97945740;97946927;97946981;97946981;97946981;97946981;97951645;97951645;979…	-;-;-;-;-;-;-;-;-;-;-;-;-;-;-;-;-;-;-;-;-;-;-;-;-;-;-;-;-;-;-;-;-;-;-;-;-;-;-;-;-;-;-;-;-;-;-;-;-;-;-;-;-;-;-;-;-;-;-;-;-;-;-;-;-;-;-;-;-;-;-;-;-;-;-;-;-;-;-;-;-;-;-;-;-;-;-;-;-;-;-;-;-;-;-;-;-;-;-;-;-;-;-;-;-;-;-;-;-;-;-;-;-;-;-;-;-;-;-;-;-;-;-;-;-;-;-;-;-;-;-;-;-;-;-;-;-;-;-;-;-;-;-;-;-;-;-;-;-;-	7328	chr13:97899469-98206439	2596.51	2551.06	1935.39	2339.92	2521.86	2110.3	2801.79	2848.91	2367.16	2659.8	2693.16	2477.09	2491.91	0.164443	0.0453	3.63009	0.000283317	0.0271527
317	ENSMUSG00000056216.9	Cebpg	CCAAT/enhancer binding protein (C/EBP), gamma [Source:MGI Symbol;Acc:MGI:104982]	chr7;chr7;chr7;chr7;chr7;chr7;chr7	35046422;35049896;35050315;35050865;35055645;35055653;35056376	35050932;35051505;35050932;35050932;35055940;35055983;35056573	-;-;-;-;-;-;-	5621	chr7:35046422-35056573	3027.68	3270.07	4177.86	2835.34	2824.16	3578.44	3777.16	4014.5	5153.54	3199.82	3638.48	4152.17	3637.44	0.236384	0.0652267	3.62404	0.000290038	0.0277092
318	ENSMUSG00000036752.4	Tubb4b	tubulin, beta 4B class IVB [Source:MGI Symbol;Acc:MGI:1915472]	chr2;chr2;chr2;chr2;chr2;chr2	25222160;25223523;25223934;25224124;25224534;25224534	25223368;25224232;25224044;25224232;25224654;25224702	-;-;-;-;-;-	2088	chr2:25222160-25224702	21929.1	21702.3	20638.5	23101.4	20332.8	19704.1	20187.4	18832.5	18343.7	22081.3	18140.8	17219.7	20184.5	-0.144668	0.0399783	-3.61867	0.000296116	0.0282008
319	ENSMUSG00000056749.7	Nfil3	nuclear factor, interleukin 3, regulated [Source:MGI Symbol;Acc:MGI:109495]	chr13;chr13	52967209;52980861	52969021;52981073	-;-	2026	chr13:52967209-52981073	357.722	402.158	324.368	330.278	348.901	322.219	486.622	488.536	459.817	340.139	481.69	405.245	395.641	0.270075	0.0747444	3.61332	0.000302307	0.0287002
320	ENSMUSG00000032258.15	Lca5	Leber congenital amaurosis 5 (human) [Source:MGI Symbol;Acc:MGI:1923032]	chr9;chr9;chr9;chr9;chr9;chr9;chr9;chr9;chr9;chr9;chr9;chr9;chr9;chr9;chr9;chr9;chr9;chr9;chr9;chr9;chr9;chr9;chr9;chr9;chr9;chr9;chr9;chr9;chr9;chr9;chr9;chr9;chr9;chr9;chr9;chr9;chr9;chr9;chr9;chr9;chr9	83390293;83391364;83391683;83393419;83395157;83398512;83398512;83398512;83399626;83399626;83399626;83400603;83400603;83400603;83400635;83401612;83401612;83401612;83401612;83422247;83423023;83423023;83423023;83423223;83423428;83426593;83426593;83426593;83426593;83426593;83426593;83426749;83426840;83428880;83428880;83434539;83440909;83440909;83441041;83441041;83441041	83390670;83391873;83391873;83396055;83395379;83398641;83398641;83398641;83399768;83399768;83399768;83400696;83400696;83400696;83400696;83401749;83401869;83401749;83401749;83423552;83423552;83423552;83423552;83423552;83423552;83426969;83426961;83426961;83426961;83426961;83426961;83426961;83426961;83428948;83428948;83434723;83441062;83441027;83441116;83441093;83441127	-;-;-;-;-;-;-;-;-;-;-;-;-;-;-;-;-;-;-;-;-;-;-;-;-;-;-;-;-;-;-;-;-;-;-;-;-;-;-;-;-	6306	chr9:83390293-83441127	190.094	177.721	46.4927	179.578	184.11	54.4595	264.561	219.487	58.5222	235.157	252.027	109.268	164.29	0.311169	0.0861433	3.61222	0.000303584	0.0287314
321	ENSMUSG00000058558.12	Rpl5	ribosomal protein L5 [Source:MGI Symbol;Acc:MGI:102854]	chr5;chr5;chr5;chr5;chr5;chr5;chr5;chr5;chr5;chr5;chr5;chr5;chr5;chr5;chr5;chr5;chr5;chr5;chr5;chr5;chr5;chr5;chr5;chr5;chr5;chr5	107900502;107900572;107900874;107901870;107901870;107901870;107902022;107902022;107902022;107902121;107903269;107903269;107903269;107903269;107903666;107903666;107903666;107904114;107904717;107904717;107906622;107907189;107907189;107907897;107907897;107907897	107900646;107900646;107901071;107901939;107901939;107901939;107902137;107902137;107902137;107902137;107903885;107903403;107903403;107903403;107904123;107903868;107903868;107904894;107904828;107904894;107907277;107907277;107907277;107908050;107908055;107909005	+;+;+;+;+;+;+;+;+;+;+;+;+;+;+;+;+;+;+;+;+;+;+;+;+;+	3920	chr5:107900502-107909005	8380.55	8396.58	7672.38	8023.24	8283.83	7885.28	7731.76	7654.62	7449.04	7519.16	7838.64	6984.64	7818.31	-0.103965	0.0288208	-3.6073	0.000309403	0.0291002
322	ENSMUSG00000021326.13	Trim27	tripartite motif-containing 27 [Source:MGI Symbol;Acc:MGI:97904]	chr13;chr13;chr13;chr13;chr13;chr13;chr13;chr13;chr13;chr13;chr13;chr13;chr13;chr13;chr13;chr13;chr13;chr13;chr13;chr13;chr13;chr13;chr13;chr13;chr13;chr13;chr13;chr13;chr13;chr13;chr13;chr13;chr13;chr13;chr13;chr13;chr13;chr13;chr13;chr13	21179445;21179931;21179936;21179958;21180224;21181138;21181984;21181984;21181984;21181984;21183732;21183732;21183732;21183732;21188041;21188041;21188041;21188041;21189855;21189855;21189855;21189855;21189855;21189861;21190092;21190092;21190092;21190092;21190097;21190593;21191220;21191220;21191220;21191220;21191220;21192030;21192030;21192030;21192030;21192030	21179556;21180914;21180914;21181707;21180914;21181189;21182079;21182079;21182079;21182079;21183962;21183962;21183962;21183962;21188063;21188063;21188063;21188063;21189970;21189970;21189970;21189970;21189970;21189970;21190420;21190124;21190124;21190124;21190124;21190686;21191246;21191246;21191246;21191246;21191246;21192475;21192851;21192863;21194723;21194724	+;+;+;+;+;+;+;+;+;+;+;+;+;+;+;+;+;+;+;+;+;+;+;+;+;+;+;+;+;+;+;+;+;+;+;+;+;+;+;+	5500	chr13:21179445-21194724	5020.21	5013.77	3903.23	4965	4981.21	4411.22	5503.71	5683.66	4508.6	5222.18	5969.52	4987.06	5014.11	0.160659	0.04453	3.60789	0.000308702	0.0291002
323	ENSMUSG00000098923.1	Tmem185b	transmembrane protein 185B [Source:MGI Symbol;Acc:MGI:1917634]	chr1;chr1;chr1	119526160;119526173;119526924	119528983;119526547;119527229	+;+;+	2824	chr1:119526160-119528983	1086.13	1078.52	898.499	739.968	1088.75	816.892	1295.18	1439.94	1222.99	928.872	1351.31	1229.53	1098.05	0.285	0.0790354	3.60598	0.000310974	0.0291574
324	ENSMUSG00000028381.8	Ugcg	UDP-glucose ceramide glucosyltransferase [Source:MGI Symbol;Acc:MGI:1332243]	chr4;chr4;chr4;chr4;chr4;chr4;chr4;chr4;chr4;chr4;chr4;chr4;chr4;chr4;chr4;chr4;chr4	59189257;59189558;59207761;59207761;59211720;59211876;59211876;59212656;59213159;59213159;59213865;59213865;59213865;59217036;59218495;59219489;59220223	59189741;59189741;59207902;59207902;59211978;59212203;59211978;59213260;59213260;59213260;59214293;59213909;59213977;59217214;59218581;59219678;59222833	+;+;+;+;+;+;+;+;+;+;+;+;+;+;+;+;+	5212	chr4:59189257-59222833	4283.16	5110.25	7530.74	5451.4	4657.31	7089.94	5619.52	5919.08	9130.66	5599.27	6009.08	7945.77	6195.52	0.210161	0.0583346	3.60267	0.000314962	0.0294402
325	ENSMUSG00000015837.15	Sqstm1	sequestosome 1 [Source:MGI Symbol;Acc:MGI:107931]	chr11;chr11;chr11;chr11;chr11;chr11;chr11;chr11;chr11;chr11;chr11;chr11;chr11;chr11;chr11;chr11;chr11;chr11;chr11;chr11;chr11;chr11;chr11;chr11;chr11;chr11;chr11;chr11;chr11;chr11;chr11;chr11;chr11	50199366;50200152;50200167;50200611;50202312;50202399;50202399;50202443;50202513;50202814;50202814;50202814;50202814;50202814;50202833;50205679;50206023;50206023;50206023;50206023;50207160;50207160;50207160;50207160;50207407;50207407;50207407;50207821;50207821;50207821;50210553;50210553;50210553	50200947;50200947;50200947;50200912;50202594;50202429;50202594;50202594;50202594;50203034;50203118;50202954;50203034;50203034;50203034;50206103;50206100;50206103;50206103;50206103;50207319;50207301;50207301;50207301;50207636;50207636;50207636;50207916;50207916;50207916;50210765;50210827;50210791	-;-;-;-;-;-;-;-;-;-;-;-;-;-;-;-;-;-;-;-;-;-;-;-;-;-;-;-;-;-;-;-;-	3356	chr11:50199366-50210827	12054.5	11950	14350	10847.8	11610.3	17685.7	14874.9	15828.8	20148.4	10955	15765	19915.4	14665.5	0.250162	0.069468	3.60111	0.000316866	0.0295271
326	ENSMUSG00000030446.17	Zfp273	zinc finger protein 273 [Source:MGI Symbol;Acc:MGI:3036278]	chr13;chr13;chr13;chr13;chr13;chr13;chr13;chr13;chr13	67813740;67813812;67813816;67822241;67822284;67823100;67823100;67824984;67824984	67813896;67815296;67813896;67822367;67822367;67823195;67823195;67827002;67826999	+;+;+;+;+;+;+;+;+	3799	chr13:67813740-67827002	102.824	69.0575	125.422	101.971	98.8741	120.265	63.7495	73.4575	63.2996	82.3051	65.3722	65.7728	86.0308	-0.318317	0.0887222	-3.58779	0.000333487	0.0309805
327	ENSMUSG00000046822.14	Slc39a3	solute carrier family 39 (zinc transporter), member 3 [Source:MGI Symbol;Acc:MGI:2147269]	chr10;chr10;chr10;chr10;chr10;chr10;chr10;chr10;chr10;chr10;chr10;chr10;chr10;chr10;chr10;chr10;chr10	81028538;81028540;81028541;81033612;81033612;81033612;81033857;81033883;81034918;81034918;81034918;81034918;81036988;81036988;81037204;81037204;81037204	81031700;81031700;81031700;81033933;81033912;81033933;81033933;81033933;81035005;81035009;81035005;81035005;81037250;81037111;81037282;81037308;81037426	-;-;-;-;-;-;-;-;-;-;-;-;-;-;-;-;-	4016	chr10:81028538-81037426	1239.93	1231.86	1509.39	1196.58	1274	1477.21	1129.43	1149.65	1374.67	1093.48	1130.25	1274.08	1256.71	-0.140497	0.0392274	-3.58161	0.000341485	0.0316265
328	ENSMUSG00000028256.16	Odf2l	outer dense fiber of sperm tails 2-like [Source:MGI Symbol;Acc:MGI:1098600]	chr3;chr3;chr3;chr3;chr3;chr3;chr3;chr3;chr3;chr3;chr3;chr3;chr3;chr3;chr3;chr3;chr3;chr3;chr3;chr3;chr3;chr3;chr3;chr3;chr3;chr3;chr3;chr3;chr3;chr3;chr3;chr3;chr3;chr3;chr3;chr3;chr3;chr3;chr3;chr3;chr3;chr3;chr3;chr3;chr3;chr3;chr3;chr3;chr3;chr3;chr3;chr3;chr3;chr3;chr3;chr3;chr3;chr3;chr3;chr3;chr3;chr3;chr3;chr3;chr3;chr3;chr3;chr3;chr3;chr3;chr3;chr3;chr3;chr3;chr3;chr3;chr3;chr3;chr3;chr3…	145118588;145118589;145118589;145118600;145118600;145118608;145118620;145118621;145118974;145118974;145119526;145120646;145124211;145124211;145124211;145124211;145124211;145124211;145124211;145124211;145124211;145126093;145126093;145126093;145126093;145126093;145126093;145126093;145126093;145127023;145127023;145127023;145127023;145127023;145127023;145127831;145127831;145127831;145127831;145127831…	145122381;145118782;145118782;145118659;145118782;145118782;145118782;145118782;145119294;145119358;145119629;145120678;145124375;145124375;145124375;145124375;145124375;145124375;145124375;145124375;145124375;145126141;145126225;145126225;145127890;145126225;145126225;145126225;145126225;145127151;145127151;145127151;145127151;145127151;145127151;145127890;145127890;145127890;145127890;145127890…	+;+;+;+;+;+;+;+;+;+;+;+;+;+;+;+;+;+;+;+;+;+;+;+;+;+;+;+;+;+;+;+;+;+;+;+;+;+;+;+;+;+;+;+;+;+;+;+;+;+;+;+;+;+;+;+;+;+;+;+;+;+;+;+;+;+;+;+;+;+;+;+;+;+;+;+;+;+;+;+;+;+;+;+;+;+;+;+;+;+;+;+;+;+;+;+;+;+;+;+;+;+;+;+;+;+;+;+;+;+;+;+;+;+;+;+;+;+;+;+;+;+;+;+;+;+;+;+;+;+;+;+;+;+;+;+;+	11140	chr3:145118588-145153915	1259.81	1106.95	1074.74	1221.85	1114.89	1037	1337.68	1224.88	1159.7	1445.38	1213.69	1169.06	1197.13	0.140525	0.0393936	3.56721	0.000360802	0.0333137
329	ENSMUSG00000053581.13	Zfand2a	zinc finger, AN1-type domain 2A [Source:MGI Symbol;Acc:MGI:2140729]	chr5;chr5;chr5;chr5;chr5;chr5;chr5;chr5;chr5;chr5;chr5;chr5;chr5;chr5;chr5;chr5;chr5;chr5;chr5;chr5;chr5;chr5;chr5;chr5;chr5	139471211;139471216;139473730;139473730;139474853;139474853;139474920;139478467;139478467;139478467;139478482;139478785;139479077;139481966;139481966;139481966;139481966;139482702;139482702;139482702;139482702;139484266;139484266;139484277;139484277	139473554;139473554;139473795;139473795;139475004;139475004;139475004;139478598;139478598;139478598;139478598;139478943;139479155;139482060;139482060;139482060;139482060;139482797;139482764;139482797;139482797;139484428;139484549;139484464;139484517	-;-;-;-;-;-;-;-;-;-;-;-;-;-;-;-;-;-;-;-;-;-;-;-;-	3407	chr5:139471211-139484549	1165.62	1369.98	1721.31	1237.19	1251.27	1925.37	1393.99	1637.31	2170.1	1282.45	1691.08	1915.9	1563.46	0.19721	0.0553492	3.56301	0.000366629	0.0337488
330	ENSMUSG00000032782.19	Cntrob	centrobin, centrosomal BRCA2 interacting protein [Source:MGI Symbol;Acc:MGI:2443290]	chr11;chr11;chr11;chr11;chr11;chr11;chr11;chr11;chr11;chr11;chr11;chr11;chr11;chr11;chr11;chr11;chr11;chr11;chr11;chr11;chr11;chr11;chr11;chr11;chr11;chr11;chr11;chr11;chr11;chr11;chr11;chr11;chr11;chr11;chr11;chr11;chr11;chr11;chr11;chr11;chr11;chr11;chr11;chr11;chr11;chr11;chr11;chr11;chr11;chr11;chr11;chr11;chr11;chr11;chr11;chr11;chr11;chr11;chr11;chr11	69299487;69299487;69299487;69299540;69299701;69300243;69300243;69300243;69300243;69301517;69302852;69302852;69303094;69303094;69303094;69303094;69304258;69304258;69304258;69305487;69305487;69307943;69307943;69308414;69309348;69309348;69309348;69309978;69309978;69310043;69311335;69311335;69311335;69314711;69314711;69314711;69314776;69315190;69315190;69315190;69315192;69318946;69318946;69318946;693…	69299990;69299990;69299990;69299874;69299990;69300315;69300315;69300315;69300490;69302966;69302966;69302966;69303154;69303264;69303264;69303264;69304977;69304321;69304321;69305629;69305629;69308201;69308201;69308652;69309442;69309510;69309510;69310103;69310103;69310103;69311468;69311468;69311468;69315137;69314857;69314857;69314857;69315426;69315426;69315426;69315426;69319044;69319044;69319044;693…	-;-;-;-;-;-;-;-;-;-;-;-;-;-;-;-;-;-;-;-;-;-;-;-;-;-;-;-;-;-;-;-;-;-;-;-;-;-;-;-;-;-;-;-;-;-;-;-;-;-;-;-;-;-;-;-;-;-;-;-	6660	chr11:69299487-69323775	965.159	843.923	320.043	898.79	826.224	382.351	1077.37	976.188	471.761	1038.89	905.749	544.217	770.889	0.235569	0.0665968	3.53724	0.000404337	0.0371071
331	ENSMUSG00000021466.12	Ptch1	patched 1 [Source:MGI Symbol;Acc:MGI:105373]	chr13;chr13;chr13;chr13;chr13;chr13;chr13;chr13;chr13;chr13;chr13;chr13;chr13;chr13;chr13;chr13;chr13;chr13;chr13;chr13;chr13;chr13;chr13;chr13;chr13;chr13;chr13;chr13;chr13;chr13;chr13;chr13;chr13;chr13;chr13;chr13;chr13;chr13;chr13;chr13;chr13;chr13;chr13;chr13;chr13;chr13;chr13;chr13;chr13;chr13;chr13;chr13;chr13;chr13;chr13;chr13;chr13;chr13;chr13;chr13;chr13;chr13;chr13;chr13;chr13;chr13;chr…	63508328;63508329;63508330;63508336;63511004;63511532;63511532;63511568;63513561;63513561;63513561;63513561;63514242;63514242;63514242;63514242;63518044;63518112;63518112;63518112;63520269;63520269;63520269;63520269;63523000;63523000;63523000;63523000;63524945;63524945;63524945;63524945;63527147;63527147;63527147;63527147;63532537;63532537;63532537;63532537;63533264;63533264;63533264;63533264;635…	63512075;63512075;63511112;63511112;63511080;63512075;63512075;63512029;63513815;63513815;63513815;63513815;63514341;63517761;63514341;63514341;63518254;63518254;63518254;63518254;63520406;63520406;63520406;63520406;63523280;63523280;63523280;63523280;63525128;63525128;63525128;63525128;63527289;63527289;63527289;63527289;63532846;63532846;63532846;63532846;63533666;63533666;63533567;63533666;635…	-;-;-;-;-;-;-;-;-;-;-;-;-;-;-;-;-;-;-;-;-;-;-;-;-;-;-;-;-;-;-;-;-;-;-;-;-;-;-;-;-;-;-;-;-;-;-;-;-;-;-;-;-;-;-;-;-;-;-;-;-;-;-;-;-;-;-;-;-;-;-;-;-;-;-;-;-;-;-;-;-;-;-;-;-;-;-;-;-;-;-;-;-;-;-;-;-;-;-;-;-;-;-;-;-;-;-;-;-;-;-;-;-;-;-;-;-;-;-	14185	chr13:63508328-63573598	784.57	883.529	623.868	998.957	892.14	692.089	976.431	1067.35	809.756	991.861	1074.34	885.811	890.058	0.220846	0.0626721	3.52383	0.000425353	0.038875
332	ENSMUSG00000002845.14	Tmem39a	transmembrane protein 39a [Source:MGI Symbol;Acc:MGI:1915096]	chr16;chr16;chr16;chr16;chr16;chr16;chr16;chr16;chr16;chr16;chr16;chr16;chr16;chr16;chr16;chr16;chr16;chr16;chr16;chr16;chr16;chr16;chr16;chr16;chr16;chr16;chr16;chr16;chr16;chr16;chr16;chr16;chr16;chr16;chr16;chr16;chr16;chr16;chr16;chr16;chr16;chr16;chr16;chr16;chr16;chr16;chr16;chr16;chr16;chr16;chr16;chr16;chr16;chr16;chr16;chr16;chr16;chr16;chr16;chr16;chr16;chr16	38558698;38562812;38562812;38562861;38562886;38564115;38564115;38564115;38564115;38564115;38564189;38573054;38573054;38573054;38573110;38575442;38575743;38575743;38575743;38575743;38575765;38581970;38581970;38581970;38581970;38581970;38581970;38582109;38585176;38585176;38585176;38585176;38585176;38585176;38585380;38585416;38585493;38585508;38585619;38586221;38586221;38586221;38586221;38586221;385…	38558762;38563130;38563130;38563130;38563130;38564301;38564301;38564301;38564301;38564301;38564301;38573276;38573276;38573276;38573190;38575826;38575826;38575826;38575826;38575826;38575826;38582124;38582000;38582124;38582124;38582124;38582124;38582124;38585518;38585401;38585425;38585518;38585518;38585518;38585518;38585518;38585518;38585518;38585680;38586639;38586408;38586408;38586890;38586257;385…	+;+;+;+;+;+;+;+;+;+;+;+;+;+;+;+;+;+;+;+;+;+;+;+;+;+;+;+;+;+;+;+;+;+;+;+;+;+;+;+;+;+;+;+;+;+;+;+;+;+;+;+;+;+;+;+;+;+;+;+;+;+	4094	chr16:38558698-38592162	990.217	949.54	685.497	983.616	928.507	804.412	1051.87	1035.48	999.655	1197.62	1011.55	1018.42	971.366	0.214697	0.0609476	3.52265	0.000427259	0.038875
333	ENSMUSG00000053846.5	Lipg	lipase, endothelial [Source:MGI Symbol;Acc:MGI:1341803]	chr18;chr18;chr18;chr18;chr18;chr18;chr18;chr18;chr18;chr18;chr18;chr18;chr18;chr18;chr18;chr18;chr18;chr18	74939322;74943340;74944876;74945804;74947006;74947006;74947973;74947973;74949058;74949058;74954178;74954178;74955419;74955419;74957198;74957198;74960878;74960878	74941338;74943444;74946022;74946022;74947126;74947126;74948215;74948215;74949279;74949279;74954289;74954289;74955598;74955598;74957379;74957379;74961262;74961263	-;-;-;-;-;-;-;-;-;-;-;-;-;-;-;-;-;-	4715	chr18:74939322-74961263	333.529	285.37	854.169	494.515	290.94	916.735	406.935	413.309	1217.02	686.996	393.093	1221.04	626.138	0.298471	0.0847321	3.52253	0.000427451	0.038875
334	ENSMUSG00000029174.18	Tbc1d1	TBC1 domain family, member 1 [Source:MGI Symbol;Acc:MGI:1889508]	chr5;chr5;chr5;chr5;chr5;chr5;chr5;chr5;chr5;chr5;chr5;chr5;chr5;chr5;chr5;chr5;chr5;chr5;chr5;chr5;chr5;chr5;chr5;chr5;chr5;chr5;chr5;chr5;chr5;chr5;chr5;chr5;chr5;chr5;chr5;chr5;chr5;chr5;chr5;chr5;chr5;chr5;chr5;chr5;chr5;chr5;chr5;chr5;chr5;chr5;chr5;chr5;chr5;chr5;chr5;chr5;chr5;chr5;chr5;chr5;chr5;chr5;chr5;chr5;chr5;chr5;chr5;chr5;chr5;chr5;chr5;chr5;chr5;chr5;chr5;chr5;chr5;chr5;chr5;chr5…	64156305;64159451;64159820;64160211;64160211;64160260;64160260;64173388;64173388;64173388;64173388;64173388;64230399;64256715;64256715;64256715;64256715;64260353;64260353;64260353;64260353;64263469;64263469;64263469;64263469;64264326;64264326;64264326;64264326;64271090;64271090;64271090;64271090;64275395;64275395;64275395;64275395;64275420;64277916;64277916;64277916;64277916;64277916;64279331;642…	64156669;64160505;64159855;64160505;64160505;64160505;64160505;64174258;64173896;64173896;64173517;64173896;64230530;64257155;64257155;64257155;64257155;64260442;64260442;64260442;64260442;64263579;64263579;64263579;64263579;64264458;64264458;64264458;64264458;64271181;64271181;64271181;64271181;64275505;64275505;64275505;64275505;64275505;64278044;64278044;64278044;64278044;64278044;64279403;642…	+;+;+;+;+;+;+;+;+;+;+;+;+;+;+;+;+;+;+;+;+;+;+;+;+;+;+;+;+;+;+;+;+;+;+;+;+;+;+;+;+;+;+;+;+;+;+;+;+;+;+;+;+;+;+;+;+;+;+;+;+;+;+;+;+;+;+;+;+;+;+;+;+;+;+;+;+;+;+;+;+;+;+;+;+;+;+;+;+;+;+;+;+;+;+;+;+;+;+;+;+;+	7405	chr5:64156305-64351486	3887.42	4232.82	3706.44	3590.65	4134.53	3781.53	4187.28	4501.26	4178.97	3961.56	4422.95	4138.38	4060.32	0.117759	0.0334606	3.51932	0.000432647	0.0392297
335	ENSMUSG00000030203.17	Dusp16	dual specificity phosphatase 16 [Source:MGI Symbol;Acc:MGI:1917936]	chr6;chr6;chr6;chr6;chr6;chr6;chr6;chr6;chr6;chr6;chr6;chr6;chr6;chr6;chr6;chr6;chr6;chr6;chr6;chr6;chr6;chr6;chr6;chr6;chr6;chr6;chr6;chr6;chr6;chr6;chr6;chr6;chr6;chr6;chr6	134715468;134715473;134717815;134718770;134718922;134720494;134720494;134720494;134720494;134720579;134725836;134725836;134725836;134725836;134725836;134725836;134737496;134739812;134739812;134739812;134739812;134741818;134743728;134758619;134758619;134758619;134758619;134758619;134760846;134760846;134760846;134760846;134791238;134792277;134792277	134718085;134719051;134719051;134719051;134719051;134720617;134720617;134720617;134720617;134720617;134725995;134725995;134726058;134725995;134725995;134725995;134739975;134739975;134739975;134739975;134739975;134741931;134743826;134758757;134758720;134758757;134758757;134758757;134761434;134761100;134761434;134761434;134791334;134792625;134792475	-;-;-;-;-;-;-;-;-;-;-;-;-;-;-;-;-;-;-;-;-;-;-;-;-;-;-;-;-;-;-;-;-;-;-	7798	chr6:134715468-134792625	1879.34	2037.19	1902.96	1797.58	1759.28	1726.82	2182.36	2394.89	2534.37	1975.32	2158.14	2033.65	2031.83	0.219926	0.0625202	3.51767	0.000435348	0.0393568
336	ENSMUSG00000010760.5	Phlda2	pleckstrin homology like domain, family A, member 2 [Source:MGI Symbol;Acc:MGI:1202307]	chr7;chr7;chr7;chr7;chr7;chr7	143501545;143502057;143502175;143502512;143502963;143503096	143501816;143502541;143502519;143502819;143502993;143503150	-;-;-;-;-;-	1121	chr7:143501545-143503150	256.627	182.799	242.195	286.963	181.837	247.337	290.06	256.659	271.113	338.459	237.404	340.533	260.999	0.253968	0.0725674	3.49975	0.000465696	0.041975
337	ENSMUSG00000114907.1	Gm47794	predicted gene, 47794 [Source:MGI Symbol;Acc:MGI:6096966]	chr14	16243351	16245091	+	1741	chr14:16243351-16245091	1.72813	6.09331	3.24368	8.1216	4.54594	4.53829	16.9999	17.7006	20.3036	8.39848	10.3219	14.8519	9.73728	0.223393	0.0638936	3.49633	0.00047171	0.0423909
338	ENSMUSG00000002083.13	Bbc3	BCL2 binding component 3 [Source:MGI Symbol;Acc:MGI:2181667]	chr7;chr7;chr7;chr7;chr7;chr7;chr7;chr7;chr7;chr7;chr7	16308393;16309616;16310455;16312126;16312126;16312126;16313517;16313627;16313627;16317118;16317118	16308508;16309861;16310538;16312414;16312414;16312414;16313817;16313738;16313817;16318205;16317697	+;+;+;+;+;+;+;+;+;+;+	2124	chr7:16308393-16318205	476.099	396.065	325.449	523.392	471.641	433.407	664.058	484.111	505.202	548.421	575.447	606.807	500.842	0.274572	0.078586	3.4939	0.000476012	0.0426509
339	ENSMUSG00000027399.1	Il1a	interleukin 1 alpha [Source:MGI Symbol;Acc:MGI:96542]	chr2;chr2;chr2;chr2;chr2;chr2;chr2	129299610;129302873;129304673;129306464;129307883;129309055;129309921	129300899;129302997;129304846;129306692;129307931;129309109;129309972	-;-;-;-;-;-;-	1974	chr2:129299610-129309972	11.2328	6.09331	7.56858	2.7072	5.68242	2.26914	16.9999	21.2407	14.332	8.39848	28.3853	30.7647	12.9729	0.216834	0.0620926	3.4921	0.000479233	0.0426919
340	ENSMUSG00000029571.14	Tmem106b	transmembrane protein 106B [Source:MGI Symbol;Acc:MGI:1919150]	chr6;chr6;chr6;chr6;chr6;chr6;chr6;chr6;chr6;chr6;chr6;chr6;chr6;chr6;chr6;chr6;chr6;chr6;chr6;chr6;chr6;chr6;chr6;chr6;chr6;chr6;chr6;chr6;chr6;chr6	13069759;13069816;13069839;13069851;13069854;13070251;13070308;13070308;13070308;13070308;13070308;13071742;13071742;13071742;13071742;13071742;13071742;13075036;13075036;13075036;13075036;13075036;13075888;13078092;13078092;13081540;13081540;13082413;13083369;13084188	13069795;13070003;13069960;13069960;13069960;13070414;13070414;13070414;13070414;13070414;13070414;13071963;13071963;13071963;13071963;13071963;13071953;13075385;13075099;13075099;13075099;13075094;13076370;13078251;13078251;13081652;13081680;13082462;13083422;13089269	+;+;+;+;+;+;+;+;+;+;+;+;+;+;+;+;+;+;+;+;+;+;+;+;+;+;+;+;+;+	6931	chr6:13069759-13089269	4081.84	4905.11	5824.57	4270.16	4984.62	5634.29	3935.47	4495.95	5234.75	3881.78	4769.59	5068.75	4757.24	-0.110722	0.0317066	-3.49207	0.000479289	0.0426919
341	ENSMUSG00000108389.1	Gm45206	predicted gene 45206 [Source:MGI Symbol;Acc:MGI:5753782]	chr7	80209394	80211678	+	2285	chr7:80209394-80211678	6.91251	2.0311	5.40613	5.4144	2.27297	1.13457	14.8749	15.9305	15.5263	5.87894	13.7626	16.9736	8.84321	0.20934	0.0600985	3.48327	0.000495319	0.0439905
342	ENSMUSG00000034640.9	Tiparp	TCDD-inducible poly(ADP-ribose) polymerase [Source:MGI Symbol;Acc:MGI:2159210]	chr3;chr3;chr3;chr3;chr3;chr3;chr3;chr3;chr3;chr3;chr3;chr3;chr3	65528410;65528460;65531224;65531773;65546040;65546207;65546207;65547525;65547525;65547525;65552536;65552536;65553118	65528632;65528632;65532184;65532184;65546375;65546375;65546375;65547597;65547685;65547685;65552632;65552811;65555518	+;+;+;+;+;+;+;+;+;+;+;+;+	4358	chr3:65528410-65555518	1074.03	1345.61	1531.02	1239.9	1126.26	1393.26	1451.37	1697.49	1878.68	1300.09	1534.53	1510.65	1423.57	0.23454	0.0673549	3.48215	0.000497396	0.0440457
343	ENSMUSG00000028212.16	Ccne2	cyclin E2 [Source:MGI Symbol;Acc:MGI:1329034]	chr4;chr4;chr4;chr4;chr4;chr4;chr4;chr4;chr4;chr4;chr4;chr4;chr4;chr4;chr4;chr4;chr4;chr4;chr4;chr4;chr4;chr4;chr4;chr4;chr4;chr4;chr4;chr4;chr4;chr4;chr4;chr4;chr4;chr4;chr4;chr4;chr4;chr4;chr4;chr4;chr4;chr4;chr4;chr4;chr4;chr4;chr4;chr4;chr4;chr4;chr4;chr4;chr4;chr4;chr4;chr4	11191351;11191354;11191709;11191726;11191730;11191736;11192597;11192681;11192681;11192681;11192681;11192681;11192681;11192815;11192815;11192815;11192815;11192815;11192818;11192859;11192993;11192993;11192993;11192993;11192993;11192993;11192993;11193926;11193926;11193926;11193926;11193926;11193926;11195020;11195020;11195020;11195020;11195020;11197153;11197153;11197153;11198729;11198729;11198729;111…	11191544;11191544;11191815;11191815;11191815;11191807;11192717;11192717;11192717;11192717;11192711;11192717;11192717;11192911;11192911;11192911;11192911;11192911;11192911;11192911;11193235;11193046;11193046;11193046;11193046;11193046;11193046;11194077;11194077;11194077;11194077;11193961;11194077;11195039;11195155;11195155;11195157;11195155;11197299;11197299;11197299;11198824;11198824;11198824;111…	+;+;+;+;+;+;+;+;+;+;+;+;+;+;+;+;+;+;+;+;+;+;+;+;+;+;+;+;+;+;+;+;+;+;+;+;+;+;+;+;+;+;+;+;+;+;+;+;+;+;+;+;+;+;+;+	3495	chr4:11191351-11204779	539.176	538.242	257.332	527.002	551.195	289.316	418.622	375.253	192.287	553.46	361.267	225.961	402.426	-0.268281	0.0771553	-3.47716	0.000506764	0.0447444
344	ENSMUSG00000026094.14	Stk17b	serine/threonine kinase 17b (apoptosis-inducing) [Source:MGI Symbol;Acc:MGI:2138162]	chr1;chr1;chr1;chr1;chr1;chr1;chr1;chr1;chr1;chr1;chr1;chr1;chr1;chr1;chr1	53755506;53760573;53760982;53761149;53762589;53762589;53764032;53764032;53765921;53765921;53771610;53771610;53776517;53785074;53785074	53757770;53762693;53761161;53761161;53762637;53762637;53764158;53764158;53766065;53766065;53771822;53771822;53776679;53785157;53785224	-;-;-;-;-;-;-;-;-;-;-;-;-;-;-	5185	chr1:53755506-53785224	3807.07	4830.98	4274.09	3513.04	4075.43	4393.07	5316.71	6473.11	5736.37	3819.63	5706.31	4483.16	4702.41	0.260301	0.0749949	3.47091	0.000518693	0.045595
345	ENSMUSG00000029178.14	Klf3	Kruppel-like factor 3 (basic) [Source:MGI Symbol;Acc:MGI:1342773]	chr5;chr5;chr5;chr5;chr5;chr5;chr5;chr5;chr5;chr5;chr5;chr5;chr5;chr5;chr5;chr5;chr5;chr5;chr5;chr5;chr5;chr5;chr5;chr5;chr5;chr5;chr5;chr5;chr5;chr5;chr5;chr5;chr5;chr5;chr5	64803388;64803577;64803622;64812339;64812340;64812384;64815850;64816735;64816735;64816735;64816735;64816735;64816736;64818625;64821874;64821874;64821874;64821874;64821874;64821874;64822348;64822879;64822879;64822879;64822879;64822879;64826804;64826809;64827110;64827110;64827110;64827110;64828977;64828977;64828977	64803791;64803791;64803791;64812503;64812503;64812507;64816830;64816830;64819319;64816830;64816830;64816830;64816830;64818707;64822357;64822243;64822172;64822357;64822357;64822357;64822357;64825429;64823029;64823029;64823109;64823029;64826882;64826882;64827270;64827167;64827270;64827270;64829550;64829482;64832901	+;+;+;+;+;+;+;+;+;+;+;+;+;+;+;+;+;+;+;+;+;+;+;+;+;+;+;+;+;+;+;+;+;+;+	11243	chr5:64803388-64832901	15206.7	15748.1	22157.6	13355.5	15374.4	18959.8	18143.1	19543.2	29375.8	15305.4	18479.7	22148.5	18649.8	0.23332	0.0672285	3.47054	0.000519408	0.045595
346	ENSMUSG00000033863.2	Klf9	Kruppel-like factor 9 [Source:MGI Symbol;Acc:MGI:1333856]	chr19;chr19;chr19;chr19	23141226;23143644;23164683;23164683	23142259;23143972;23165471;23168134	+;+;+;+	4815	chr19:23141226-23168134	3513.28	4068.3	4839.57	3916.42	3754.94	4623.38	4629.28	4990.68	5637.24	3902.78	4777.33	4885.22	4461.54	0.198251	0.0572083	3.46543	0.000529393	0.0463372
347	ENSMUSG00000030717.9	Nupr1	nuclear protein transcription regulator 1 [Source:MGI Symbol;Acc:MGI:1891834]	chr7;chr7;chr7;chr7;chr7;chr7;chr7;chr7;chr7;chr7;chr7;chr7;chr7;chr7;chr7;chr7;chr7;chr7	126623249;126623252;126623278;126623442;126624890;126624890;126624890;126624890;126624948;126624948;126625323;126625323;126625323;126625323;126625323;126625669;126625669;126630800	126623579;126623579;126623579;126623579;126625135;126627010;126625185;126625033;126625033;126625033;126625412;126625412;126625475;126625344;126625676;126625745;126626016;126630861	-;-;-;-;-;-;-;-;-;-;-;-;-;-;-;-;-;-	2514	chr7:126623249-126630861	7596.85	6428.44	7793.48	5432.45	7107.57	7361.11	8203.5	8042.27	11576.6	6668.4	9401.56	9628.28	7936.71	0.264515	0.0764059	3.46197	0.000536229	0.0468002
348	ENSMUSG00000069045.11	Ddx3y	DEAD (Asp-Glu-Ala-Asp) box polypeptide 3, Y-linked [Source:MGI Symbol;Acc:MGI:1349406]	chrY;chrY;chrY;chrY;chrY;chrY;chrY;chrY;chrY;chrY;chrY;chrY;chrY;chrY;chrY;chrY;chrY;chrY;chrY;chrY;chrY;chrY;chrY;chrY;chrY;chrY;chrY;chrY;chrY;chrY;chrY;chrY;chrY;chrY;chrY;chrY;chrY;chrY;chrY	1260771;1260772;1262313;1263570;1263570;1263570;1263796;1263796;1263796;1263796;1264841;1264841;1264841;1265028;1265028;1265575;1265575;1265829;1265829;1266359;1266359;1266595;1266595;1267103;1267103;1269705;1269705;1278897;1278897;1279423;1279423;1280310;1280310;1282901;1282901;1284322;1284322;1286479;1286479	1263367;1263367;1263367;1263700;1263700;1263700;1263949;1264459;1263949;1263949;1264958;1264958;1265031;1265209;1265209;1265719;1265719;1265973;1265973;1266519;1266519;1266693;1266693;1267188;1267188;1269840;1269840;1278996;1278996;1279578;1279578;1280439;1280439;1282968;1282948;1284382;1284382;1286582;1286629	-;-;-;-;-;-;-;-;-;-;-;-;-;-;-;-;-;-;-;-;-;-;-;-;-;-;-;-;-;-;-;-;-;-;-;-;-;-;-	5199	chrY:1260771-1286629	2813.39	3145.16	3196.11	2888.58	3099.19	3328.84	3142.85	3496.75	3796.78	3025.13	3444.94	3385.18	3230.24	0.128421	0.0372279	3.4496	0.000561415	0.0488576
349	ENSMUSG00000053600.8	Zfp472	zinc finger protein 472 [Source:MGI Symbol;Acc:MGI:2385049]	chr17;chr17;chr17;chr17;chr17;chr17;chr17;chr17	32965814;32965845;32971613;32975914;32975914;32976227;32976227;32977159	32965929;32965929;32971725;32976040;32976040;32976282;32976284;32979233	+;+;+;+;+;+;+;+	2489	chr17:32965814-32979233	402.654	419.423	309.231	434.957	411.407	318.815	371.872	334.541	224.534	414.885	310.518	246.118	349.913	-0.232226	0.0673866	-3.44617	0.000568593	0.0493405
350	ENSMUSG00000039328.11	Rnf122	ring finger protein 122 [Source:MGI Symbol;Acc:MGI:1916117]	chr8;chr8;chr8;chr8;chr8;chr8;chr8;chr8;chr8;chr8;chr8;chr8;chr8;chr8;chr8;chr8;chr8;chr8	31111820;31111830;31111830;31111831;31111864;31114574;31118431;31118431;31118431;31118431;31124852;31124852;31125166;31125166;31128252;31128255;31128579;31128579	31112172;31112172;31112172;31112172;31113977;31114697;31118531;31122085;31118587;31118587;31124897;31124897;31125207;31125207;31128334;31128334;31129633;31131482	+;+;+;+;+;+;+;+;+;+;+;+;+;+;+;+;+;+	9012	chr8:31111820-31131482	82.0861	78.1974	33.518	73.0944	104.556	40.8446	110.499	122.134	57.3279	94.063	121.283	65.7728	81.9481	0.299056	0.0871578	3.4312	0.000600908	0.0519957
351	ENSMUSG00000052040.10	Klf13	Kruppel-like factor 13 [Source:MGI Symbol;Acc:MGI:1354948]	chr7;chr7;chr7;chr7;chr7;chr7;chr7	63886351;63891383;63891400;63924670;63935399;63936230;63937967	63891797;63891797;63891797;63924870;63936332;63936301;63938915	-;-;-;-;-;-;-	7531	chr7:63886351-63938915	4112.08	4342.5	4281.66	4024.7	4150.44	4310.24	4412.53	4785.36	5128.46	4069.07	4626.8	4934.02	4431.49	0.137231	0.0400042	3.43042	0.000602654	0.0519982
352	ENSMUSG00000045176.3	Borcs6	BLOC-1 related complex subunit 6 [Source:MGI Symbol;Acc:MGI:1919173]	chr11	69059717	69061578	+	1862	chr11:69059717-69061578	576.331	625.579	1088.8	748.992	585.289	1291.14	719.307	737.23	1472.61	797.856	746.62	1454.43	903.682	0.222514	0.0648837	3.42943	0.000604851	0.0520395
353	ENSMUSG00000061787.15	Rps17	ribosomal protein S17 [Source:MGI Symbol;Acc:MGI:1309526]	chr7;chr7;chr7;chr7;chr7;chr7;chr7;chr7;chr7;chr7;chr7;chr7;chr7;chr7;chr7;chr7;chr7;chr7;chr7;chr7;chr7;chr7;chr7	81342732;81342733;81342735;81342740;81343417;81343735;81343735;81343735;81343735;81344311;81344311;81344311;81344311;81344311;81344704;81344857;81344857;81344857;81344939;81345202;81345202;81345202;81345202	81342849;81342849;81342849;81342849;81343800;81343800;81343800;81343800;81343800;81344416;81344416;81344416;81344416;81344531;81345008;81345008;81345234;81345008;81345008;81345224;81345232;81345227;81345254	-;-;-;-;-;-;-;-;-;-;-;-;-;-;-;-;-;-;-;-;-;-;-	1274	chr7:81342732-81345254	11389.2	11335.6	9964.58	11025.5	10929.6	10468.7	10675.9	10404.4	9613.17	10140.3	10532.7	9428.84	10492.4	-0.0966878	0.0282779	-3.4192	0.000628049	0.0538823
354	ENSMUSG00000052485.7	Tmem171	transmembrane protein 171 [Source:MGI Symbol;Acc:MGI:2685751]	chr13;chr13;chr13;chr13;chr13;chr13	98686235;98688348;98692004;98692314;98694347;98694806	98686516;98688483;98692717;98692717;98694768;98694834	-;-;-;-;-;-	1583	chr13:98686235-98694834	2781.42	3489.43	5146.64	3885.73	3565.15	4280.74	3698.54	4666.76	6034.95	4112.74	4549.39	5360.48	4297.67	0.239995	0.0702132	3.41808	0.00063064	0.0539518
355	ENSMUSG00000028718.16	Stil	Scl/Tal1 interrupting locus [Source:MGI Symbol;Acc:MGI:107477]	chr4;chr4;chr4;chr4;chr4;chr4;chr4;chr4;chr4;chr4;chr4;chr4;chr4;chr4;chr4;chr4;chr4;chr4;chr4;chr4;chr4;chr4;chr4;chr4;chr4;chr4;chr4;chr4;chr4;chr4;chr4;chr4;chr4;chr4;chr4;chr4;chr4;chr4;chr4;chr4;chr4;chr4;chr4;chr4;chr4;chr4;chr4;chr4;chr4;chr4;chr4;chr4;chr4;chr4;chr4;chr4;chr4;chr4;chr4;chr4;chr4;chr4;chr4;chr4;chr4	115000159;115000182;115000182;115002848;115002848;115002848;115004873;115004873;115004873;115006682;115006682;115006682;115006761;115007136;115007136;115007136;115007136;115009271;115009271;115009271;115010064;115010064;115010064;115010064;115010121;115011794;115011794;115011794;115011794;115011794;115014074;115014074;115014074;115014074;115014074;115016172;115016172;115016172;115016172;115016172…	115000347;115000347;115000347;115002932;115002932;115002932;115004980;115004980;115004980;115006794;115006794;115006794;115006794;115007323;115007323;115007323;115007323;115009518;115009518;115009518;115010147;115010147;115010147;115010147;115010147;115011880;115011880;115011880;115011880;115011880;115014224;115014224;115014224;115014224;115014224;115016249;115016287;115016287;115016287;115016287…	+;+;+;+;+;+;+;+;+;+;+;+;+;+;+;+;+;+;+;+;+;+;+;+;+;+;+;+;+;+;+;+;+;+;+;+;+;+;+;+;+;+;+;+;+;+;+;+;+;+;+;+;+;+;+;+;+;+;+;+;+;+;+;+;+	5795	chr4:115000159-115043196	918.5	844.938	318.962	1320.21	805.767	434.541	1242.05	1155.85	564.919	1481.49	927.253	723.5	894.832	0.293012	0.0858497	3.41309	0.000642315	0.0546418
356	ENSMUSG00000018983.9	E2f2	E2F transcription factor 2 [Source:MGI Symbol;Acc:MGI:1096341]	chr4;chr4;chr4;chr4;chr4;chr4;chr4;chr4;chr4;chr4;chr4	136172394;136178436;136180358;136180783;136181286;136181286;136184423;136184423;136186799;136186799;136192757	136173038;136178541;136180577;136180925;136181444;136181444;136184537;136184537;136186807;136186991;136196057	+;+;+;+;+;+;+;+;+;+;+	4882	chr4:136172394-136196057	972.936	946.494	1150.42	1438.43	837.588	1145.92	1279.24	1182.4	1685.2	1645.26	1000.37	1631.59	1242.99	0.269935	0.079077	3.41357	0.000641175	0.0546418
357	ENSMUSG00000059291.15	Rpl11	ribosomal protein L11 [Source:MGI Symbol;Acc:MGI:1914275]	chr4;chr4;chr4;chr4;chr4;chr4;chr4;chr4;chr4;chr4;chr4;chr4;chr4;chr4;chr4;chr4;chr4;chr4;chr4;chr4;chr4;chr4;chr4;chr4;chr4;chr4;chr4;chr4;chr4;chr4;chr4;chr4;chr4;chr4;chr4;chr4;chr4;chr4	136028265;136028265;136028626;136028626;136047812;136049731;136049947;136049990;136050280;136050280;136050280;136050280;136050332;136050633;136051028;136051171;136051171;136051171;136051171;136051241;136051614;136051614;136051614;136051614;136051614;136051614;136051614;136052567;136052567;136052567;136052567;136052567;136052567;136052567;136052567;136052970;136053348;136053348	136028520;136028520;136028705;136028798;136047853;136050016;136050016;136050016;136050390;136050390;136050526;136050390;136050390;136051302;136051720;136051302;136051302;136051302;136051302;136051302;136051716;136051716;136051720;136051720;136051720;136051720;136051720;136052717;136052716;136052706;136052754;136052717;136052996;136052717;136052685;136053090;136053428;136053393	-;-;-;-;-;-;-;-;-;-;-;-;-;-;-;-;-;-;-;-;-;-;-;-;-;-;-;-;-;-;-;-;-;-;-;-;-;-	2697	chr4:136028265-136053428	9455.45	9589.85	8195.69	9306.45	9471.46	8507.03	9103.43	8914.02	7533.84	8828.49	9132.33	7637.07	8806.26	-0.0916952	0.0269092	-3.40758	0.00065542	0.0556006
358	ENSMUSG00000036067.12	Slc2a6	solute carrier family 2 (facilitated glucose transporter), member 6 [Source:MGI Symbol;Acc:MGI:2443286]	chr2;chr2;chr2;chr2;chr2;chr2;chr2;chr2;chr2;chr2;chr2;chr2;chr2;chr2;chr2;chr2;chr2;chr2;chr2;chr2;chr2;chr2;chr2;chr2;chr2;chr2;chr2;chr2;chr2;chr2;chr2;chr2;chr2;chr2;chr2;chr2;chr2;chr2;chr2;chr2;chr2;chr2	27021363;27021363;27021363;27021363;27022719;27022719;27022719;27022719;27023088;27023088;27023088;27023535;27023535;27023535;27024068;27024183;27024183;27024183;27024585;27024585;27024585;27024585;27025223;27025223;27025223;27025223;27025223;27025901;27025901;27025901;27025901;27025901;27026088;27027141;27027141;27027141;27027141;27027817;27027817;27027817;27027817;27027817	27022069;27022069;27022069;27022069;27022864;27022864;27022864;27022864;27023249;27023249;27023643;27023643;27024793;27023643;27024335;27024335;27024335;27024335;27024793;27024793;27024793;27024793;27025322;27025322;27025322;27025322;27025322;27025991;27026107;27026107;27026107;27026107;27026107;27027288;27027303;27027303;27027303;27027991;27027946;27027998;27027922;27027909	-;-;-;-;-;-;-;-;-;-;-;-;-;-;-;-;-;-;-;-;-;-;-;-;-;-;-;-;-;-;-;-;-;-;-;-;-;-;-;-;-;-	3211	chr2:27021363-27027998	617.806	472.231	1672.66	1226.36	696.664	1825.53	797.932	865.559	3175.73	1674.66	1008.97	3184.68	1434.9	0.304366	0.0894393	3.40305	0.000666382	0.0563726
359	ENSMUSG00000020282.18	Rhbdf1	rhomboid 5 homolog 1 [Source:MGI Symbol;Acc:MGI:104328]	chr11;chr11;chr11;chr11;chr11;chr11;chr11;chr11;chr11;chr11;chr11;chr11;chr11;chr11;chr11;chr11;chr11;chr11;chr11;chr11;chr11;chr11;chr11;chr11;chr11;chr11;chr11;chr11;chr11;chr11;chr11;chr11;chr11;chr11;chr11;chr11;chr11;chr11;chr11;chr11;chr11;chr11;chr11;chr11;chr11;chr11;chr11;chr11;chr11;chr11;chr11;chr11;chr11;chr11;chr11;chr11;chr11;chr11;chr11;chr11;chr11;chr11;chr11;chr11;chr11;chr11;chr…	32209585;32209586;32209587;32209804;32209950;32210398;32210398;32210398;32210398;32210398;32210399;32210658;32210658;32210658;32210658;32210708;32210827;32210827;32210827;32210827;32210827;32211111;32211111;32211111;32211111;32211582;32211582;32211920;32211920;32211920;32212623;32212623;32212623;32212868;32212868;32213052;32213052;32213052;32213260;32213260;32213260;32213952;32213952;32214182;322…	32210223;32210223;32210223;32210223;32210223;32210758;32210551;32210517;32210551;32210551;32210551;32210758;32210758;32211645;32210758;32210758;32210902;32210900;32210902;32210902;32210902;32211270;32211139;32211205;32211205;32211645;32211645;32212020;32212020;32212020;32212784;32212942;32212784;32212942;32212942;32213163;32213163;32213163;32213517;32214304;32213517;32214109;32214109;32214304;322…	-;-;-;-;-;-;-;-;-;-;-;-;-;-;-;-;-;-;-;-;-;-;-;-;-;-;-;-;-;-;-;-;-;-;-;-;-;-;-;-;-;-;-;-;-;-;-;-;-;-;-;-;-;-;-;-;-;-;-;-;-;-;-;-;-;-;-;-;-;-;-;-;-	5433	chr11:32209585-32222300	2577.5	2165.16	2655.49	2694.57	2305.93	2645.82	2715.73	2471	2878.34	3230.9	2756.82	3079.65	2681.41	0.172977	0.050846	3.40198	0.000668994	0.0564359
360	ENSMUSG00000022010.19	Tsc22d1	TSC22 domain family, member 1 [Source:MGI Symbol;Acc:MGI:109127]	chr14;chr14;chr14;chr14;chr14;chr14;chr14;chr14;chr14;chr14;chr14;chr14;chr14;chr14;chr14;chr14;chr14;chr14;chr14;chr14;chr14;chr14;chr14;chr14;chr14;chr14;chr14;chr14;chr14;chr14;chr14;chr14;chr14;chr14;chr14;chr14;chr14;chr14;chr14;chr14;chr14;chr14;chr14;chr14;chr14;chr14;chr14	76414961;76415587;76415917;76416114;76416308;76417236;76418354;76418648;76418651;76418828;76418966;76437666;76437766;76438933;76438936;76438936;76438947;76438947;76438964;76439956;76439956;76439956;76439956;76439956;76476917;76487759;76488436;76504214;76504478;76504530;76505098;76505249;76505249;76505249;76505249;76505249;76505249;76505249;76505249;76506417;76506417;76506417;76506417;76506417;765…	76415717;76419009;76416989;76416215;76416643;76419009;76418602;76419009;76419009;76419009;76419009;76437815;76437815;76439108;76439108;76439108;76439108;76439108;76438999;76440382;76440382;76440412;76440340;76441628;76477023;76487924;76488675;76504293;76504841;76504841;76505297;76505297;76505737;76505297;76505297;76505297;76505297;76505297;76505297;76507765;76507002;76506998;76507170;76507763;765…	+;+;+;+;+;+;+;+;+;+;+;+;+;+;+;+;+;+;+;+;+;+;+;+;+;+;+;+;+;+;+;+;+;+;+;+;+;+;+;+;+;+;+;+;+;+;+	8994	chr14:76414961-76507765	9270.54	9938.18	14272.2	8998.73	8732.74	14185.6	11337.9	12392.2	16911.7	9654.9	11007.5	14650.4	11779.4	0.197951	0.0582163	3.40027	0.000673188	0.0566319
361	ENSMUSG00000048251.15	Bcl11b	B cell leukemia/lymphoma 11B [Source:MGI Symbol;Acc:MGI:1929913]	chr12;chr12;chr12;chr12;chr12;chr12;chr12;chr12;chr12	107910403;107915222;107915222;107965672;107989465;107989465;108003086;108003086;108003086	107917414;107917414;107917414;107965887;107989830;107989830;108003414;108003414;108003602	-;-;-;-;-;-;-;-;-	8111	chr12:107910403-108003602	489.06	483.402	290.85	428.64	483.006	280.24	554.621	591.2	314.109	496.35	584.049	408.428	450.33	0.224985	0.0661903	3.39906	0.000676171	0.0567253
362	ENSMUSG00000050973.11	Gdpgp1	GDP-D-glucose phosphorylase 1 [Source:MGI Symbol;Acc:MGI:2443429]	chr7;chr7	80232865;80238214	80233205;80242061	+;+	4189	chr7:80232865-80242061	378.46	412.314	381.673	394.349	434.137	417.523	472.809	438.975	502.813	450.159	459.326	560.129	441.889	0.214228	0.0630494	3.39779	0.000679337	0.0568335
363	ENSMUSG00000073702.11	Rpl31	ribosomal protein L31 [Source:MGI Symbol;Acc:MGI:2149632]	chr1;chr1;chr1;chr1;chr1;chr1;chr1;chr1;chr1;chr1;chr1;chr1;chr1;chr1;chr1;chr1;chr1;chr1;chr1;chr1;chr1;chr1;chr1;chr1;chr1	39367842;39367878;39367929;39367929;39368149;39368149;39368149;39368149;39369850;39370014;39370014;39370014;39370014;39370014;39370954;39370954;39370954;39370954;39370954;39371009;39371302;39371302;39371302;39371302;39371302	39367934;39367934;39368255;39368006;39368255;39368255;39368255;39368255;39370139;39370139;39370139;39370139;39370139;39370139;39371066;39371066;39371366;39371066;39371066;39371066;39371366;39371366;39371365;39371364;39371911	+;+;+;+;+;+;+;+;+;+;+;+;+;+;+;+;+;+;+;+;+;+;+;+;+	1662	chr1:39367842-39371911	5176.61	5301.18	5236.38	5020.95	5424.44	5067	4798.22	4908.38	4630.42	4674.6	5224.62	4348.43	4984.27	-0.12309	0.0362982	-3.39107	0.000696194	0.0580833
364	ENSMUSG00000027314.6	Dll4	delta like canonical Notch ligand 4 [Source:MGI Symbol;Acc:MGI:1859388]	chr2;chr2;chr2;chr2;chr2;chr2;chr2;chr2;chr2;chr2;chr2;chr2;chr2;chr2;chr2;chr2	119325784;119326315;119327063;119327929;119328532;119328538;119328682;119328682;119330616;119330616;119330962;119330962;119332038;119332143;119334048;119334628	119326206;119326587;119327120;119328192;119328592;119328592;119328812;119328812;119330785;119330785;119331181;119331181;119332153;119332845;119334156;119335962	+;+;+;+;+;+;+;+;+;+;+;+;+;+;+;+	3852	chr2:119325784-119335962	307.607	276.23	112.448	225.6	215.932	116.861	212.499	178.776	103.907	204.083	167.731	72.1379	182.818	-0.284077	0.0838311	-3.38868	0.0007023	0.0582769
365	ENSMUSG00000103906.1	Tigd5	tigger transposable element derived 5 [Source:MGI Symbol;Acc:MGI:2145902]	chr15	75909735	75914535	+	4801	chr15:75909735-75914535	92.4548	78.1974	81.092	55.0464	89.7822	79.4201	49.9372	47.7916	60.9109	41.1526	64.5121	55.1643	66.2885	-0.30362	0.089599	-3.38866	0.000702363	0.0582769
366	ENSMUSG00000054364.5	Rhob	ras homolog family member B [Source:MGI Symbol;Acc:MGI:107949]	chr12	8497661	8500009	-	2349	chr12:8497661-8500009	4780	5443.35	8030.27	4785.43	5047.12	6705.32	6046.65	6540.37	9852.04	4921.51	6568.19	7871.52	6382.65	0.22068	0.0651537	3.38707	0.000706432	0.0584394
367	ENSMUSG00000034998.18	Foxn2	forkhead box N2 [Source:MGI Symbol;Acc:MGI:1347478]	chr17;chr17;chr17;chr17;chr17;chr17;chr17;chr17;chr17;chr17;chr17;chr17;chr17;chr17;chr17;chr17;chr17;chr17;chr17	88440711;88440735;88440758;88440775;88459601;88462713;88462713;88462713;88462713;88473668;88475856;88475856;88475856;88479276;88479276;88484401;88484401;88486403;88486403	88440884;88440884;88440884;88440884;88459668;88463263;88463037;88463263;88463263;88473752;88478069;88475950;88475950;88479340;88479340;88484469;88484469;88487251;88490533	+;+;+;+;+;+;+;+;+;+;+;+;+;+;+;+;+;+;+	7357	chr17:88440711-88490533	1012.68	973.913	566.563	1059.42	981.922	554.806	1137.93	1146.11	715.404	1069.13	1061.44	766.995	920.526	0.190301	0.0561958	3.38639	0.000708181	0.0584394
368	ENSMUSG00000048661.14	Lemd3	LEM domain containing 3 [Source:MGI Symbol;Acc:MGI:3580376]	chr10;chr10;chr10;chr10;chr10;chr10;chr10;chr10;chr10;chr10;chr10;chr10;chr10;chr10;chr10;chr10;chr10;chr10;chr10;chr10;chr10;chr10;chr10;chr10;chr10;chr10;chr10	120923413;120923852;120925767;120925767;120925935;120925935;120927946;120927946;120931042;120931042;120931721;120931721;120931928;120931928;120933395;120933395;120933630;120933630;120937076;120947204;120947204;120949297;120949297;120952218;120952218;120977784;120977784	120925556;120925556;120925845;120925845;120926040;120926040;120928027;120928027;120931220;120931220;120931823;120931823;120932029;120932029;120933540;120933540;120933709;120933709;120937141;120947271;120947271;120949363;120949363;120952255;120952255;120979332;120979332	-;-;-;-;-;-;-;-;-;-;-;-;-;-;-;-;-;-;-;-;-;-;-;-;-;-;-	4809	chr10:120923413-120979332	1326.34	1418.72	1229.35	1372.55	1372.87	1369.43	1492.8	1579.78	1396.17	1441.18	1585.28	1461.85	1420.53	0.138372	0.0409605	3.37817	0.000729711	0.0600525
369	ENSMUSG00000024580.8	Grpel2	GrpE-like 2, mitochondrial [Source:MGI Symbol;Acc:MGI:1334416]	chr18;chr18;chr18;chr18;chr18;chr18;chr18;chr18;chr18;chr18;chr18	61712424;61715011;61715930;61718754;61718754;61718754;61719011;61719702;61719702;61726226;61726226	61716127;61718634;61716127;61718835;61718835;61718835;61719222;61719855;61719855;61726323;61726325	-;-;-;-;-;-;-;-;-;-;-	6759	chr18:61712424-61726325	3606.6	3583.88	2678.2	3004.99	3640.16	2758.15	4105.47	4269.38	3249.78	3266.17	4431.55	3264.24	3488.21	0.199802	0.0593119	3.36867	0.000755328	0.0619922
370	ENSMUSG00000036114.3	Rpp25l	ribonuclease P/MRP 25 subunit-like [Source:MGI Symbol;Acc:MGI:1917211]	chr4;chr4	41712033;41713461	41712814;41713534	-;-	856	chr4:41712033-41713534	610.029	552.46	534.126	565.805	580.743	520.769	526.996	505.352	431.154	539.183	498.893	445.558	525.922	-0.173093	0.0514775	-3.36249	0.000772416	0.0632233
371	ENSMUSG00000050914.16	Ankrd37	ankyrin repeat domain 37 [Source:MGI Symbol;Acc:MGI:3603344]	chr8;chr8;chr8;chr8;chr8;chr8;chr8;chr8;chr8;chr8;chr8;chr8;chr8;chr8;chr8;chr8;chr8;chr8;chr8;chr8;chr8;chr8;chr8;chr8	45996902;45996911;45996914;45996965;45997614;45997614;45997614;45997614;45997782;45998132;45998397;45998397;45998397;45998397;45999251;45999251;45999251;45999251;45999251;45999617;45999617;45999651;46001254;46005682	45997125;45997125;45997125;45997125;45997868;45997820;45997820;45997820;45997820;45998488;45998488;45998488;45998488;45998488;45999403;45999403;45999566;45999403;45999403;45999849;45999867;45999867;46001363;46005707	-;-;-;-;-;-;-;-;-;-;-;-;-;-;-;-;-;-;-;-;-;-;-;-	1539	chr8:45996902-46005707	1438.67	1373.03	1234.76	925.862	1347.87	962.118	1737.17	2244.44	1485.75	1339.56	2156.42	1124.5	1447.51	0.287116	0.0855371	3.35663	0.00078899	0.0644058
372	ENSMUSG00000070305.10	Mpzl3	myelin protein zero-like 3 [Source:MGI Symbol;Acc:MGI:2442647]	chr9;chr9;chr9;chr9;chr9;chr9;chr9;chr9;chr9;chr9;chr9;chr9;chr9;chr9;chr9;chr9	45055186;45055188;45055209;45059249;45062041;45062041;45062041;45062041;45062864;45066339;45066339;45068207;45070605;45070656;45074754;45074754	45055318;45055318;45055318;45059314;45065653;45062207;45065169;45062207;45062969;45066464;45066549;45068372;45070719;45070719;45075160;45077436	+;+;+;+;+;+;+;+;+;+;+;+;+;+;+;+	6987	chr9:45055186-45077436	6756.11	7845.13	8075.68	6233.78	7403.06	7947.68	7948.51	8774.19	9088.86	6955.62	8658.38	8199.32	7823.86	0.154885	0.0462249	3.35069	0.000806113	0.0653235
373	ENSMUSG00000032217.13	Rnf111	ring finger 111 [Source:MGI Symbol;Acc:MGI:1934919]	chr9;chr9;chr9;chr9;chr9;chr9;chr9;chr9;chr9;chr9;chr9;chr9;chr9;chr9;chr9;chr9;chr9;chr9;chr9;chr9;chr9;chr9;chr9;chr9;chr9;chr9;chr9;chr9;chr9;chr9;chr9;chr9;chr9;chr9;chr9;chr9;chr9;chr9;chr9;chr9;chr9;chr9;chr9;chr9;chr9;chr9;chr9;chr9;chr9;chr9;chr9;chr9;chr9;chr9;chr9;chr9;chr9;chr9;chr9;chr9;chr9;chr9;chr9;chr9;chr9;chr9;chr9;chr9;chr9;chr9;chr9;chr9;chr9;chr9;chr9;chr9;chr9;chr9;chr9;chr9	70425424;70425429;70425429;70425430;70425430;70427037;70429552;70429552;70429552;70429552;70429552;70429552;70430931;70430931;70430931;70430931;70430931;70431937;70431937;70431937;70431937;70431937;70439690;70440755;70440755;70440755;70440755;70440755;70442272;70442272;70442272;70442272;70442272;70442272;70443402;70443402;70443402;70443402;70443402;70443402;70450286;70450286;70450286;70450286;704…	70427107;70427107;70427107;70427107;70427107;70427107;70430151;70429655;70429679;70429679;70429655;70429655;70431026;70431026;70431026;70431026;70431026;70432029;70432029;70432029;70432029;70432029;70440881;70440881;70440881;70440881;70440881;70440881;70442397;70442397;70442397;70442397;70442397;70442397;70443750;70443750;70443750;70443750;70443750;70443750;70450538;70450538;70450541;70450541;704…	-;-;-;-;-;-;-;-;-;-;-;-;-;-;-;-;-;-;-;-;-;-;-;-;-;-;-;-;-;-;-;-;-;-;-;-;-;-;-;-;-;-;-;-;-;-;-;-;-;-;-;-;-;-;-;-;-;-;-;-;-;-;-;-;-;-;-;-;-;-;-;-;-;-;-;-;-;-;-;-	8849	chr9:70425424-70503725	2358.03	2281.94	1753.75	1898.65	2244.55	2042.23	2539.36	2622.34	2145.02	2346.54	2629.51	2418.74	2273.39	0.198053	0.05909	3.35171	0.000803136	0.0653235
374	ENSMUSG00000097081.1	Gm10425	predicted gene 10425 [Source:MGI Symbol;Acc:MGI:3642471]	chr12;chr12	111426874;111430843	111430133;111430946	-;-	3364	chr12:111426874-111430946	31.1063	22.3421	22.7057	48.7296	31.8215	15.884	42.4997	53.1018	53.7449	47.8713	50.7495	68.9553	40.7927	0.281101	0.0839172	3.34975	0.000808853	0.0653235
375	ENSMUSG00000025010.14	Ccnj	cyclin J [Source:MGI Symbol;Acc:MGI:2443297]	chr19;chr19;chr19;chr19;chr19;chr19;chr19;chr19;chr19;chr19;chr19	40831279;40831308;40831979;40836917;40836917;40844660;40844660;40845045;40845045;40845699;40845699	40831442;40832088;40832088;40837127;40837127;40844959;40844959;40845204;40845204;40848572;40848009	+;+;+;+;+;+;+;+;+;+;+	4355	chr19:40831279-40848572	410.43	321.93	198.946	358.253	379.586	214.434	330.435	274.359	139.737	294.787	286.433	192.014	283.445	-0.245151	0.073185	-3.34975	0.000808859	0.0653235
376	ENSMUSG00000062762.17	Ei24	etoposide induced 2.4 mRNA [Source:MGI Symbol;Acc:MGI:108090]	chr9;chr9;chr9;chr9;chr9;chr9;chr9;chr9;chr9;chr9;chr9;chr9;chr9;chr9;chr9;chr9;chr9;chr9;chr9;chr9;chr9;chr9;chr9;chr9;chr9;chr9;chr9;chr9;chr9;chr9;chr9;chr9;chr9;chr9;chr9;chr9;chr9;chr9;chr9;chr9;chr9;chr9;chr9;chr9;chr9;chr9;chr9;chr9;chr9;chr9;chr9;chr9;chr9;chr9;chr9;chr9;chr9;chr9;chr9;chr9;chr9;chr9;chr9;chr9;chr9;chr9;chr9;chr9;chr9;chr9	36779159;36779159;36779159;36779159;36779878;36780177;36782341;36782341;36782341;36782341;36782341;36782341;36782733;36782733;36782733;36782733;36782733;36782783;36784468;36784468;36784468;36784468;36784468;36785533;36785533;36785533;36785533;36785533;36785605;36785614;36785936;36785936;36785936;36785936;36785936;36785936;36786483;36786483;36786483;36786483;36786483;36786483;36786523;36788193;367…	36780269;36780269;36780269;36780269;36780269;36780269;36782719;36782415;36782415;36782415;36782415;36782415;36782844;36783201;36782844;36782844;36782844;36782844;36784579;36784579;36784579;36784579;36784579;36786013;36785652;36785652;36785652;36785652;36785652;36785652;36786060;36786060;36786060;36786060;36786060;36786060;36786549;36786549;36786549;36786549;36786549;36786549;36786549;36788253;367…	-;-;-;-;-;-;-;-;-;-;-;-;-;-;-;-;-;-;-;-;-;-;-;-;-;-;-;-;-;-;-;-;-;-;-;-;-;-;-;-;-;-;-;-;-;-;-;-;-;-;-;-;-;-;-;-;-;-;-;-;-;-;-;-;-;-;-;-;-;-	4868	chr9:36779159-36797393	6807.09	6720.92	7220.43	6394.41	7118.93	7045.7	6490.77	6250.97	6321.6	6109.9	6272.29	6506.2	6604.93	-0.116725	0.0348706	-3.34736	0.000815843	0.0657123
377	ENSMUSG00000044465.19	Fam160a2	family with sequence similarity 160, member A2 [Source:MGI Symbol;Acc:MGI:1921599]	chr7;chr7;chr7;chr7;chr7;chr7;chr7;chr7;chr7;chr7;chr7;chr7;chr7;chr7;chr7;chr7;chr7;chr7;chr7;chr7;chr7;chr7;chr7;chr7;chr7;chr7;chr7;chr7;chr7;chr7;chr7;chr7;chr7;chr7;chr7;chr7;chr7;chr7;chr7;chr7;chr7;chr7;chr7;chr7;chr7;chr7;chr7;chr7;chr7;chr7;chr7;chr7;chr7;chr7;chr7;chr7;chr7;chr7;chr7;chr7;chr7;chr7;chr7;chr7;chr7;chr7;chr7;chr7;chr7;chr7;chr7;chr7;chr7;chr7;chr7;chr7;chr7;chr7;chr7;chr7…	105371211;105378610;105378610;105378611;105378611;105378611;105378612;105378991;105379076;105381074;105381080;105381080;105381080;105381080;105381080;105381080;105381080;105381080;105381080;105381308;105381376;105381376;105381399;105381399;105381399;105381399;105381399;105381399;105381399;105383781;105383781;105383781;105383781;105383781;105383781;105384375;105384375;105384946;105384946;105384946…	105379129;105379129;105379129;105379129;105379129;105379129;105379129;105379129;105379129;105381242;105381242;105381242;105381242;105381218;105381242;105381242;105381242;105381242;105381242;105381312;105381631;105381577;105381577;105381981;105381577;105381577;105381577;105381577;105381577;105384120;105384572;105384572;105384572;105384572;105384572;105384572;105384443;105385151;105385151;105385151…	-;-;-;-;-;-;-;-;-;-;-;-;-;-;-;-;-;-;-;-;-;-;-;-;-;-;-;-;-;-;-;-;-;-;-;-;-;-;-;-;-;-;-;-;-;-;-;-;-;-;-;-;-;-;-;-;-;-;-;-;-;-;-;-;-;-;-;-;-;-;-;-;-;-;-;-;-;-;-;-;-;-;-;-;-;-;-;-;-;-;-;-;-;-;-;-;-	11834	chr7:105371211-105400054	3708.56	3673.25	4996.35	4146.53	3904.96	5084.02	4074.66	4180	5848.64	4450.36	4502.08	5458.08	4502.29	0.149469	0.0447285	3.34169	0.000832689	0.0668912
378	ENSMUSG00000024970.5	Spindoc	spindlin interactor and repressor of chromatin binding [Source:MGI Symbol;Acc:MGI:2147611]	chr19;chr19;chr19;chr19;chr19;chr19;chr19;chr19;chr19;chr19;chr19;chr19;chr19;chr19;chr19;chr19;chr19;chr19;chr19	7354078;7356463;7357686;7373234;7373657;7373657;7374022;7374022;7374022;7374022;7374296;7374296;7374296;7374296;7374521;7374521;7374521;7382672;7382672	7354255;7358487;7357943;7373854;7373854;7373854;7374147;7374147;7374147;7374147;7374445;7374337;7374445;7374445;7374850;7374850;7374817;7382921;7382994	-;-;-;-;-;-;-;-;-;-;-;-;-;-;-;-;-;-;-	3753	chr19:7354078-7382994	670.513	668.233	621.705	642.509	689.846	675.071	802.182	815.998	732.125	692.875	778.445	712.892	708.533	0.173581	0.0519618	3.34055	0.000836125	0.0669895
379	ENSMUSG00000036898.16	Zfp157	zinc finger protein 157 [Source:MGI Symbol;Acc:MGI:1919404]	chr5;chr5;chr5;chr5;chr5;chr5;chr5;chr5;chr5;chr5;chr5;chr5;chr5;chr5;chr5;chr5;chr5;chr5;chr5;chr5;chr5;chr5	138441468;138441479;138441507;138441511;138441519;138441540;138444752;138444752;138444752;138444752;138444752;138444752;138447515;138447515;138447515;138447515;138454980;138454980;138454980;138455875;138455875;138455879	138441629;138441629;138441866;138441629;138441629;138441629;138444878;138444878;138447232;138444878;138444878;138448156;138447607;138447607;138448200;138447607;138455093;138455089;138455089;138456315;138460694;138456327	+;+;+;+;+;+;+;+;+;+;+;+;+;+;+;+;+;+;+;+;+;+	8782	chr5:138441468-138460694	324.024	337.163	236.789	354.643	332.99	243.933	260.311	257.544	197.065	301.505	302.777	201.562	279.192	-0.2212	0.0663802	-3.33231	0.00086127	0.068822
380	ENSMUSG00000043090.18	Zfp866	zinc finger protein 866 [Source:MGI Symbol;Acc:MGI:3584369]	chr8;chr8;chr8;chr8;chr8;chr8;chr8;chr8;chr8;chr8	69761326;69763843;69766642;69767633;69767633;69769121;69769121;69774790;69778503;69791153	69763495;69766777;69766777;69767693;69767693;69769247;69769247;69774911;69778662;69791178	-;-;-;-;-;-;-;-;-;-	5601	chr8:69761326-69791178	626.446	602.222	547.101	656.947	710.302	519.634	518.496	501.812	446.68	630.726	514.376	462.531	561.439	-0.21329	0.0641024	-3.32733	0.000876815	0.0698799
381	ENSMUSG00000021945.9	Zmym2	zinc finger, MYM-type 2 [Source:MGI Symbol;Acc:MGI:1923257]	chr14;chr14;chr14;chr14;chr14;chr14;chr14;chr14;chr14;chr14;chr14;chr14;chr14;chr14;chr14;chr14;chr14;chr14;chr14;chr14;chr14;chr14;chr14;chr14;chr14;chr14;chr14;chr14;chr14;chr14;chr14;chr14;chr14;chr14;chr14;chr14;chr14;chr14;chr14;chr14;chr14;chr14;chr14;chr14;chr14;chr14;chr14;chr14;chr14;chr14;chr14;chr14;chr14;chr14;chr14;chr14;chr14;chr14;chr14;chr14;chr14;chr14	56886653;56887795;56887819;56902696;56902696;56911078;56912952;56913956;56919271;56920587;56920765;56921502;56921502;56925841;56925841;56928187;56928187;56932089;56932089;56937510;56937510;56937536;56938401;56938405;56938405;56938405;56941998;56941998;56941998;56941998;56943253;56943253;56943253;56944066;56944066;56944066;56944686;56946491;56946491;56946491;56947947;56947947;56947947;56949510;569…	56886698;56887857;56887857;56903867;56903552;56911360;56913117;56914168;56919342;56920737;56920795;56921617;56921617;56925957;56925957;56928337;56928337;56932261;56932261;56937675;56937675;56937675;56938439;56938439;56938439;56938439;56942127;56942154;56942127;56942127;56943356;56943368;56943368;56944237;56944237;56944237;56944759;56946616;56946616;56946616;56948042;56948041;56948041;56949678;569…	+;+;+;+;+;+;+;+;+;+;+;+;+;+;+;+;+;+;+;+;+;+;+;+;+;+;+;+;+;+;+;+;+;+;+;+;+;+;+;+;+;+;+;+;+;+;+;+;+;+;+;+;+;+;+;+;+;+;+;+;+;+	7860	chr14:56886653-56962701	2707.11	2762.3	2087.85	2439.19	2771.88	2367.85	2981.35	3153.36	2468.68	2701.79	3071.63	2636.22	2679.1	0.156649	0.0471328	3.32357	0.000888738	0.0706442
382	ENSMUSG00000030685.5	Kctd13	potassium channel tetramerisation domain containing 13 [Source:MGI Symbol;Acc:MGI:1923739]	chr7;chr7;chr7;chr7;chr7;chr7;chr7;chr7;chr7;chr7	126928879;126929921;126930633;126941333;126941333;126941511;126942048;126942147;126944885;126944885	126929298;126930802;126930802;126941422;126941370;126941563;126942342;126942342;126944967;126945631	+;+;+;+;+;+;+;+;+;+	2487	chr7:126928879-126945631	232.433	229.514	241.113	271.622	263.664	235.991	320.873	292.06	314.109	254.474	324.281	324.62	275.396	0.243056	0.0732609	3.31767	0.0009077	0.0719098
383	ENSMUSG00000024427.7	Spry4	sprouty RTK signaling antagonist 4 [Source:MGI Symbol;Acc:MGI:1345144]	chr18;chr18	38586247;38601170	38590755;38601415	-;-	4755	chr18:38586247-38601415	135.658	143.193	281.119	110.093	110.239	162.244	252.873	223.028	449.068	175.528	167.731	220.657	202.619	0.295587	0.0891086	3.31715	0.00090941	0.0719098
384	ENSMUSG00000078671.11	Chd2	chromodomain helicase DNA binding protein 2 [Source:MGI Symbol;Acc:MGI:2448567]	chr7;chr7;chr7;chr7;chr7;chr7;chr7;chr7;chr7;chr7;chr7;chr7;chr7;chr7;chr7;chr7;chr7;chr7;chr7;chr7;chr7;chr7;chr7;chr7;chr7;chr7;chr7;chr7;chr7;chr7;chr7;chr7;chr7;chr7;chr7;chr7;chr7;chr7;chr7;chr7;chr7;chr7;chr7;chr7;chr7;chr7;chr7;chr7;chr7;chr7;chr7;chr7;chr7;chr7;chr7;chr7;chr7;chr7;chr7;chr7;chr7;chr7;chr7;chr7;chr7;chr7;chr7;chr7;chr7;chr7;chr7;chr7;chr7;chr7;chr7;chr7;chr7;chr7;chr7;chr7…	73426638;73426694;73429642;73429988;73435735;73435735;73435735;73435735;73441586;73441586;73441586;73441769;73441769;73444235;73444235;73444235;73444235;73447135;73447135;73447135;73449157;73449157;73449244;73451699;73451699;73451699;73451813;73453099;73453099;73453099;73453099;73454329;73454329;73454329;73454329;73454691;73454691;73455491;73455491;73455491;73455491;73455774;73455774;73455774;734…	73430000;73430000;73430000;73430000;73435978;73435978;73435978;73435978;73441679;73441799;73441799;73441799;73441799;73444334;73444251;73444334;73444334;73447233;73447313;73447313;73449291;73449291;73449291;73451839;73451839;73451839;73451890;73453227;73453227;73453227;73453227;73454451;73454451;73454451;73454451;73454814;73454803;73455641;73455592;73455641;73455641;73455912;73455912;73455912;734…	-;-;-;-;-;-;-;-;-;-;-;-;-;-;-;-;-;-;-;-;-;-;-;-;-;-;-;-;-;-;-;-;-;-;-;-;-;-;-;-;-;-;-;-;-;-;-;-;-;-;-;-;-;-;-;-;-;-;-;-;-;-;-;-;-;-;-;-;-;-;-;-;-;-;-;-;-;-;-;-;-;-;-;-;-;-;-;-;-;-;-;-;-;-;-;-;-;-;-;-;-;-;-;-;-;-;-;-;-;-;-;-;-;-;-;-;-;-;-;-;-	14300	chr7:73426638-73541830	3209.13	3590.99	3315.04	3180.06	3234.43	3703.24	3516.85	4117.16	3817.08	3381.23	3832.02	3959.1	3571.36	0.148734	0.0448519	3.31611	0.000912784	0.0719887
385	ENSMUSG00000053950.10	Adnp2	ADNP homeobox 2 [Source:MGI Symbol;Acc:MGI:2448562]	chr18;chr18;chr18;chr18	80126311;80137484;80142649;80151366	80130994;80137573;80142769;80151482	-;-;-;-	5012	chr18:80126311-80151482	1829.22	2043.29	1378.56	1580.1	1912.7	1488.56	1999.61	2262.14	1547.85	1898.9	2171.91	1635.83	1812.39	0.157018	0.0473991	3.31268	0.000924063	0.0726472
386	ENSMUSG00000031150.13	Ccdc120	coiled-coil domain containing 120 [Source:MGI Symbol;Acc:MGI:1859619]	chrX;chrX;chrX;chrX;chrX;chrX;chrX;chrX;chrX;chrX;chrX;chrX;chrX;chrX;chrX;chrX;chrX;chrX;chrX;chrX;chrX;chrX;chrX;chrX;chrX;chrX;chrX;chrX;chrX;chrX;chrX;chrX;chrX;chrX	7731714;7732452;7733184;7735072;7735301;7735774;7736692;7737299;7737894;7737961;7738162;7738162;7738218;7738232;7738243;7738362;7738370;7738370;7738370;7738370;7738370;7738460;7738513;7740128;7740143;7740155;7740349;7740349;7740349;7741212;7741212;7741212;7750598;7750598	7734098;7732733;7733904;7735170;7735475;7735836;7736977;7737439;7738027;7738027;7738252;7738252;7738252;7738252;7738278;7738523;7738523;7738523;7738523;7738523;7738523;7738523;7738523;7740210;7740231;7740207;7740405;7740409;7740405;7741324;7741308;7741341;7750905;7750897	-;-;-;-;-;-;-;-;-;-;-;-;-;-;-;-;-;-;-;-;-;-;-;-;-;-;-;-;-;-;-;-;-;-	4165	chrX:7731714-7750905	1430.89	1504.03	1614.27	1578.3	1597.9	2044.5	1653.24	1708.99	2266.84	1863.62	2106.53	2096.24	1788.78	0.217949	0.0658036	3.31212	0.000925931	0.0726472
387	ENSMUSG00000051379.12	Flrt3	fibronectin leucine rich transmembrane protein 3 [Source:MGI Symbol;Acc:MGI:1918686]	chr2;chr2;chr2;chr2;chr2;chr2;chr2;chr2;chr2;chr2	140650914;140656928;140658198;140659325;140662708;140663261;140663261;140671246;140671246;140671246	140651189;140656986;140661751;140661751;140663459;140663459;140663459;140671400;140671450;140671469	-;-;-;-;-;-;-;-;-;-	4865	chr2:140650914-140671469	3130.5	5039.16	4893.63	3970.56	4157.26	5972.39	4179.85	5648.26	6770.66	4216.04	5626.31	6096.71	4975.11	0.2178	0.0660485	3.29758	0.000975235	0.0763178
388	ENSMUSG00000029998.14	Pcyox1	prenylcysteine oxidase 1 [Source:MGI Symbol;Acc:MGI:1914131]	chr6;chr6;chr6;chr6;chr6;chr6;chr6;chr6;chr6;chr6;chr6;chr6;chr6;chr6;chr6;chr6;chr6;chr6;chr6;chr6	86386006;86388671;86388989;86391676;86391684;86392137;86392137;86392137;86394409;86394409;86394492;86394518;86395783;86395914;86395914;86395914;86396973;86396973;86396973;86396973	86389371;86388748;86389371;86391828;86391828;86392343;86392348;86392348;86394583;86394583;86394583;86394583;86396120;86396120;86396626;86396120;86397119;86397143;86397141;86397154	-;-;-;-;-;-;-;-;-;-;-;-;-;-;-;-;-;-;-;-	4932	chr6:86386006-86397154	3899.52	4475.53	5213.67	4101.41	4553.89	5035.23	3771.85	3996.8	4635.2	3986.76	4022.97	4597.73	4357.55	-0.116887	0.0354957	-3.29298	0.000991327	0.0771783
389	ENSMUSG00000020694.17	Tlk2	tousled-like kinase 2 (Arabidopsis) [Source:MGI Symbol;Acc:MGI:1346023]	chr11;chr11;chr11;chr11;chr11;chr11;chr11;chr11;chr11;chr11;chr11;chr11;chr11;chr11;chr11;chr11;chr11;chr11;chr11;chr11;chr11;chr11;chr11;chr11;chr11;chr11;chr11;chr11;chr11;chr11;chr11;chr11;chr11;chr11;chr11;chr11;chr11;chr11;chr11;chr11;chr11;chr11;chr11;chr11;chr11;chr11;chr11;chr11;chr11;chr11;chr11;chr11;chr11;chr11;chr11;chr11;chr11;chr11;chr11;chr11;chr11;chr11;chr11;chr11;chr11;chr11;chr…	105178807;105180488;105180746;105181527;105181793;105181917;105181982;105181999;105182217;105184212;105184212;105184212;105184212;105184212;105184212;105184212;105184212;105207380;105207380;105207380;105207380;105207380;105207380;105207380;105207380;105207416;105208852;105208852;105208852;105208852;105208852;105208852;105208852;105208852;105208852;105208853;105209794;105209794;105209794;105209794…	105179341;105180586;105180886;105182051;105182051;105182051;105182051;105182051;105182358;105184294;105184294;105184294;105184294;105184294;105184294;105184294;105184294;105207451;105207451;105207451;105207451;105207451;105207451;105207451;105207451;105207451;105208921;105208921;105208921;105208921;105208921;105208921;105208921;105208921;105208921;105208921;105209837;105209837;105209837;105209837…	+;+;+;+;+;+;+;+;+;+;+;+;+;+;+;+;+;+;+;+;+;+;+;+;+;+;+;+;+;+;+;+;+;+;+;+;+;+;+;+;+;+;+;+;+;+;+;+;+;+;+;+;+;+;+;+;+;+;+;+;+;+;+;+;+;+;+;+;+;+;+;+;+;+;+;+;+;+;+;+;+;+;+;+;+;+;+;+;+;+;+;+;+;+;+;+;+;+;+;+;+;+;+;+;+;+;+;+;+;+;+;+;+;+;+;+;+;+;+;+;+;+;+;+;+;+;+;+;+;+;+;+;+;+;+;+;+;+;+;+;+;+;+;+;+;+;+;+;+;+;+;+;+;+;+	8070	chr11:105178807-105283959	1954.51	1929.55	1802.4	1674.85	1920.66	1916.29	2247.17	2214.34	2007.67	1984.56	2128.04	2103.67	1990.31	0.164627	0.0499842	3.29358	0.000989209	0.0771783
390	ENSMUSG00000021215.15	Net1	neuroepithelial cell transforming gene 1 [Source:MGI Symbol;Acc:MGI:1927138]	chr13;chr13;chr13;chr13;chr13;chr13;chr13;chr13;chr13;chr13;chr13;chr13;chr13;chr13;chr13;chr13;chr13;chr13;chr13;chr13;chr13;chr13;chr13;chr13;chr13;chr13;chr13;chr13;chr13;chr13;chr13;chr13;chr13;chr13	3882018;3882690;3883333;3884803;3884803;3884837;3886048;3886048;3886048;3886538;3886538;3886538;3886609;3887371;3887371;3887371;3887371;3887571;3887571;3887571;3887978;3887978;3888355;3888355;3888871;3888871;3892975;3893293;3893293;3907797;3912868;3917309;3917938;3917938	3884473;3882995;3884473;3884989;3884989;3884989;3886218;3886218;3886218;3886795;3886795;3886795;3886795;3887447;3887551;3887447;3887447;3887825;3887667;3887667;3888040;3888040;3888522;3888522;3888978;3888978;3893543;3893433;3893578;3907856;3912934;3917664;3918178;3918220	-;-;-;-;-;-;-;-;-;-;-;-;-;-;-;-;-;-;-;-;-;-;-;-;-;-;-;-;-;-;-;-;-;-	5217	chr13:3882018-3918220	13119.1	13844	17920.2	12892.6	14635.6	17191	14561.5	15208.4	18983.9	13521.6	16412.7	18627.5	15576.5	0.115389	0.035071	3.29016	0.0010013	0.0777551
391	ENSMUSG00000034544.17	Rsrc1	arginine/serine-rich coiled-coil 1 [Source:MGI Symbol;Acc:MGI:1914130]	chr3;chr3;chr3;chr3;chr3;chr3;chr3;chr3;chr3;chr3;chr3;chr3;chr3;chr3;chr3;chr3;chr3;chr3;chr3;chr3;chr3;chr3;chr3;chr3;chr3;chr3;chr3;chr3;chr3;chr3;chr3;chr3;chr3;chr3;chr3;chr3;chr3;chr3;chr3;chr3;chr3;chr3;chr3;chr3;chr3;chr3;chr3;chr3;chr3;chr3;chr3;chr3;chr3;chr3;chr3;chr3;chr3;chr3;chr3;chr3;chr3;chr3;chr3;chr3;chr3;chr3;chr3	66981390;66985670;66985672;66985685;66985685;66985703;66985704;66985967;66985978;66989034;66990972;66994517;66994517;66994517;66994517;66994517;66994517;66994517;66994517;66994517;66996465;66996465;66996465;66996465;66996465;66996465;66996471;67082536;67082536;67082536;67082536;67082536;67082536;67180829;67180829;67180829;67180829;67180829;67180829;67206426;67206426;67206426;67206426;67206426;672…	66981542;66985806;66985806;66985806;66985806;66985806;66985782;66986089;66986188;66989161;66994892;66994711;66994712;66994712;66994712;66994712;66994712;66994712;66994712;66994712;66996590;66996590;66996590;66996473;66996590;66996590;66996590;67082709;67082709;67082709;67085227;67082709;67082709;67180865;67180865;67180865;67180865;67180865;67180865;67206477;67206477;67206477;67206477;67206477;672…	+;+;+;+;+;+;+;+;+;+;+;+;+;+;+;+;+;+;+;+;+;+;+;+;+;+;+;+;+;+;+;+;+;+;+;+;+;+;+;+;+;+;+;+;+;+;+;+;+;+;+;+;+;+;+;+;+;+;+;+;+;+;+;+;+;+;+	12000	chr3:66981390-67358396	1599.38	1646.21	1241.25	1599.96	1589.94	1291.14	1515.11	1482.42	1125.06	1497.45	1429.59	1164.82	1431.86	-0.121451	0.036935	-3.28824	0.00100815	0.0780722
392	ENSMUSG00000070661.7	Rnf186	ring finger protein 186 [Source:MGI Symbol;Acc:MGI:1914075]	chr4;chr4	138967112;138967112	138968360;138968365	+;+	1254	chr4:138967112-138968365	1095.63	925.167	2285.71	1199.29	726.213	1923.1	793.682	828.388	1323.32	1038.05	699.311	1241.2	1173.26	-0.270624	0.0823673	-3.28557	0.00101775	0.0780722
393	ENSMUSG00000048429.10	Timm29	translocase of inner mitochondrial membrane 29 [Source:MGI Symbol;Acc:MGI:1917023]	chr9;chr9	21592722;21593150	21593070;21595970	+;+	3170	chr9:21592722-21595970	1608.02	1686.83	1556.97	1507.91	1639.95	1415.95	1472.62	1427.55	1310.18	1468.06	1496.68	1321.82	1492.71	-0.139232	0.0423614	-3.28676	0.00101348	0.0780722
394	ENSMUSG00000010067.13	Rassf1	Ras association (RalGDS/AF-6) domain family member 1 [Source:MGI Symbol;Acc:MGI:1928386]	chr9;chr9;chr9;chr9;chr9;chr9;chr9;chr9;chr9;chr9;chr9;chr9;chr9;chr9;chr9;chr9;chr9;chr9;chr9;chr9;chr9;chr9;chr9;chr9;chr9;chr9;chr9;chr9;chr9;chr9;chr9;chr9;chr9;chr9;chr9;chr9;chr9;chr9;chr9;chr9	107551555;107551562;107551567;107551590;107554126;107554138;107554138;107554583;107555376;107556611;107556743;107557453;107557453;107557453;107557453;107557453;107557453;107557770;107557770;107557770;107557770;107557770;107557770;107557770;107557935;107557942;107558187;107558187;107558187;107558187;107558187;107558187;107558187;107561399;107561399;107561399;107561399;107561399;107561399;107561399	107551846;107551850;107551846;107551846;107554244;107554506;107554244;107554925;107555718;107556751;107557557;107557557;107557557;107557557;107557557;107557557;107557557;107558067;107558067;107557800;107558067;107558067;107558067;107558067;107558302;107558067;107558302;107560435;107558302;107558302;107558302;107558302;107558302;107562263;107561838;107562263;107562263;107562263;107562263;107562267	+;+;+;+;+;+;+;+;+;+;+;+;+;+;+;+;+;+;+;+;+;+;+;+;+;+;+;+;+;+;+;+;+;+;+;+;+;+;+;+	5845	chr9:107551555-107562267	1981.3	1878.77	2721.45	1686.59	1952.48	3079.23	2385.3	2343.56	3073.01	2108.02	2473.82	2994.78	2389.86	0.198536	0.0604291	3.28543	0.00101828	0.0780722
395	ENSMUSG00000049299.14	Trappc1	trafficking protein particle complex 1 [Source:MGI Symbol;Acc:MGI:1098727]	chr11;chr11;chr11;chr11;chr11;chr11;chr11;chr11;chr11;chr11;chr11;chr11;chr11;chr11;chr11;chr11;chr11;chr11;chr11	69323980;69324063;69324075;69324157;69324158;69324395;69324395;69324395;69324395;69324438;69324824;69324824;69324824;69324824;69324854;69325439;69325439;69325439;69325558	69324066;69324256;69324256;69324256;69324256;69324465;69324465;69324465;69324465;69324465;69325232;69324962;69324962;69324962;69324962;69325793;69325793;69325793;69325793	+;+;+;+;+;+;+;+;+;+;+;+;+;+;+;+;+;+;+	1112	chr11:69323980-69325793	1207.96	1268.42	1549.4	1133.41	1146.71	1287.74	1007.24	1096.55	1237.33	1037.21	1081.22	1113.89	1180.59	-0.183403	0.0558106	-3.28617	0.0010156	0.0780722
396	ENSMUSG00000039137.18	Whrn	whirlin [Source:MGI Symbol;Acc:MGI:2682003]	chr4;chr4;chr4;chr4;chr4;chr4;chr4;chr4;chr4;chr4;chr4;chr4;chr4;chr4;chr4;chr4;chr4;chr4;chr4;chr4;chr4;chr4;chr4;chr4;chr4;chr4;chr4;chr4;chr4;chr4;chr4;chr4;chr4;chr4;chr4;chr4;chr4;chr4;chr4;chr4;chr4;chr4;chr4;chr4;chr4;chr4;chr4;chr4;chr4;chr4;chr4;chr4;chr4;chr4;chr4;chr4;chr4;chr4;chr4;chr4;chr4;chr4;chr4;chr4;chr4;chr4;chr4;chr4;chr4;chr4;chr4;chr4;chr4;chr4;chr4;chr4;chr4;chr4;chr4;chr4…	63414910;63414910;63414910;63414910;63414910;63414910;63414910;63414910;63414910;63414910;63416002;63416002;63416002;63416002;63416002;63416002;63416002;63416002;63416002;63416002;63416412;63416412;63416412;63416412;63416412;63416412;63416412;63416412;63416412;63416412;63418088;63418088;63418088;63418088;63418088;63418088;63418088;63418088;63418088;63418088;63419422;63419422;63419422;63419422;634…	63415666;63415666;63415666;63415666;63415666;63415666;63415666;63415666;63415666;63415666;63416124;63416124;63416124;63416124;63416124;63416124;63416124;63416124;63416124;63416124;63416593;63416593;63416593;63416593;63416593;63416590;63416593;63416593;63416593;63416593;63418622;63418622;63418622;63418622;63418622;63418622;63418622;63418622;63418622;63418622;63419493;63419493;63419493;63419493;634…	-;-;-;-;-;-;-;-;-;-;-;-;-;-;-;-;-;-;-;-;-;-;-;-;-;-;-;-;-;-;-;-;-;-;-;-;-;-;-;-;-;-;-;-;-;-;-;-;-;-;-;-;-;-;-;-;-;-;-;-;-;-;-;-;-;-;-;-;-;-;-;-;-;-;-;-;-;-;-;-;-;-;-;-;-;-;-;-;-;-;-;-;-;-;-;-;-;-;-;-;-;-;-;-;-;-;-;-;-;-;-;-;-;-;-;-;-;-;-;-;-;-;-;-;-;-	7337	chr4:63414910-63495991	1024.78	1000.32	632.517	896.986	1038.75	744.28	1069.93	1125.76	844.392	1045.61	1273.04	1033.27	977.469	0.223403	0.068162	3.27753	0.00104721	0.0800876
397	ENSMUSG00000039164.2	Naif1	nuclear apoptosis inducing factor 1 [Source:MGI Symbol;Acc:MGI:1918504]	chr2;chr2	32450457;32454797	32452949;32456953	+;+	4650	chr2:32450457-32456953	296.374	301.619	377.348	332.083	307.987	350.583	372.935	353.127	403.684	356.935	356.967	450.862	355.042	0.194742	0.0594465	3.27592	0.00105317	0.0803407
398	ENSMUSG00000042369.8	Rbm45	RNA binding motif protein 45 [Source:MGI Symbol;Acc:MGI:2387367]	chr2;chr2;chr2;chr2;chr2;chr2;chr2;chr2;chr2;chr2	76369984;76372035;76373560;76375356;76376319;76378381;76378678;76378918;76380365;76383455	76370428;76372157;76373686;76375478;76376504;76378510;76378762;76379081;76380565;76383768	+;+;+;+;+;+;+;+;+;+	1898	chr2:76369984-76383768	1503.47	1565.98	1750.51	1500.69	1486.52	1814.18	1382.3	1370.03	1605.18	1421.02	1313.46	1688.88	1533.52	-0.126235	0.0385855	-3.27156	0.00106955	0.0813852
399	ENSMUSG00000024301.10	Kifc5b	kinesin family member C5B [Source:MGI Symbol;Acc:MGI:2137414]	chr17;chr17;chr17;chr17;chr17;chr17;chr17;chr17;chr17;chr17;chr17;chr17;chr17;chr17;chr17;chr17;chr17;chr17;chr17;chr17;chr17;chr17;chr17;chr17;chr17;chr17	26917091;26917091;26917121;26917173;26920797;26920797;26920797;26920797;26921020;26921020;26921020;26921020;26921807;26921807;26922676;26922676;26922676;26922905;26922905;26924009;26924009;26924009;26925442;26925826;26926220;26932104	26917285;26917285;26917285;26917285;26920931;26920931;26920931;26920931;26921119;26921119;26921508;26921119;26921860;26921860;26922723;26923302;26922723;26923302;26923302;26924824;26925287;26924788;26925732;26925899;26926295;26932583	+;+;+;+;+;+;+;+;+;+;+;+;+;+;+;+;+;+;+;+;+;+;+;+;+;+	3700	chr17:26917091-26932583	482.147	313.805	86.4981	477.37	329.58	98.7078	509.996	426.584	134.959	546.741	375.03	181.405	330.235	0.262753	0.0804102	3.26765	0.00108443	0.0823103
400	ENSMUSG00000000776.13	Polr3d	polymerase (RNA) III (DNA directed) polypeptide D [Source:MGI Symbol;Acc:MGI:1914315]	chr14;chr14;chr14;chr14;chr14;chr14;chr14;chr14;chr14;chr14;chr14;chr14;chr14;chr14;chr14;chr14;chr14;chr14;chr14;chr14;chr14;chr14;chr14;chr14;chr14;chr14	70438757;70438796;70439361;70439718;70439718;70439718;70440014;70440014;70440342;70440599;70440599;70441037;70441037;70441037;70441073;70441304;70441304;70441304;70441304;70442352;70442352;70442857;70442951;70442951;70443333;70443333	70439578;70439578;70439578;70439870;70439925;70439870;70440279;70440279;70440767;70440767;70440767;70441161;70441161;70441161;70441161;70441717;70441455;70441455;70441455;70442395;70442395;70443120;70443290;70443120;70443420;70443447	-;-;-;-;-;-;-;-;-;-;-;-;-;-;-;-;-;-;-;-;-;-;-;-;-;-	2854	chr14:70438757-70443447	1051.57	1004.38	711.447	893.376	1006.92	762.433	1064.62	1151.42	889.777	1022.1	1147.45	961.131	972.219	0.182248	0.0557885	3.26677	0.00108784	0.0823628
401	ENSMUSG00000023892.8	Zfp51	zinc finger protein 51 [Source:MGI Symbol;Acc:MGI:99198]	chr17;chr17;chr17;chr17;chr17	21450374;21452437;21456297;21461661;21463372	21450421;21452527;21456388;21461787;21465587	+;+;+;+;+	2574	chr17:21450374-21465587	565.098	565.662	616.299	608.218	580.743	589.978	656.62	662.887	732.125	650.043	661.464	639.693	627.402	0.166047	0.0508752	3.2638	0.00109927	0.0828145
402	ENSMUSG00000079435.9	Rpl36a	ribosomal protein L36A [Source:MGI Symbol;Acc:MGI:1201789]	chrX;chrX;chrX;chrX;chrX;chrX;chrX;chrX;chrX;chrX;chrX;chrX;chrX;chrX;chrX;chrX;chrX;chrX;chrX;chrX;chrX;chrX	134585654;134585689;134585690;134585701;134586078;134586078;134586090;134586511;134586511;134586511;134586512;134586512;134587081;134587451;134587451;134587451;134587451;134587937;134587937;134587937;134587937;134587937	134585719;134586183;134585719;134586183;134586183;134586183;134586183;134587016;134586578;134586578;134586578;134586578;134587573;134587573;134587573;134587573;134587573;134588033;134587996;134588062;134588062;134588056	+;+;+;+;+;+;+;+;+;+;+;+;+;+;+;+;+;+;+;+;+;+	1655	chrX:134585654-134588062	4940.72	5010.73	4536.83	4753.84	5146	4680.11	4565.53	4553.48	4231.52	4628.4	4873.67	4136.26	4671.42	-0.103847	0.0318151	-3.26408	0.00109819	0.0828145
403	ENSMUSG00000040010.10	Slc7a5	solute carrier family 7 (cationic amino acid transporter, y+ system), member 5 [Source:MGI Symbol;Acc:MGI:1298205]	chr8;chr8;chr8;chr8;chr8;chr8;chr8;chr8;chr8;chr8;chr8;chr8;chr8;chr8;chr8	121881150;121882802;121883591;121883591;121884983;121885909;121886280;121886858;121887497;121888322;121888374;121896143;121896428;121896428;121907066	121883095;121883095;121883768;121883914;121885132;121886005;121886383;121886981;121887541;121888427;121888427;121896187;121896502;121896565;121907694	-;-;-;-;-;-;-;-;-;-;-;-;-;-;-	3708	chr8:121881150-121907694	3151.24	2301.24	1302.88	3499.51	2058.17	1299.09	3578.47	2821.47	2394.63	3270.37	2548.66	2817.62	2586.95	0.280693	0.0860599	3.2616	0.00110785	0.0832538
404	ENSMUSG00000076438.5	Oxct2b	3-oxoacid CoA transferase 2B [Source:MGI Symbol;Acc:MGI:2664115]	chr4	123116266	123118000	+	1735	chr4:123116266-123118000	80.3579	66.0108	129.747	93.8496	101.147	154.302	99.8743	113.284	182.733	117.579	155.689	192.014	123.882	0.285436	0.0875413	3.26059	0.00111182	0.0833454
405	ENSMUSG00000030725.4	Lipt2	lipoyl(octanoyl) transferase 2 (putative) [Source:MGI Symbol;Acc:MGI:1914414]	chr7;chr7;chr7;chr7	100159277;100159359;100160174;100160174	100159747;100159518;100161365;100160654	+;+;+;+	1663	chr7:100159277-100161365	143.435	141.162	181.646	130.848	144.333	161.109	100.937	116.824	107.49	120.098	113.541	141.093	133.543	-0.259568	0.0799757	-3.24558	0.00117211	0.087648
406	ENSMUSG00000002289.16	Angptl4	angiopoietin-like 4 [Source:MGI Symbol;Acc:MGI:1888999]	chr17;chr17;chr17;chr17;chr17;chr17;chr17;chr17;chr17;chr17;chr17;chr17;chr17;chr17;chr17;chr17;chr17;chr17;chr17;chr17	33773750;33774908;33776950;33776950;33776971;33777012;33777320;33777320;33777320;33778372;33778372;33778372;33778372;33778999;33780530;33780530;33780783;33780783;33781063;33781063	33775568;33775568;33777231;33777231;33777415;33777231;33777415;33777415;33777415;33778485;33778465;33778485;33778485;33779143;33780643;33780647;33780893;33780893;33781543;33781830	-;-;-;-;-;-;-;-;-;-;-;-;-;-;-;-;-;-;-;-	3541	chr17:33773750-33781830	74.3095	83.2752	139.478	93.8496	48.8688	164.513	94.5618	128.329	204.231	89.0239	112.681	266.274	124.95	0.289507	0.0894344	3.23708	0.00120758	0.0900775
407	ENSMUSG00000045005.9	Fzd5	frizzled class receptor 5 [Source:MGI Symbol;Acc:MGI:108571]	chr1;chr1;chr1;chr1	64730558;64734469;64737133;64737240	64736853;64736853;64737751;64737749	-;-;-;-	6915	chr1:64730558-64737751	4512.14	5011.74	8322.2	5081.41	4972.12	8099.72	4398.72	4530.47	7283.03	4459.59	4820.34	7141.65	5719.43	-0.126009	0.0389757	-3.23302	0.00122488	0.0905595
408	ENSMUSG00000030966.13	Trim21	tripartite motif-containing 21 [Source:MGI Symbol;Acc:MGI:106657]	chr7;chr7;chr7;chr7;chr7;chr7;chr7;chr7;chr7;chr7;chr7;chr7;chr7;chr7;chr7;chr7;chr7;chr7;chr7;chr7;chr7	102557921;102557922;102559968;102559968;102560593;102560593;102561592;102561788;102561788;102563117;102563266;102563266;102563266;102563694;102563694;102563694;102563694;102564272;102564813;102565389;102565389	102559663;102559663;102560068;102560068;102560615;102560615;102562018;102562018;102562018;102563361;102563361;102563361;102563361;102563836;102564090;102564125;102564125;102564340;102565446;102565445;102565486	-;-;-;-;-;-;-;-;-;-;-;-;-;-;-;-;-;-;-;-;-	3714	chr7:102557921-102565486	470.915	428.562	433.572	346.522	498.916	422.061	382.497	359.322	306.943	349.377	355.246	349.02	391.913	-0.238945	0.0739137	-3.23276	0.001226	0.0905595
409	ENSMUSG00000034892.8	Rps29	ribosomal protein S29 [Source:MGI Symbol;Acc:MGI:107681]	chr12;chr12;chr12;chr12;chr12	69157722;69158358;69158661;69158997;69158997	69157821;69158760;69158760;69159054;69159186	-;-;-;-;-	693	chr12:69157722-69159186	3065.7	3110.63	2799.3	3087.11	3103.74	2893.16	2766.73	2851.57	2813.84	2855.48	2831.65	2565.14	2895.34	-0.109895	0.0339919	-3.23297	0.00122509	0.0905595
410	ENSMUSG00000016283.13	H2-M2	histocompatibility 2, M region locus 2 [Source:MGI Symbol;Acc:MGI:95914]	chr17;chr17;chr17;chr17;chr17;chr17;chr17;chr17;chr17	37480851;37480983;37481472;37482483;37482483;37482977;37482977;37483445;37483445	37481747;37481350;37481747;37482758;37482758;37483246;37483246;37483552;37483551	-;-;-;-;-;-;-;-;-	1551	chr17:37480851-37483552	3.45626	1.01555	1.08123	4.512	2.27297	2.26914	9.56243	12.3904	3.58299	10.918	10.3219	4.24341	5.46886	0.185005	0.0572098	3.23381	0.00122152	0.0905595
411	ENSMUSG00000067424.13	Zfp563	zinc finger protein 563 [Source:MGI Symbol;Acc:MGI:2677168]	chr17;chr17;chr17;chr17;chr17;chr17;chr17;chr17;chr17;chr17;chr17;chr17	33089310;33089564;33092458;33102231;33102231;33102231;33102543;33102543;33102543;33104624;33104624;33104624	33089479;33089688;33092592;33102357;33102357;33102357;33102603;33102603;33102603;33104724;33110705;33105058	+;+;+;+;+;+;+;+;+;+;+;+	6700	chr17:33089310-33110705	147.755	179.752	164.346	180.48	178.428	140.687	129.624	135.41	138.542	116.739	143.647	123.059	148.206	-0.251906	0.0779663	-3.23095	0.00123377	0.0909121
412	ENSMUSG00000020653.12	Klf11	Kruppel-like factor 11 [Source:MGI Symbol;Acc:MGI:2653368]	chr12;chr12;chr12;chr12;chr12;chr12;chr12;chr12;chr12;chr12;chr12;chr12	24651274;24651896;24651896;24652154;24653559;24653559;24653559;24653559;24654843;24654843;24654843;24660183	24651566;24652023;24652010;24652279;24653810;24653810;24653810;24653810;24655137;24655142;24655776;24662789	+;+;+;+;+;+;+;+;+;+;+;+	4340	chr12:24651274-24662789	756.92	735.259	562.238	1091.9	737.578	794.201	1135.8	944.327	858.724	1088.44	922.952	927.184	879.628	0.25089	0.0776963	3.22911	0.00124176	0.0912781
413	ENSMUSG00000027502.11	Rtf2	replication termination factor 2 [Source:MGI Symbol;Acc:MGI:1913654]	chr2;chr2;chr2;chr2;chr2;chr2;chr2;chr2;chr2;chr2;chr2;chr2;chr2;chr2;chr2;chr2;chr2;chr2;chr2;chr2;chr2;chr2	172440556;172440602;172444647;172444647;172445327;172445327;172446622;172446622;172447035;172447035;172452977;172463177;172463177;172463177;172466274;172466274;172466274;172466429;172466429;172466429;172468596;172468596	172440739;172440739;172444741;172444741;172445420;172445420;172446761;172446761;172447113;172447113;172453317;172463290;172463290;172463290;172466331;172466331;172466331;172466524;172466654;172466524;172469908;172469908	+;+;+;+;+;+;+;+;+;+;+;+;+;+;+;+;+;+;+;+;+;+	2644	chr2:172440556-172469908	2815.98	2921.74	4251.38	2805.56	2908.26	3860.95	2651.98	2648.01	3643.9	2697.59	2705.2	3517.78	3119.03	-0.119651	0.0370946	-3.22556	0.00125728	0.0921955
414	ENSMUSG00000039834.17	Zfp335	zinc finger protein 335 [Source:MGI Symbol;Acc:MGI:2682313]	chr2;chr2;chr2;chr2;chr2;chr2;chr2;chr2;chr2;chr2;chr2;chr2;chr2;chr2;chr2;chr2;chr2;chr2;chr2;chr2;chr2;chr2;chr2;chr2;chr2;chr2;chr2;chr2;chr2;chr2;chr2;chr2;chr2;chr2;chr2;chr2;chr2;chr2;chr2;chr2;chr2;chr2;chr2;chr2;chr2;chr2;chr2;chr2;chr2;chr2;chr2;chr2;chr2;chr2;chr2;chr2;chr2;chr2;chr2;chr2	164891882;164891882;164892380;164892380;164892541;164892541;164892687;164892687;164892878;164892878;164893246;164893246;164893473;164893473;164893701;164893701;164894525;164894525;164894978;164894978;164895988;164895988;164897989;164897989;164898184;164898184;164899257;164899257;164899871;164899871;164900111;164900278;164900278;164900501;164900501;164901418;164901418;164902208;164902208;164902496…	164892291;164892291;164892461;164892461;164892606;164892606;164892770;164892770;164892952;164892952;164893349;164893349;164893615;164893615;164893843;164893843;164894899;164894899;164895089;164895089;164896247;164896247;164898083;164898083;164898277;164898277;164899486;164899486;164900031;164900031;164900187;164900394;164900394;164900519;164900519;164901530;164901530;164902385;164902385;164902736…	-;-;-;-;-;-;-;-;-;-;-;-;-;-;-;-;-;-;-;-;-;-;-;-;-;-;-;-;-;-;-;-;-;-;-;-;-;-;-;-;-;-;-;-;-;-;-;-;-;-;-;-;-;-;-;-;-;-;-;-	4743	chr2:164891882-164911757	1951.06	1905.17	1741.86	1798.48	1921.79	2022.94	2024.05	2155.93	2062.61	2025.71	2211.47	2290.38	2009.29	0.15677	0.0486364	3.2233	0.00126722	0.0926245
415	ENSMUSG00000021486.7	Prelid1	PRELI domain containing 1 [Source:MGI Symbol;Acc:MGI:1913744]	chr13;chr13;chr13;chr13;chr13;chr13;chr13;chr13;chr13	55320500;55322019;55322853;55322853;55324331;55324331;55324527;55324830;55324830	55322281;55322281;55323078;55323078;55324605;55324444;55324605;55325272;55325269	+;+;+;+;+;+;+;+;+	2726	chr13:55320500-55325272	12159.1	11793.6	15287.5	12491.9	11983.1	15326.9	11559.9	11377.1	14765.5	11768	11376.5	14130.5	12835	-0.0742111	0.0230266	-3.22284	0.00126925	0.0926245
416	ENSMUSG00000079083.3	Jrkl	Jrk-like [Source:MGI Symbol;Acc:MGI:1924782]	chr9	13242607	13245829	-	3223	chr9:13242607-13245829	464.866	414.345	629.274	453.907	473.914	606.996	482.372	492.962	723.765	508.948	544.482	771.239	547.256	0.182044	0.0565258	3.22055	0.00127944	0.093144
417	ENSMUSG00000020893.17	Per1	period circadian clock 1 [Source:MGI Symbol;Acc:MGI:1098283]	chr11;chr11;chr11;chr11;chr11;chr11;chr11;chr11;chr11;chr11;chr11;chr11;chr11;chr11;chr11;chr11;chr11;chr11;chr11;chr11;chr11;chr11;chr11;chr11;chr11;chr11;chr11;chr11;chr11;chr11;chr11;chr11;chr11;chr11;chr11;chr11;chr11;chr11;chr11;chr11;chr11;chr11;chr11;chr11;chr11;chr11;chr11;chr11;chr11;chr11;chr11;chr11;chr11;chr11;chr11;chr11;chr11;chr11;chr11;chr11;chr11;chr11;chr11;chr11;chr11;chr11;chr…	69095217;69098948;69100152;69100158;69100509;69100509;69100509;69100509;69100509;69100522;69101005;69101005;69101005;69101005;69101005;69101005;69101196;69101196;69101196;69101196;69101196;69101451;69101451;69101451;69101451;69101451;69101675;69101675;69101675;69101675;69101735;69101987;69101987;69101987;69101987;69101987;69102164;69102164;69102164;69102164;69102164;69102674;69102674;69102674;691…	69095303;69099008;69100195;69100195;69100916;69100916;69100916;69100916;69100916;69100916;69101103;69101103;69101103;69101048;69101103;69101103;69101350;69101350;69101350;69101350;69101350;69101572;69101572;69101572;69101572;69101572;69101876;69101876;69101876;69101876;69101876;69102038;69102038;69102038;69102038;69102038;69102306;69102306;69102306;69102306;69102306;69102752;69102752;69102752;691…	+;+;+;+;+;+;+;+;+;+;+;+;+;+;+;+;+;+;+;+;+;+;+;+;+;+;+;+;+;+;+;+;+;+;+;+;+;+;+;+;+;+;+;+;+;+;+;+;+;+;+;+;+;+;+;+;+;+;+;+;+;+;+;+;+;+;+;+;+;+;+;+;+;+;+;+;+;+;+;+;+;+;+;+;+;+;+;+;+;+;+;+;+;+;+;+;+;+;+;+;+;+;+;+	5631	chr11:69095217-69109960	1697.02	1669.57	1881.33	1961.82	1651.31	2045.63	1897.61	2088.67	2368.36	2098.78	2060.09	2047.44	1955.64	0.182415	0.0568754	3.20727	0.00134001	0.0970868
418	ENSMUSG00000079557.11	March2	membrane-associated ring finger (C3HC4) 2 [Source:MGI Symbol;Acc:MGI:1925915]	chr17;chr17;chr17;chr17;chr17;chr17;chr17;chr17;chr17;chr17;chr17;chr17;chr17;chr17;chr17;chr17;chr17;chr17;chr17;chr17;chr17;chr17;chr17;chr17;chr17;chr17;chr17;chr17;chr17;chr17;chr17;chr17;chr17;chr17;chr17;chr17;chr17;chr17;chr17;chr17;chr17;chr17;chr17;chr17;chr17;chr17;chr17;chr17;chr17;chr17;chr17	33685692;33685712;33685813;33685813;33687228;33687228;33687228;33691515;33691515;33691839;33692019;33692019;33692019;33694217;33696026;33696037;33696037;33696037;33696037;33696037;33696037;33696037;33703013;33703013;33703013;33703013;33703013;33703013;33703013;33703013;33703013;33703139;33709745;33709745;33709745;33709745;33709745;33709745;33709745;33709745;33709745;33713324;33715943;33718546;337…	33686398;33688242;33686398;33686398;33688242;33688242;33688242;33692153;33692203;33692129;33692153;33692153;33692153;33696246;33696246;33696246;33696246;33696246;33696246;33696246;33696246;33696246;33703208;33703208;33703208;33703201;33703208;33703208;33703208;33703208;33703208;33703208;33709972;33709972;33709972;33709972;33709972;33709972;33709972;33709972;33709972;33713381;33716062;33718591;337…	-;-;-;-;-;-;-;-;-;-;-;-;-;-;-;-;-;-;-;-;-;-;-;-;-;-;-;-;-;-;-;-;-;-;-;-;-;-;-;-;-;-;-;-;-;-;-;-;-;-;-	5997	chr17:33685692-33718670	1046.38	1133.36	1552.64	1100.93	1094.43	1396.66	978.556	1012.47	1322.12	1003.62	997.786	1289.99	1160.75	-0.137734	0.0429421	-3.20744	0.00133922	0.0970868
419	ENSMUSG00000036894.3	Rap2b	RAP2B, member of RAS oncogene family [Source:MGI Symbol;Acc:MGI:1921262]	chr3	61361638	61368430	+	6793	chr3:61361638-61368430	1151.8	1393.34	2454.38	1574.69	1186.49	2661.71	1507.68	1782.45	3297.55	1495.77	1631.72	2968.26	1925.49	0.225574	0.0704204	3.20325	0.00135886	0.0982174
420	ENSMUSG00000046062.5	Ppp1r15b	protein phosphatase 1, regulatory subunit 15B [Source:MGI Symbol;Acc:MGI:2444211]	chr1;chr1;chr1;chr1	133131143;133131344;133136663;133136663	133133615;133131910;133139783;133139783	+;+;+;+	5594	chr1:133131143-133139783	10119.9	11423.9	12507.6	9299.23	9839.68	11915.3	12004	12508.1	15010.4	10189	11373.9	13676.5	11655.6	0.176428	0.0551873	3.19688	0.00138921	0.100172
421	ENSMUSG00000039985.14	Sinhcaf	SIN3-HDAC complex associated factor [Source:MGI Symbol;Acc:MGI:1929091]	chr6;chr6;chr6;chr6;chr6;chr6;chr6;chr6;chr6;chr6;chr6;chr6;chr6;chr6;chr6;chr6;chr6;chr6;chr6;chr6;chr6;chr6;chr6;chr6;chr6;chr6;chr6;chr6;chr6;chr6;chr6;chr6;chr6;chr6;chr6;chr6;chr6;chr6;chr6;chr6;chr6;chr6;chr6;chr6;chr6;chr6;chr6;chr6;chr6;chr6;chr6;chr6;chr6;chr6;chr6;chr6;chr6;chr6	148921035;148921057;148921057;148921057;148922713;148923004;148926013;148926013;148926013;148926013;148926013;148926013;148926047;148926051;148928509;148928509;148928509;148928509;148928509;148928509;148928509;148928509;148928580;148930551;148930551;148930551;148930551;148930551;148930551;148930551;148930619;148932503;148933002;148933002;148933002;148933002;148933002;148933002;148933002;148933002…	148923030;148923030;148923030;148923030;148923030;148923030;148926163;148926163;148926163;148926163;148926105;148926163;148926163;148926163;148928635;148928635;148928635;148928635;148928635;148928635;148928635;148928635;148928635;148930650;148930650;148930650;148930650;148930650;148930650;148930650;148930650;148933148;148933148;148933148;148933148;148933148;148933148;148933148;148933148;148933148…	-;-;-;-;-;-;-;-;-;-;-;-;-;-;-;-;-;-;-;-;-;-;-;-;-;-;-;-;-;-;-;-;-;-;-;-;-;-;-;-;-;-;-;-;-;-;-;-;-;-;-;-;-;-;-;-;-;-	4138	chr6:148921035-148946467	422.527	363.567	189.215	333.888	369.357	228.049	441.997	458.445	237.672	419.924	474.809	272.639	351.007	0.223155	0.0700344	3.18636	0.00144077	0.103643
422	ENSMUSG00000068015.8	Lrch1	leucine-rich repeats and calponin homology (CH) domain containing 1 [Source:MGI Symbol;Acc:MGI:2443390]	chr14;chr14;chr14;chr14;chr14;chr14;chr14;chr14;chr14;chr14;chr14;chr14;chr14;chr14;chr14;chr14;chr14;chr14;chr14;chr14;chr14;chr14;chr14;chr14;chr14;chr14;chr14;chr14;chr14;chr14;chr14;chr14;chr14;chr14;chr14;chr14;chr14;chr14;chr14;chr14;chr14;chr14;chr14;chr14;chr14;chr14;chr14;chr14;chr14;chr14;chr14;chr14;chr14;chr14;chr14;chr14;chr14;chr14;chr14;chr14;chr14;chr14;chr14;chr14;chr14;chr14;chr…	74754675;74756127;74756173;74763323;74775581;74775581;74775581;74775581;74785491;74785491;74785491;74785491;74786281;74786281;74786281;74786281;74786382;74786384;74786384;74793127;74793127;74793127;74794911;74794911;74795297;74795297;74795297;74795297;74795297;74795297;74796038;74796038;74796038;74796038;74804221;74804221;74804221;74804221;74804361;74804361;74804361;74804361;74805469;74805469;748…	74757143;74757143;74757143;74765247;74775658;74775658;74775658;74775658;74785628;74785628;74785628;74785628;74786390;74786390;74786390;74786390;74786390;74786390;74786390;74793184;74793231;74793184;74794991;74794991;74795305;74795305;74795369;74795369;74795369;74795369;74796091;74796091;74796091;74796091;74804257;74804257;74804257;74804257;74804450;74804450;74804450;74804450;74805552;74805552;748…	-;-;-;-;-;-;-;-;-;-;-;-;-;-;-;-;-;-;-;-;-;-;-;-;-;-;-;-;-;-;-;-;-;-;-;-;-;-;-;-;-;-;-;-;-;-;-;-;-;-;-;-;-;-;-;-;-;-;-;-;-;-;-;-;-;-;-;-;-;-;-;-;-;-;-;-;-;-;-;-;-;-	7734	chr14:74754675-74947876	1709.98	1709.17	1002.3	1533.18	1730.87	1234.41	1958.17	1984.24	1308.99	1713.29	1902.67	1475.64	1605.24	0.192888	0.0605992	3.18301	0.00145751	0.104598
423	ENSMUSG00000024902.5	Mrpl11	mitochondrial ribosomal protein L11 [Source:MGI Symbol;Acc:MGI:2137215]	chr19;chr19;chr19;chr19;chr19;chr19;chr19;chr19;chr19;chr19;chr19;chr19;chr19;chr19;chr19;chr19;chr19;chr19;chr19;chr19;chr19;chr19;chr19	4962147;4962330;4962348;4962363;4962374;4962879;4962879;4962879;4962879;4962900;4963326;4963326;4963326;4963326;4963383;4963506;4963506;4963506;4963506;4963506;4964674;4964674;4964674	4962515;4962515;4962515;4962515;4962515;4962974;4962974;4962974;4962974;4962974;4963419;4963419;4963419;4963419;4963419;4963557;4963849;4963665;4963689;4963665;4964944;4964707;4966999	+;+;+;+;+;+;+;+;+;+;+;+;+;+;+;+;+;+;+;+;+;+;+	3229	chr19:4962147-4966999	1263.26	1352.71	1296.39	1356.31	1385.37	1257.11	1226.12	1147	1156.11	1258.09	1141.43	1190.28	1252.52	-0.141938	0.0446632	-3.17797	0.0014831	0.106183
424	ENSMUSG00000017404.12	Rpl19	ribosomal protein L19 [Source:MGI Symbol;Acc:MGI:98020]	chr11;chr11;chr11;chr11;chr11;chr11;chr11;chr11;chr11;chr11;chr11;chr11;chr11;chr11	98026710;98026924;98026957;98027823;98027823;98027823;98028346;98028346;98029395;98029395;98029775;98029775;98030271;98030271	98026762;98026990;98026990;98028147;98027929;98027929;98028468;98028468;98029515;98029515;98029885;98029885;98030492;98030492	+;+;+;+;+;+;+;+;+;+;+;+;+;+	1022	chr11:98026710-98030492	8911.95	8740.85	8640.08	8680.19	8695.24	9436.24	8218.38	8366.19	8324.49	8115.45	8293.67	8198.26	8551.75	-0.0976693	0.030813	-3.16975	0.00152572	0.108978
425	ENSMUSG00000002249.21	Tead3	TEA domain family member 3 [Source:MGI Symbol;Acc:MGI:109241]	chr17;chr17;chr17;chr17;chr17;chr17;chr17;chr17;chr17;chr17;chr17;chr17;chr17;chr17;chr17;chr17;chr17;chr17;chr17;chr17;chr17;chr17;chr17;chr17;chr17;chr17;chr17;chr17;chr17;chr17;chr17;chr17;chr17;chr17;chr17;chr17;chr17;chr17;chr17;chr17;chr17;chr17;chr17;chr17;chr17;chr17;chr17;chr17;chr17;chr17;chr17;chr17;chr17;chr17;chr17;chr17;chr17;chr17;chr17;chr17;chr17;chr17;chr17;chr17;chr17;chr17;chr…	28331671;28331675;28331714;28331716;28332614;28332951;28332951;28332951;28332951;28332951;28333192;28333192;28333192;28333192;28333192;28333506;28333506;28333506;28333506;28333506;28333506;28333791;28333791;28333791;28333791;28333791;28333791;28333923;28334384;28334384;28334384;28334384;28334384;28334384;28334384;28334704;28334704;28334704;28334704;28334704;28334704;28334704;28334899;28334899;283…	28332833;28332833;28332833;28332833;28332833;28333103;28333103;28333103;28333103;28333103;28333332;28333332;28333332;28333332;28333332;28333674;28333679;28333679;28333679;28333679;28333679;28333936;28333936;28333936;28333936;28333936;28333936;28333936;28334445;28334445;28334445;28334445;28334445;28334445;28334445;28334753;28334753;28334753;28334753;28334753;28334753;28334753;28335036;28335415;283…	-;-;-;-;-;-;-;-;-;-;-;-;-;-;-;-;-;-;-;-;-;-;-;-;-;-;-;-;-;-;-;-;-;-;-;-;-;-;-;-;-;-;-;-;-;-;-;-;-;-;-;-;-;-;-;-;-;-;-;-;-;-;-;-;-;-;-;-;-;-;-;-;-;-;-;-;-;-	6714	chr17:28331671-28350817	949.606	945.478	1124.47	963.763	1053.52	1089.19	1040.18	1067.35	1236.13	1134.63	1163.8	1194.52	1080.22	0.148612	0.0469087	3.1681	0.00153437	0.109337
426	ENSMUSG00000038930.11	Rccd1	RCC1 domain containing 1 [Source:MGI Symbol;Acc:MGI:2444156]	chr7;chr7;chr7;chr7;chr7;chr7;chr7;chr7;chr7;chr7;chr7;chr7;chr7;chr7;chr7;chr7;chr7;chr7;chr7;chr7;chr7;chr7;chr7;chr7;chr7;chr7;chr7;chr7;chr7;chr7;chr7;chr7;chr7;chr7;chr7;chr7;chr7;chr7;chr7;chr7;chr7;chr7;chr7;chr7;chr7;chr7;chr7;chr7;chr7;chr7;chr7	80293229;80296001;80302931;80305726;80310998;80315590;80316596;80316641;80316743;80316745;80316864;80317453;80317453;80317453;80317453;80317453;80317453;80318859;80318859;80318859;80318859;80318859;80318859;80319246;80319246;80319246;80319246;80320092;80320092;80320092;80320092;80320302;80320302;80320302;80320862;80320862;80320915;80321227;80321277;80321277;80321277;80321277;80322619;80323750;803…	80294948;80296047;80303026;80305917;80311072;80317050;80317050;80317050;80317050;80317050;80317050;80317482;80317482;80317482;80317482;80317482;80317482;80319203;80319341;80319026;80319026;80319026;80319026;80319341;80319341;80319341;80320097;80320213;80321181;80320213;80320213;80321181;80320698;80320698;80321155;80321181;80321181;80321343;80321343;80321343;80321343;80321343;80324134;80324120;803…	-;-;-;-;-;-;-;-;-;-;-;-;-;-;-;-;-;-;-;-;-;-;-;-;-;-;-;-;-;-;-;-;-;-;-;-;-;-;-;-;-;-;-;-;-;-;-;-;-;-;-	7897	chr7:80293229-80324454	210.832	192.955	109.204	242.746	229.57	94.1695	244.373	264.624	132.571	255.314	293.315	149.58	201.604	0.244424	0.0772124	3.16561	0.00154758	0.11002
427	ENSMUSG00000029649.10	Pomp	proteasome maturation protein [Source:MGI Symbol;Acc:MGI:1913787]	chr5;chr5;chr5;chr5;chr5;chr5;chr5;chr5;chr5;chr5;chr5;chr5;chr5;chr5;chr5;chr5;chr5;chr5;chr5;chr5;chr5;chr5	147860461;147860628;147860637;147860653;147862553;147862553;147862553;147862553;147868723;147868723;147868723;147869412;147869412;147869412;147870385;147872434;147872566;147872566;147875464;147875464;147875464;147875464	147860691;147860691;147860691;147860691;147862831;147862650;147862650;147862650;147868783;147868783;147868783;147873063;147869513;147869513;147870467;147872659;147872659;147872659;147875611;147875569;147875521;147876456	+;+;+;+;+;+;+;+;+;+;+;+;+;+;+;+;+;+;+;+;+;+	5216	chr5:147860461-147876456	3419.1	3667.16	4321.66	3671.87	3595.84	4320.45	3429.73	3375.5	3786.03	3429.94	3324.52	3666.3	3667.34	-0.119945	0.0379558	-3.16014	0.00157695	0.111845
428	ENSMUSG00000053390.16	Zfp952	zinc finger protein 952 [Source:MGI Symbol;Acc:MGI:2441928]	chr17;chr17;chr17;chr17;chr17;chr17;chr17;chr17;chr17;chr17;chr17;chr17;chr17;chr17;chr17;chr17	32993129;32993139;32993197;32993201;32994555;32996492;33001624;33001624;33001624;33001958;33001958;33001958;33002523;33002758;33002758;33002758	32993258;32993258;32993258;32993258;32994703;32997582;33001750;33001750;33001750;33002018;33002018;33002018;33002632;33005457;33003086;33005457	+;+;+;+;+;+;+;+;+;+;+;+;+;+;+;+	4368	chr17:32993129-33005457	516.71	514.884	430.328	464.736	519.373	397.1	437.747	404.459	341.579	447.639	467.927	354.324	441.401	-0.18629	0.058967	-3.15922	0.00158189	0.111934
429	ENSMUSG00000041571.9	Selenow	selenoprotein W [Source:MGI Symbol;Acc:MGI:1100878]	chr7;chr7;chr7;chr7;chr7;chr7	15917208;15919848;15920043;15920305;15920449;15922252	15917539;15919946;15920117;15920358;15920473;15922402	-;-;-;-;-;-	736	chr7:15917208-15922402	3095.08	3559.51	4147.58	3085.31	3559.47	3784.93	2991.98	3242.75	3599.71	2883.2	3328.82	3503.99	3398.53	-0.111551	0.0353284	-3.15754	0.00159107	0.112066
430	ENSMUSG00000031728.10	Zfp821	zinc finger protein 821 [Source:MGI Symbol;Acc:MGI:1923121]	chr8;chr8;chr8;chr8;chr8;chr8;chr8;chr8;chr8;chr8;chr8;chr8;chr8;chr8;chr8;chr8;chr8;chr8;chr8;chr8;chr8;chr8;chr8;chr8;chr8;chr8;chr8;chr8;chr8;chr8;chr8;chr8;chr8;chr8;chr8;chr8;chr8;chr8;chr8;chr8;chr8	109705546;109705549;109705620;109706088;109706357;109706357;109706357;109708029;109708029;109708029;109708914;109709411;109709411;109709411;109709411;109714472;109717762;109717762;109717762;109717762;109717762;109721195;109721195;109721195;109721195;109721195;109721754;109721754;109721754;109721754;109721754;109722887;109722887;109722887;109722887;109722887;109723964;109723964;109723964;109723964…	109705863;109705863;109705863;109706419;109706419;109706419;109706419;109708144;109708144;109708144;109709527;109709527;109709527;109709527;109709527;109718350;109717906;109717887;109717887;109717887;109717906;109721343;109721343;109721343;109721343;109721343;109721858;109721858;109721858;109721858;109721858;109723053;109723053;109723053;109723053;109723053;109724932;109724932;109724589;109724932…	+;+;+;+;+;+;+;+;+;+;+;+;+;+;+;+;+;+;+;+;+;+;+;+;+;+;+;+;+;+;+;+;+;+;+;+;+;+;+;+;+	6649	chr8:109705546-109724932	620.398	691.59	791.458	678.605	697.801	946.234	730.995	729.265	1089.23	804.575	851.559	966.435	799.845	0.193735	0.0613565	3.15752	0.00159116	0.112066
431	ENSMUSG00000031706.7	Rfx1	regulatory factor X, 1 (influences HLA class II expression) [Source:MGI Symbol;Acc:MGI:105982]	chr8;chr8;chr8;chr8;chr8;chr8;chr8;chr8;chr8;chr8;chr8;chr8;chr8;chr8;chr8;chr8;chr8;chr8;chr8;chr8;chr8;chr8;chr8;chr8;chr8;chr8;chr8;chr8;chr8;chr8;chr8;chr8;chr8;chr8;chr8;chr8;chr8;chr8;chr8;chr8;chr8;chr8;chr8;chr8;chr8;chr8;chr8;chr8;chr8;chr8;chr8;chr8;chr8;chr8;chr8;chr8;chr8	84066834;84066836;84066836;84066836;84073731;84073731;84073731;84073731;84079863;84079863;84079863;84079863;84080125;84080125;84080125;84080125;84081115;84081115;84081115;84081115;84082648;84082648;84082648;84082648;84084082;84084082;84084082;84085573;84085573;84085573;84087706;84087706;84087706;84090111;84090111;84090950;84090950;84091366;84091366;84092535;84092535;84092780;84092780;84092974;840…	84067048;84067048;84067048;84067048;84074069;84074069;84074069;84074069;84079972;84079972;84079972;84079972;84080208;84080208;84080208;84080208;84081222;84081222;84081222;84081222;84082761;84083685;84082761;84082761;84084174;84084174;84084174;84085667;84085667;84085667;84088072;84089369;84088072;84090292;84090292;84091069;84091069;84091478;84091478;84092653;84092653;84092889;84092889;84093125;840…	+;+;+;+;+;+;+;+;+;+;+;+;+;+;+;+;+;+;+;+;+;+;+;+;+;+;+;+;+;+;+;+;+;+;+;+;+;+;+;+;+;+;+;+;+;+;+;+;+;+;+;+;+;+;+;+;+	6431	chr8:84066834-84096992	998.858	824.627	834.707	1063.93	948.964	962.118	1010.43	1058.5	1085.65	1268.17	1050.26	1147.84	1021.17	0.200957	0.0636788	3.1558	0.00160061	0.11221
432	ENSMUSG00000031853.5	Map3k21	mitogen-activated protein kinase kinase kinase 21 [Source:MGI Symbol;Acc:MGI:2385307]	chr8;chr8;chr8;chr8;chr8;chr8;chr8;chr8;chr8;chr8	125910450;125924018;125926075;125927531;125934929;125937206;125938701;125939849;125941553;125944610	125911433;125924198;125926223;125927706;125935169;125937328;125938851;125939946;125942311;125947440	+;+;+;+;+;+;+;+;+;+	5693	chr8:125910450-125947440	4417.96	4460.3	3239.35	3316.32	4315.23	3605.67	3504.1	3651.63	2572.59	3151.11	3636.76	3125.27	3583.02	-0.209038	0.0662377	-3.15587	0.0016002	0.11221
433	ENSMUSG00000003031.14	Cdkn1b	cyclin-dependent kinase inhibitor 1B [Source:MGI Symbol;Acc:MGI:104565]	chr6;chr6;chr6;chr6;chr6;chr6;chr6;chr6;chr6	134920401;134920401;134920513;134920881;134921956;134921956;134921956;134924243;134924243	134921394;134921394;134920549;134921394;134925513;134922083;134922083;134925513;134925320	+;+;+;+;+;+;+;+;+	4552	chr6:134920401-134925513	2581.82	2573.41	3521.55	3154.79	2467.31	3450.24	3134.35	2942.72	3984.29	3231.74	3087.98	3671.61	3150.15	0.164149	0.0520934	3.15104	0.00162688	0.113787
434	ENSMUSG00000085683.2	Tmem238l	transmembrane protein 238 like [Source:MGI Symbol;Acc:MGI:1918826]	chr11;chr11;chr11;chr11;chr11;chr11;chr11	66956638;66956653;66957894;66963966;66964156;66964156;66964156	66956978;66956978;66958105;66964069;66964513;66964744;66965016	+;+;+;+;+;+;+	1518	chr11:66956638-66965016	526.215	645.89	1994.86	1285.92	671.662	1845.95	946.681	1139.92	2751.74	1662.9	1147.45	2506.79	1427.17	0.281982	0.0896251	3.14624	0.00165386	0.115408
435	ENSMUSG00000030397.11	Mark4	MAP/microtubule affinity regulating kinase 4 [Source:MGI Symbol;Acc:MGI:1920955]	chr7;chr7;chr7;chr7;chr7;chr7;chr7;chr7;chr7;chr7;chr7;chr7;chr7;chr7;chr7;chr7;chr7;chr7;chr7;chr7;chr7;chr7;chr7;chr7;chr7;chr7;chr7;chr7;chr7;chr7;chr7;chr7;chr7;chr7;chr7;chr7;chr7;chr7;chr7;chr7;chr7;chr7;chr7;chr7;chr7;chr7;chr7;chr7;chr7;chr7;chr7;chr7;chr7;chr7;chr7;chr7;chr7;chr7;chr7;chr7;chr7;chr7;chr7;chr7;chr7;chr7;chr7;chr7;chr7;chr7;chr7;chr7;chr7;chr7;chr7	19424775;19424775;19425102;19425108;19425467;19428074;19428074;19428074;19428074;19428074;19429106;19429106;19429326;19429326;19429326;19429326;19431769;19431769;19431769;19431769;19433319;19433319;19433319;19433319;19434557;19434557;19434557;19434557;19434812;19434812;19434812;19434812;19436938;19436938;19436938;19436938;19437399;19437399;19437399;19437399;19443117;19443117;19443117;19443117;194…	19426411;19426411;19426411;19426411;19426411;19428118;19428452;19428118;19428118;19428118;19429118;19429185;19429604;19429604;19429604;19429604;19431872;19431872;19431872;19431872;19433536;19433536;19433536;19433536;19434716;19434716;19434716;19434716;19434921;19434921;19434921;19434921;19437037;19437037;19437037;19437037;19437518;19437518;19437518;19437518;19443353;19443353;19443353;19443353;194…	-;-;-;-;-;-;-;-;-;-;-;-;-;-;-;-;-;-;-;-;-;-;-;-;-;-;-;-;-;-;-;-;-;-;-;-;-;-;-;-;-;-;-;-;-;-;-;-;-;-;-;-;-;-;-;-;-;-;-;-;-;-;-;-;-;-;-;-;-;-;-;-;-;-;-	4735	chr7:19424775-19458821	1246.84	1327.33	1461.82	1146.05	1355.83	1533.94	1413.12	1493.05	1717.45	1269.85	1572.37	1552.03	1424.14	0.148398	0.047236	3.14163	0.00168011	0.116971
436	ENSMUSG00000060477.14	Irak2	interleukin-1 receptor-associated kinase 2 [Source:MGI Symbol;Acc:MGI:2429603]	chr6;chr6;chr6;chr6;chr6;chr6;chr6;chr6;chr6;chr6;chr6;chr6;chr6;chr6;chr6;chr6;chr6;chr6;chr6;chr6;chr6;chr6;chr6;chr6;chr6;chr6;chr6;chr6;chr6;chr6;chr6;chr6;chr6;chr6;chr6;chr6;chr6;chr6;chr6;chr6;chr6;chr6;chr6;chr6;chr6;chr6;chr6;chr6;chr6;chr6;chr6;chr6;chr6;chr6;chr6;chr6;chr6;chr6;chr6;chr6;chr6;chr6;chr6	113638467;113638488;113638501;113638528;113638536;113647639;113647639;113647639;113647639;113665703;113665703;113665703;113665703;113668850;113669778;113670199;113670199;113670199;113670199;113670199;113672739;113672739;113672739;113672739;113672739;113672739;113673023;113673023;113673023;113673023;113673023;113675631;113675631;113675631;113675631;113676587;113676587;113676587;113676587;113678647…	113638641;113638641;113638641;113638641;113638641;113647703;113647821;113647821;113647821;113665846;113666009;113665846;113665846;113669095;113670293;113670293;113670293;113670293;113670293;113670293;113672939;113672939;113672939;113672939;113672939;113672939;113673087;113673033;113673087;113673087;113673087;113675745;113675745;113675745;113675745;113676696;113676696;113676696;113676696;113678842…	+;+;+;+;+;+;+;+;+;+;+;+;+;+;+;+;+;+;+;+;+;+;+;+;+;+;+;+;+;+;+;+;+;+;+;+;+;+;+;+;+;+;+;+;+;+;+;+;+;+;+;+;+;+;+;+;+;+;+;+;+;+;+	4412	chr6:113638467-113695026	1335.84	1377.09	1529.93	1322.92	1391.06	1369.43	1533.18	1829.36	1555.02	1468.89	1827.84	1433.21	1497.81	0.182844	0.0582131	3.14094	0.00168408	0.116978
437	ENSMUSG00000075486.10	Commd6	COMM domain containing 6 [Source:MGI Symbol;Acc:MGI:1913450]	chr14;chr14;chr14;chr14;chr14;chr14;chr14;chr14;chr14;chr14;chr14	101632981;101633766;101634096;101636954;101636954;101636954;101640056;101640288;101640389;101640389;101640389	101634392;101634392;101634392;101637106;101637106;101640448;101640299;101640299;101640686;101640457;101640686	-;-;-;-;-;-;-;-;-;-;-	5145	chr14:101632981-101640686	1310.79	1525.36	1868.36	1332.84	1522.89	1873.18	1306.87	1386.84	1563.38	1216.94	1430.45	1482.01	1484.99	-0.148077	0.0472509	-3.13384	0.00172537	0.119571
438	ENSMUSG00000027381.16	Bcl2l11	BCL2-like 11 (apoptosis facilitator) [Source:MGI Symbol;Acc:MGI:1197519]	chr2;chr2;chr2;chr2;chr2;chr2;chr2;chr2;chr2;chr2;chr2;chr2;chr2;chr2;chr2;chr2;chr2;chr2;chr2;chr2;chr2;chr2;chr2;chr2;chr2;chr2;chr2;chr2;chr2;chr2	128126038;128126038;128126038;128126039;128126040;128126050;128127575;128128131;128128620;128128620;128128620;128128620;128128620;128128620;128128620;128128620;128128925;128128925;128128925;128129637;128129637;128147085;128147085;128147085;128147085;128158231;128158231;128158231;128158231;128160829	128126252;128126252;128126252;128126252;128126252;128126252;128127812;128128403;128128756;128128737;128128756;128128756;128128756;128129014;128130015;128128756;128129014;128129014;128129014;128130145;128131495;128147194;128147194;128147194;128147194;128161228;128158442;128160125;128162547;128160961	+;+;+;+;+;+;+;+;+;+;+;+;+;+;+;+;+;+;+;+;+;+;+;+;+;+;+;+;+;+	8029	chr2:128126038-128162547	1022.19	1006.41	754.696	925.862	1009.2	769.24	1142.18	1216.92	973.38	907.876	1235.19	950.523	992.805	0.1959	0.0625801	3.13039	0.00174574	0.119886
439	ENSMUSG00000028911.16	Srsf4	serine/arginine-rich splicing factor 4 [Source:MGI Symbol;Acc:MGI:1890577]	chr4;chr4;chr4;chr4;chr4;chr4;chr4;chr4;chr4;chr4;chr4;chr4;chr4;chr4;chr4;chr4;chr4;chr4;chr4;chr4;chr4;chr4;chr4;chr4	131873617;131873816;131884276;131884295;131885208;131885309;131885309;131886107;131886131;131891207;131891207;131891207;131891207;131892081;131892081;131892081;131892081;131897657;131897657;131897657;131900062;131900062;131900265;131900265	131873870;131873870;131884482;131884482;131886304;131885492;131885492;131886304;131886304;131891349;131891349;131891349;131891349;131892193;131892193;131892193;131892144;131897871;131897834;131897871;131900151;131900151;131901706;131901706	+;+;+;+;+;+;+;+;+;+;+;+;+;+;+;+;+;+;+;+;+;+;+;+	3561	chr4:131873617-131901706	3214.32	3063.92	2387.35	3292.86	3208.29	2418.91	3085.48	2915.29	2196.38	3167.07	2857.45	2152.47	2829.98	-0.101778	0.03251	-3.13065	0.00174419	0.119886
440	ENSMUSG00000001632.16	Brpf1	bromodomain and PHD finger containing, 1 [Source:MGI Symbol;Acc:MGI:1926033]	chr6;chr6;chr6;chr6;chr6;chr6;chr6;chr6;chr6;chr6;chr6;chr6;chr6;chr6;chr6;chr6;chr6;chr6;chr6;chr6;chr6;chr6;chr6;chr6;chr6;chr6;chr6;chr6;chr6;chr6;chr6;chr6;chr6;chr6;chr6;chr6;chr6;chr6;chr6;chr6;chr6;chr6;chr6;chr6;chr6;chr6;chr6;chr6;chr6;chr6;chr6;chr6;chr6;chr6;chr6;chr6;chr6;chr6;chr6;chr6;chr6;chr6;chr6;chr6;chr6;chr6;chr6;chr6;chr6;chr6;chr6;chr6;chr6;chr6;chr6;chr6;chr6;chr6;chr6;chr6…	113307137;113307166;113307192;113307192;113307224;113307313;113307429;113309803;113309803;113309803;113309803;113309803;113309803;113309803;113314591;113314591;113314591;113314591;113314591;113314591;113314591;113316528;113316528;113316528;113316528;113316528;113316528;113316528;113317060;113317060;113317060;113317060;113317060;113317060;113317060;113317158;113317548;113317548;113317548;113317548…	113307569;113307569;113307569;113307569;113307337;113307569;113307569;113310408;113310408;113310408;113310408;113310408;113310408;113310408;113315550;113315550;113315550;113315550;113315550;113315550;113315550;113316690;113316690;113316690;113316690;113316690;113316690;113316690;113317191;113317191;113317191;113317191;113317191;113317191;113317191;113317676;113317694;113317694;113317676;113317676…	+;+;+;+;+;+;+;+;+;+;+;+;+;+;+;+;+;+;+;+;+;+;+;+;+;+;+;+;+;+;+;+;+;+;+;+;+;+;+;+;+;+;+;+;+;+;+;+;+;+;+;+;+;+;+;+;+;+;+;+;+;+;+;+;+;+;+;+;+;+;+;+;+;+;+;+;+;+;+;+;+;+;+;+;+;+;+;+;+;+;+;+;+;+;+;+;+;+;+;+	6779	chr6:113307137-113324860	2453.08	2517.55	1869.44	2532.13	2450.26	2027.48	2620.11	2584.29	2328.95	2780.74	2639.83	2474.97	2439.9	0.149432	0.0477317	3.13066	0.00174414	0.119886
441	ENSMUSG00000034189.5	Hsdl1	hydroxysteroid dehydrogenase like 1 [Source:MGI Symbol;Acc:MGI:1919802]	chr8;chr8;chr8;chr8;chr8;chr8;chr8;chr8;chr8;chr8;chr8;chr8;chr8;chr8;chr8;chr8	119561989;119562800;119565644;119565644;119566029;119566029;119566327;119567766;119567766;119567766;119567857;119569978;119574449;119575092;119575092;119575092	119564137;119564137;119565871;119565871;119566474;119566474;119566474;119567950;119567950;119567991;119567991;119569995;119574524;119575175;119575181;119575183	-;-;-;-;-;-;-;-;-;-;-;-;-;-;-;-	3235	chr8:119561989-119575183	1341.03	1193.27	1039.06	986.323	1167.17	1172.01	1049.74	990.348	820.505	940.63	964.24	981.287	1053.8	-0.216322	0.0690787	-3.13153	0.00173897	0.119886
442	ENSMUSG00000116802.1	AC129328.1	novel transcript	chr17;chr17;chr17;chr17;chr17;chr17;chr17	17234872;17262350;17262478;17262847;17262847;17264212;17264212	17235025;17262604;17262604;17262907;17262907;17264870;17266063	+;+;+;+;+;+;+	2322	chr17:17234872-17266063	258.355	307.712	247.601	289.67	307.987	232.587	256.061	274.359	173.178	230.118	211.6	196.257	248.791	-0.230801	0.0737913	-3.12776	0.00176146	0.120692
443	ENSMUSG00000036863.12	Syde2	synapse defective 1, Rho GTPase, homolog 2 (C. elegans) [Source:MGI Symbol;Acc:MGI:3036264]	chr3;chr3;chr3;chr3;chr3;chr3;chr3;chr3;chr3;chr3;chr3;chr3;chr3;chr3;chr3;chr3;chr3;chr3;chr3;chr3;chr3;chr3;chr3	145987870;145988137;145988653;145993671;145998463;145998466;145998466;145998466;146001323;146001323;146001323;146007016;146007016;146007016;146014258;146014258;146014258;146015596;146015596;146015596;146019803;146019803;146019803	145989169;145989169;145989169;145993923;145999110;145999110;145998639;145999110;146002413;146002413;146002413;146007142;146007142;146007142;146014439;146014439;146014439;146015827;146015827;146015827;146021720;146020299;146021720	+;+;+;+;+;+;+;+;+;+;+;+;+;+;+;+;+;+;+;+;+;+;+	5751	chr3:145987870-146021720	345.625	316.852	123.26	382.618	312.533	189.474	395.247	452.25	210.202	445.959	356.967	257.787	315.731	0.258686	0.0827246	3.12707	0.00176558	0.120701
444	ENSMUSG00000049950.6	Rpp38	ribonuclease P/MRP 38 subunit [Source:MGI Symbol;Acc:MGI:2443607]	chr2;chr2	3328949;3332527	3329873;3332643	-;-	1042	chr2:3328949-3332643	321.432	344.272	214.083	240.941	373.903	195.147	359.123	407.114	271.113	304.025	433.521	290.673	312.945	0.232779	0.0744924	3.12487	0.00177883	0.121333
445	ENSMUSG00000028889.17	Yrdc	yrdC domain containing (E.coli) [Source:MGI Symbol;Acc:MGI:2387201]	chr4;chr4;chr4;chr4;chr4;chr4;chr4;chr4;chr4;chr4;chr4;chr4	124850679;124851351;124851693;124851895;124851900;124851900;124853874;124853874;124853874;124854475;124854475;124854475	124851166;124851807;124851807;124852019;124852019;124852019;124854016;124854016;124854016;124854718;124854478;124855242	+;+;+;+;+;+;+;+;+;+;+;+	1981	chr4:124850679-124855242	1655.55	1739.64	1372.08	1552.13	1674.04	1440.91	1863.61	1736.43	1637.43	1763.68	1779.67	1665.54	1656.72	0.139098	0.044569	3.12095	0.00180266	0.122407
446	ENSMUSG00000031538.6	Plat	plasminogen activator, tissue [Source:MGI Symbol;Acc:MGI:97610]	chr8;chr8;chr8;chr8;chr8;chr8;chr8;chr8;chr8;chr8;chr8;chr8;chr8;chr8;chr8;chr8;chr8;chr8;chr8;chr8;chr8;chr8	22757727;22757747;22757795;22758927;22767080;22767080;22768446;22768446;22771694;22771694;22772206;22772206;22772636;22772636;22773617;22775565;22776791;22778103;22778413;22778655;22780426;22781948	22757828;22757828;22757828;22759504;22767167;22767167;22768488;22768488;22771831;22771831;22772316;22772316;22776195;22772810;22773708;22775739;22776876;22778298;22778549;22778795;22780589;22782844	+;+;+;+;+;+;+;+;+;+;+;+;+;+;+;+;+;+;+;+;+;+	6241	chr8:22757727-22782844	216.016	364.583	491.958	379.91	279.575	534.384	343.185	469.951	655.688	430.002	438.682	649.241	437.765	0.266001	0.0852206	3.12132	0.00180041	0.122407
447	ENSMUSG00000048351.14	Coa7	cytochrome c oxidase assembly factor 7 [Source:MGI Symbol;Acc:MGI:1917143]	chr4;chr4;chr4;chr4;chr4;chr4;chr4;chr4;chr4;chr4;chr4;chr4;chr4;chr4;chr4;chr4	108328140;108328153;108328156;108328178;108328189;108329188;108332211;108332211;108332211;108332211;108332211;108332538;108338123;108338123;108338123;108338123	108328290;108328247;108328220;108328290;108328290;108329218;108332351;108332351;108332351;108332351;108332351;108332643;108338178;108338451;108338683;108341544	+;+;+;+;+;+;+;+;+;+;+;+;+;+;+;+	3851	chr4:108328140-108341544	810.492	867.281	933.098	758.016	796.675	864.544	718.245	746.08	825.283	726.469	692.429	741.535	790.012	-0.160398	0.0514232	-3.11917	0.00181362	0.122876
448	ENSMUSG00000030134.11	Rasgef1a	RasGEF domain family, member 1A [Source:MGI Symbol;Acc:MGI:1917977]	chr6;chr6;chr6;chr6;chr6;chr6;chr6;chr6;chr6;chr6;chr6;chr6;chr6;chr6;chr6;chr6;chr6;chr6;chr6;chr6;chr6;chr6;chr6;chr6;chr6;chr6;chr6;chr6;chr6;chr6;chr6;chr6;chr6;chr6;chr6;chr6;chr6;chr6;chr6	118011438;118066419;118066419;118080358;118080358;118080358;118083014;118083014;118083014;118084421;118084421;118084421;118085237;118085264;118085264;118085773;118085773;118085773;118086217;118086217;118086217;118087027;118087027;118087027;118087207;118087207;118087207;118088109;118088109;118088109;118089103;118089103;118089103;118089435;118089435;118089435;118089816;118089816;118089816	118011563;118066462;118066462;118080561;118080561;118080561;118083136;118083136;118083136;118084558;118084558;118084558;118085485;118085485;118085485;118085847;118085847;118085847;118086309;118086309;118086309;118087129;118087129;118087129;118087286;118087286;118087286;118088300;118088300;118088300;118089226;118089226;118089226;118089507;118089507;118089507;118090571;118090500;118091546	+;+;+;+;+;+;+;+;+;+;+;+;+;+;+;+;+;+;+;+;+;+;+;+;+;+;+;+;+;+;+;+;+;+;+;+;+;+;+	3355	chr6:118011438-118091546	70.8532	63.9797	16.2184	41.5104	71.5985	18.1532	108.374	98.2383	56.1336	60.4691	81.7153	43.4949	60.8949	0.26855	0.0861418	3.11754	0.00182368	0.123007
449	ENSMUSG00000089774.2	Slc5a3	solute carrier family 5 (inositol transporters), member 3 [Source:MGI Symbol;Acc:MGI:1858226]	chr16;chr16;chr16;chr16	92058322;92076720;92078062;92083733	92058480;92087473;92078506;92083808	+;+;+;+	10913	chr16:92058322-92087473	2094.49	2605.9	4140.02	1345.48	2203.64	3926.76	2411.86	3622.43	7100.3	1737.65	2901.32	4841.73	3244.3	0.269766	0.0865277	3.11769	0.00182277	0.123007
450	ENSMUSG00000020079.15	Supv3l1	suppressor of var1, 3-like 1 (S. cerevisiae) [Source:MGI Symbol;Acc:MGI:2441711]	chr10;chr10;chr10;chr10;chr10;chr10;chr10;chr10;chr10;chr10;chr10;chr10;chr10;chr10;chr10;chr10;chr10;chr10;chr10;chr10;chr10;chr10;chr10;chr10;chr10;chr10;chr10;chr10;chr10;chr10;chr10;chr10;chr10;chr10;chr10;chr10	62429209;62429255;62429340;62429443;62430471;62430471;62430471;62430471;62432289;62432289;62432359;62433052;62433052;62433052;62434395;62434395;62435459;62435459;62435646;62435646;62437434;62437434;62438974;62438974;62441135;62441135;62443379;62443395;62445039;62445039;62447024;62447024;62447696;62447696;62449415;62449415	62429834;62429834;62429808;62429834;62430621;62430968;62430619;62430619;62432465;62432465;62432399;62433127;62433132;62433132;62434614;62434614;62435552;62435552;62435826;62435826;62437525;62437525;62439051;62439051;62441246;62441246;62443563;62443563;62445153;62445153;62447131;62447131;62447773;62447773;62449683;62449738	-;-;-;-;-;-;-;-;-;-;-;-;-;-;-;-;-;-;-;-;-;-;-;-;-;-;-;-;-;-;-;-;-;-;-;-	2969	chr10:62429209-62449738	1226.11	1220.69	1116.91	1401.43	1128.53	1081.25	1367.43	1331.09	1286.3	1449.58	1286.8	1384.41	1273.38	0.16147	0.0518357	3.11503	0.00183927	0.123783
451	ENSMUSG00000098132.1	Rassf10	Ras association (RalGDS/AF-6) domain family (N-terminal) member 10 [Source:MGI Symbol;Acc:MGI:1925998]	chr7	112953962	112957457	+	3496	chr7:112953962-112957457	394.877	374.738	139.478	254.477	419.363	153.167	252.873	238.958	123.016	202.403	293.315	142.154	249.068	-0.269532	0.086564	-3.11367	0.00184776	0.123946
452	ENSMUSG00000035840.7	Lysmd3	LysM, putative peptidoglycan-binding, domain containing 3 [Source:MGI Symbol;Acc:MGI:1915906]	chr13;chr13;chr13;chr13;chr13;chr13;chr13;chr13;chr13;chr13	81657663;81657792;81657829;81665005;81665005;81665009;81665194;81669161;81669220;81669364	81657936;81657936;81657936;81665269;81665269;81665233;81665269;81672871;81671184;81669887	+;+;+;+;+;+;+;+;+;+	4250	chr13:81657663-81672871	1522.48	1709.17	1969.99	1586.42	1633.13	1986.64	1804.11	1845.29	2361.19	1636.02	1789.13	2101.55	1828.76	0.136752	0.0439245	3.11333	0.00184988	0.123946
453	ENSMUSG00000032846.10	Zswim6	zinc finger SWIM-type containing 6 [Source:MGI Symbol;Acc:MGI:1914513]	chr13;chr13;chr13;chr13;chr13;chr13;chr13;chr13;chr13;chr13;chr13;chr13;chr13;chr13;chr13;chr13;chr13;chr13;chr13;chr13;chr13;chr13;chr13;chr13;chr13;chr13;chr13;chr13;chr13;chr13;chr13;chr13;chr13;chr13;chr13;chr13;chr13;chr13;chr13;chr13;chr13;chr13;chr13	107724617;107724618;107724796;107725804;107728572;107728572;107728572;107728572;107730227;107730227;107730227;107730227;107731049;107731049;107731049;107731049;107733799;107733799;107733799;107733799;107738372;107738372;107738372;107740233;107740233;107740233;107743536;107743536;107743961;107743961;107743961;107748184;107748184;107748184;107769560;107769560;107773373;107773373;107787653;107787653…	107727297;107727297;107727297;107727297;107728653;107728653;107728653;107728653;107730390;107730390;107730390;107730390;107731206;107731206;107731206;107731206;107734026;107733934;107733934;107733934;107738632;107738632;107738632;107740379;107740379;107740379;107743682;107743682;107744137;107744137;107744137;107748282;107748363;107748363;107769710;107769710;107773521;107773521;107788009;107788009…	-;-;-;-;-;-;-;-;-;-;-;-;-;-;-;-;-;-;-;-;-;-;-;-;-;-;-;-;-;-;-;-;-;-;-;-;-;-;-;-;-;-;-	5550	chr13:107724617-107890064	1157.85	1363.88	1674.82	1235.39	1274	1775.61	1265.43	1604.56	2192.79	1261.45	1515.6	1854.37	1514.65	0.165931	0.0533278	3.11154	0.00186115	0.124426
454	ENSMUSG00000024817.13	Uhrf2	ubiquitin-like, containing PHD and RING finger domains 2 [Source:MGI Symbol;Acc:MGI:1923718]	chr19;chr19;chr19;chr19;chr19;chr19;chr19;chr19;chr19;chr19;chr19;chr19;chr19;chr19;chr19;chr19;chr19;chr19;chr19;chr19;chr19;chr19;chr19;chr19;chr19;chr19;chr19;chr19;chr19;chr19;chr19;chr19;chr19;chr19;chr19;chr19;chr19;chr19;chr19;chr19;chr19;chr19	30030513;30030513;30030513;30030589;30039064;30039064;30039064;30039064;30056235;30056235;30056235;30056235;30071243;30071243;30073783;30073894;30073894;30075084;30075084;30075084;30078014;30078014;30078504;30078540;30078540;30079839;30079839;30079839;30082734;30085694;30086246;30087176;30087176;30088479;30089056;30089186;30091961;30092041;30092041;30092718;30092718;30092718	30030931;30030931;30030931;30030889;30039297;30039297;30039297;30039297;30057163;30056494;30056494;30058812;30071461;30071461;30074003;30074003;30074003;30075521;30075270;30075270;30078137;30078137;30078647;30078647;30078647;30080245;30079943;30081519;30082840;30086408;30086408;30087316;30087316;30088575;30089343;30089343;30092139;30092139;30092139;30093722;30092939;30093722	+;+;+;+;+;+;+;+;+;+;+;+;+;+;+;+;+;+;+;+;+;+;+;+;+;+;+;+;+;+;+;+;+;+;+;+;+;+;+;+;+;+	8590	chr19:30030513-30093722	2798.7	2819.17	1932.15	2906.63	2662.78	2241.92	3176.85	3132.12	2313.42	3096.52	2881.54	2470.72	2702.71	0.144021	0.0463091	3.11	0.0018709	0.124802
455	ENSMUSG00000032715.9	Trib3	tribbles pseudokinase 3 [Source:MGI Symbol;Acc:MGI:1345675]	chr2;chr2;chr2;chr2;chr2;chr2;chr2;chr2;chr2	152337422;152339715;152339748;152342938;152343037;152343037;152343857;152343857;152343857	152338687;152340007;152340007;152343327;152343283;152343327;152343970;152343988;152344032	-;-;-;-;-;-;-;-;-	2125	chr2:152337422-152344032	840.734	492.542	325.449	425.933	406.861	431.138	982.806	816.883	658.077	491.311	737.158	743.657	612.712	0.276382	0.0891136	3.10145	0.00192574	0.128178
456	ENSMUSG00000021668.15	Polk	polymerase (DNA directed), kappa [Source:MGI Symbol;Acc:MGI:1349767]	chr13;chr13;chr13;chr13;chr13;chr13;chr13;chr13;chr13;chr13;chr13;chr13;chr13;chr13;chr13;chr13;chr13;chr13;chr13;chr13;chr13;chr13;chr13;chr13;chr13;chr13;chr13;chr13;chr13;chr13;chr13;chr13;chr13;chr13;chr13;chr13;chr13;chr13;chr13;chr13;chr13;chr13;chr13;chr13;chr13;chr13;chr13;chr13;chr13;chr13;chr13;chr13;chr13;chr13;chr13;chr13;chr13;chr13;chr13;chr13;chr13;chr13;chr13;chr13;chr13;chr13;chr…	96480690;96482170;96482170;96482170;96482170;96482170;96482170;96482170;96482458;96482458;96482458;96482458;96482458;96482458;96482458;96482458;96483491;96483491;96483491;96483491;96483491;96483491;96483517;96486808;96486808;96486808;96486808;96486808;96486808;96486808;96486808;96486845;96489182;96489182;96489182;96489182;96489182;96489182;96489182;96489182;96489182;96490937;96490937;96490937;964…	96482254;96482254;96482254;96482254;96482254;96482254;96482254;96482254;96482491;96482491;96482491;96482491;96482491;96482491;96482491;96482491;96484405;96484405;96484405;96484405;96484405;96484405;96484405;96486979;96486979;96486979;96486979;96486979;96486979;96486979;96486979;96486979;96489278;96489791;96489278;96489278;96489278;96489278;96489278;96489278;96489278;96490969;96490969;96490969;964…	-;-;-;-;-;-;-;-;-;-;-;-;-;-;-;-;-;-;-;-;-;-;-;-;-;-;-;-;-;-;-;-;-;-;-;-;-;-;-;-;-;-;-;-;-;-;-;-;-;-;-;-;-;-;-;-;-;-;-;-;-;-;-;-;-;-;-;-;-;-;-;-;-;-;-;-;-;-;-;-;-;-;-;-;-;-;-;-;-;-;-;-;-;-;-;-;-;-;-;-;-;-;-;-;-;-;-;-;-;-;-;-;-	5553	chr13:96480690-96542579	921.092	806.347	423.841	684.922	839.861	538.922	1128.37	1089.47	515.951	874.282	1056.28	631.206	792.545	0.240214	0.0774792	3.10037	0.00193279	0.128365
457	ENSMUSG00000028163.17	Nfkb1	nuclear factor of kappa light polypeptide gene enhancer in B cells 1, p105 [Source:MGI Symbol;Acc:MGI:97312]	chr3;chr3;chr3;chr3;chr3;chr3;chr3;chr3;chr3;chr3;chr3;chr3;chr3;chr3;chr3;chr3;chr3;chr3;chr3;chr3;chr3;chr3;chr3;chr3;chr3;chr3;chr3;chr3;chr3;chr3;chr3;chr3;chr3;chr3;chr3;chr3;chr3;chr3;chr3;chr3;chr3;chr3;chr3;chr3;chr3;chr3;chr3;chr3;chr3;chr3;chr3;chr3;chr3;chr3;chr3;chr3;chr3;chr3;chr3;chr3;chr3;chr3;chr3;chr3;chr3;chr3;chr3;chr3;chr3;chr3;chr3;chr3;chr3;chr3;chr3;chr3;chr3;chr3;chr3;chr3…	135584655;135584657;135584745;135584882;135585278;135585281;135589327;135589327;135589327;135589327;135589327;135590316;135590316;135590316;135590316;135590316;135590316;135590780;135590780;135590780;135590780;135590780;135590780;135591554;135591554;135591554;135591554;135591554;135591554;135591554;135593831;135593831;135593831;135593831;135593831;135593831;135593831;135594209;135594209;135594209…	135585515;135585515;135585515;135585515;135585515;135585515;135589504;135589504;135589504;135589504;135589504;135590488;135590488;135590488;135590488;135590488;135590488;135590846;135590846;135590846;135590846;135590846;135590846;135591678;135591678;135591678;135591678;135591678;135591678;135591678;135593933;135593933;135593933;135593933;135593933;135593933;135593933;135594441;135594378;135594378…	-;-;-;-;-;-;-;-;-;-;-;-;-;-;-;-;-;-;-;-;-;-;-;-;-;-;-;-;-;-;-;-;-;-;-;-;-;-;-;-;-;-;-;-;-;-;-;-;-;-;-;-;-;-;-;-;-;-;-;-;-;-;-;-;-;-;-;-;-;-;-;-;-;-;-;-;-;-;-;-;-;-;-;-;-;-;-;-;-;-;-;-;-;-;-;-;-;-;-;-;-;-;-;-;-;-;-;-;-;-;-;-;-;-;-;-;-;-;-;-;-;-;-;-;-	12061	chr3:135584655-135691547	2987.93	3167.5	3317.2	3625.84	3043.5	3393.51	3487.1	3496.75	4107.31	3661.74	3358.07	3975.01	3468.46	0.158588	0.0511921	3.0979	0.00194897	0.129025
458	ENSMUSG00000106874.1	Gm20186	predicted gene, 20186 [Source:MGI Symbol;Acc:MGI:5012371]	chr6;chr6;chr6;chr6;chr6	18845910;18845912;18846295;18846625;18848013	18846507;18846457;18846764;18846763;18848207	-;-;-;-;-	1050	chr6:18845910-18848207	75.1735	78.1974	44.3303	59.5584	97.7376	43.1138	97.7493	125.674	77.6315	65.5082	129.884	64.7119	79.9392	0.275562	0.0889611	3.09756	0.00195124	0.129025
459	ENSMUSG00000013646.17	Sh3bp5l	SH3 binding domain protein 5 like [Source:MGI Symbol;Acc:MGI:1933124]	chr11;chr11;chr11;chr11;chr11;chr11;chr11;chr11;chr11;chr11;chr11;chr11;chr11;chr11;chr11;chr11;chr11;chr11;chr11;chr11;chr11;chr11;chr11;chr11	58330724;58330750;58331043;58331254;58331254;58331254;58331275;58337737;58337737;58337737;58337949;58337949;58340494;58341286;58341286;58345312;58345312;58345312;58345312;58345930;58345930;58345930;58345930;58346706	58330802;58330792;58331115;58331509;58331863;58331863;58331863;58340399;58337799;58337799;58338077;58338077;58341447;58341447;58341447;58345485;58345485;58345485;58345485;58347720;58346020;58347725;58347728;58346950	+;+;+;+;+;+;+;+;+;+;+;+;+;+;+;+;+;+;+;+;+;+;+;+	6352	chr11:58330724-58347728	1426.57	1566.99	1759.15	1512.42	1496.75	1797.16	1323.87	1242.58	1541.88	1487.37	1351.31	1567.94	1506.17	-0.151547	0.0490615	-3.08892	0.00200883	0.132543
460	ENSMUSG00000074406.5	Zfp628	zinc finger protein 628 [Source:MGI Symbol;Acc:MGI:2665174]	chr7;chr7;chr7	4915217;4917410;4918776	4915405;4917516;4922002	+;+;+	3523	chr7:4915217-4922002	1137.97	1169.91	1222.87	1257.04	1133.07	1224.2	1247.37	1187.71	1429.61	1404.23	1353.89	1432.15	1266.67	0.156839	0.0507962	3.08761	0.0020177	0.132839
461	ENSMUSG00000046138.15	9930021J03Rik	RIKEN cDNA 9930021J03 gene [Source:MGI Symbol;Acc:MGI:2444398]	chr19;chr19;chr19;chr19;chr19;chr19;chr19;chr19;chr19;chr19;chr19;chr19;chr19;chr19;chr19;chr19;chr19;chr19;chr19;chr19;chr19;chr19;chr19;chr19;chr19	29714402;29715313;29715575;29720586;29720586;29720586;29720722;29723390;29723390;29723390;29723390;29729832;29735116;29735116;29735116;29743533;29743533;29743533;29743533;29753600;29753600;29753600;29786249;29805282;29805282	29719606;29719606;29719606;29720773;29720773;29720773;29720773;29723505;29723505;29723505;29723505;29729959;29735205;29735205;29735205;29743612;29743612;29743612;29743612;29755017;29753662;29755017;29786449;29805989;29805507	-;-;-;-;-;-;-;-;-;-;-;-;-;-;-;-;-;-;-;-;-;-;-;-;-	8134	chr19:29714402-29805989	2439.25	2733.86	2179.75	2209.08	2534.36	2368.99	2732.73	3044.5	2606.03	2417.08	2840.25	2519.52	2552.12	0.147074	0.0477573	3.07961	0.0020727	0.136164
462	ENSMUSG00000046733.7	Gprc5a	G protein-coupled receptor, family C, group 5, member A [Source:MGI Symbol;Acc:MGI:1891250]	chr6;chr6;chr6;chr6	135065651;135078546;135083443;135083747	135065775;135079484;135083498;135084709	+;+;+;+	2083	chr6:135065651-135084709	15775.2	19927.1	50722.5	18361.1	17665.5	40374.9	20777	26275.7	58607	20348.7	25604.4	42604.8	29753.7	0.229105	0.0744259	3.07829	0.00208189	0.136472
463	ENSMUSG00000016477.18	E2f3	E2F transcription factor 3 [Source:MGI Symbol;Acc:MGI:1096340]	chr13;chr13;chr13;chr13;chr13;chr13;chr13;chr13;chr13;chr13;chr13;chr13;chr13;chr13;chr13;chr13;chr13;chr13;chr13;chr13;chr13;chr13;chr13;chr13;chr13	29906575;29906575;29906575;29911193;29911193;29911193;29913404;29913404;29913404;29916846;29916846;29916846;29918576;29918576;29918576;29918701;29920114;29920114;29920114;29920114;29979738;29984128;29984128;29984128;29985300	29910165;29910165;29910165;29911328;29911328;29911328;29913518;29913518;29913518;29917004;29917004;29917004;29918795;29918777;29918795;29918795;29920225;29920225;29920225;29920225;29979805;29984241;29984391;29984391;29986063	-;-;-;-;-;-;-;-;-;-;-;-;-;-;-;-;-;-;-;-;-;-;-;-;-	5429	chr13:29906575-29986063	1388.55	1248.11	921.205	1442.94	1155.8	1004.1	1533.18	1459.41	1000.85	1699.01	1293.68	1189.21	1278	0.170927	0.0556164	3.07332	0.00211694	0.13847
464	ENSMUSG00000071757.10	Zhx2	zinc fingers and homeoboxes 2 [Source:MGI Symbol;Acc:MGI:2683087]	chr15;chr15;chr15;chr15;chr15;chr15;chr15	57694665;57695729;57762646;57762646;57821032;57821032;57838591	57695004;57695786;57762719;57762719;57821110;57823751;57839832	+;+;+;+;+;+;+	4434	chr15:57694665-57839832	973.8	1072.42	964.454	911.424	1047.84	867.948	1045.49	1154.96	1119.09	1055.69	1127.67	1008.87	1029.14	0.145752	0.0474501	3.07169	0.0021285	0.138926
465	ENSMUSG00000073700.3	Klhl21	kelch-like 21 [Source:MGI Symbol;Acc:MGI:1919288]	chr4;chr4;chr4;chr4	152008803;152012300;152014307;152015335	152009963;152012705;152014379;152017680	+;+;+;+	3986	chr4:152008803-152017680	1360.9	1291.78	1066.09	1264.26	1492.2	1069.9	1227.18	1185.94	855.141	1158.15	1297.98	952.644	1185.18	-0.16196	0.0527979	-3.06754	0.00215825	0.140565
466	ENSMUSG00000033039.10	Micall1	microtubule associated monooxygenase, calponin and LIM domain containing -like 1 [Source:MGI Symbol;Acc:MGI:105870]	chr15;chr15;chr15;chr15;chr15;chr15;chr15;chr15;chr15;chr15;chr15;chr15;chr15;chr15;chr15;chr15;chr15;chr15;chr15;chr15;chr15;chr15;chr15;chr15;chr15;chr15;chr15;chr15;chr15;chr15;chr15;chr15;chr15;chr15;chr15;chr15;chr15;chr15;chr15;chr15;chr15;chr15;chr15;chr15;chr15;chr15;chr15;chr15;chr15;chr15;chr15;chr15;chr15;chr15;chr15;chr15;chr15;chr15	79108898;79108964;79108983;79109154;79109330;79114655;79114655;79114655;79114655;79115030;79115030;79115030;79115030;79119736;79119736;79120759;79120759;79120759;79122547;79122547;79122547;79122776;79124501;79124501;79124501;79125052;79125250;79125250;79125250;79126927;79126927;79126927;79129809;79129809;79129809;79130463;79130463;79130463;79130709;79130709;79130709;79130938;79130938;79130938;791…	79109036;79109429;79109429;79109429;79109429;79114703;79114703;79114703;79114703;79116284;79115171;79115171;79115171;79119827;79119827;79120901;79120901;79120901;79122773;79122787;79122986;79122986;79124558;79124558;79124558;79125674;79125674;79125674;79125309;79127333;79127333;79127333;79129943;79129943;79129943;79130589;79130589;79130589;79130799;79130799;79130799;79131011;79131011;79131011;791…	+;+;+;+;+;+;+;+;+;+;+;+;+;+;+;+;+;+;+;+;+;+;+;+;+;+;+;+;+;+;+;+;+;+;+;+;+;+;+;+;+;+;+;+;+;+;+;+;+;+;+;+;+;+;+;+;+;+	8341	chr15:79108898-79136900	1023.91	994.224	981.754	1051.3	1000.11	1002.96	1032.74	1051.42	1214.63	1151.43	1194.76	1218.92	1076.51	0.162068	0.0528962	3.06389	0.0021848	0.141988
467	ENSMUSG00000038264.8	Sema7a	sema domain, immunoglobulin domain (Ig), and GPI membrane anchor, (semaphorin) 7A [Source:MGI Symbol;Acc:MGI:1306826]	chr9;chr9;chr9;chr9;chr9;chr9;chr9;chr9;chr9;chr9;chr9;chr9;chr9;chr9;chr9;chr9;chr9;chr9	57940112;57940113;57953536;57954170;57954170;57954525;57954525;57954824;57954824;57955060;57955703;57956341;57957309;57957507;57960255;57960559;57960857;57961240	57940328;57940328;57953678;57954211;57954211;57954617;57954617;57954911;57954888;57955170;57955842;57956525;57957417;57957705;57960382;57960713;57960918;57962865	+;+;+;+;+;+;+;+;+;+;+;+;+;+;+;+;+;+	3298	chr9:57940112-57962865	1146.61	1442.08	3112.85	1606.27	1204.67	2445	1464.12	1958.57	3728.7	1828.35	1826.98	2964.02	2060.69	0.247879	0.0809236	3.06313	0.00219037	0.142046
[truncated: 54,934 more rows]
