# Supplementary material for: Intestinal Organoids in Colitis Research: Focusing on Variability and Cryopreservation
Source: Stem Cells Int. 2021 Sep 17;2021:9041423. doi: 10.1155/2021/9041423 (PMC8464427; doi:10.1155/2021/9041423)
Supplement: Supplementary Materials — Table 1: DESeq2 result table. Table 2: Significantly different gene expression from EcN samples in fresh colonoids compared to control counterparts. Table 3: Significantly differentially expressed genes between EcN and control samples. [file 9041423.f1.zip › Table 2.xlsx]

## Sheet: Tabelle1
Order	Gene ID	Gene name	Gene description	Chr	Start	End	Strand	Length	IGV coordinates	N2822	N2824	N2826	N2823	N2825	N2827	Base mean	log2(FC)	StdErr	Wald-Stats	P-value	P-adj
1	ENSMUSG00000019850.11	Tnfaip3	tumor necrosis factor, alpha-induced protein 3 [Source:MGI Symbol;Acc:MGI:1196377]	chr10;chr10;chr10;chr10;chr10;chr10;chr10;chr10;chr10;chr10;chr10;chr10;chr10;chr10;chr10;chr10;chr10;chr10;chr10;chr10;chr10;chr10;chr10;chr10;chr10;chr10;chr10;chr10;chr10;chr10;chr10	19000910;19000913;19000929;19003576;19003576;19003576;19004457;19004457;19005551;19005551;19005551;19006863;19006863;19007182;19007182;19007182;19007267;19008145;19008145;19008145;19008145;19008266;19011481;19011481;19011481;19011481;19011516;19014402;19015153;19015153;19015548	19003015;19003015;19003015;19005331;19003757;19003757;19005331;19005331;19007033;19005731;19005731;19007033;19007033;19007329;19007329;19007329;19007329;19008845;19008335;19008335;19008335;19008335;19011790;19011790;19011963;19011790;19011790;19014582;19015376;19015410;19015657	-;-;-;-;-;-;-;-;-;-;-;-;-;-;-;-;-;-;-;-;-;-;-;-;-;-;-;-;-;-;-	7226	chr10:19000910-19015657	2872.57	3659.89	4437.34	29199.5	37614.5	46561.7	20724.2	3.1389	0.0461404	68.0293	0	0
2	ENSMUSG00000058427.10	Cxcl2	chemokine (C-X-C motif) ligand 2 [Source:MGI Symbol;Acc:MGI:1340094]	chr5;chr5;chr5;chr5;chr5;chr5;chr5;chr5;chr5;chr5	90903871;90903873;90903873;90903873;90904116;90904116;90904116;90904357;90904357;90905189	90904023;90904023;90905938;90904023;90904361;90904239;90904239;90904440;90905938;90905938	+;+;+;+;+;+;+;+;+;+	2068	chr5:90903871-90905938	24.6609	15.016	7.44876	1264.11	1133.56	760.028	534.138	2.62857	0.0915417	28.7145	2.51766e-181	2.36383e-177
3	ENSMUSG00000021025.8	Nfkbia	nuclear factor of kappa light polypeptide gene enhancer in B cells inhibitor, alpha [Source:MGI Symbol;Acc:MGI:104741]	chr12;chr12;chr12;chr12;chr12;chr12;chr12;chr12;chr12;chr12	55489410;55490406;55490407;55490771;55490771;55491120;55491120;55491670;55491670;55492300	55489969;55490666;55490666;55490859;55490859;55491330;55491330;55491810;55491778;55492647	-;-;-;-;-;-;-;-;-;-	1610	chr12:55489410-55492647	3676.17	4280.55	4759.76	21123.8	26288.5	32673	15467	2.39291	0.0536038	44.6406	0	0
4	ENSMUSG00000020916.8	Krt36	keratin 36 [Source:MGI Symbol;Acc:MGI:109364]	chr11;chr11;chr11;chr11;chr11;chr11;chr11	100102007;100102803;100103171;100103389;100104046;100104429;100105138	100102439;100103023;100103296;100103550;100104202;100104511;100105626	-;-;-;-;-;-;-	1671	chr11:100102007-100105626	89.2894	189.201	145.783	600.061	1184.89	1631.82	640.174	1.74272	0.0898412	19.3978	8.0499e-84	2.06129e-80
5	ENSMUSG00000026166.14	Ccl20	chemokine (C-C motif) ligand 20 [Source:MGI Symbol;Acc:MGI:1329031]	chr1;chr1;chr1;chr1;chr1;chr1;chr1;chr1;chr1;chr1;chr1	83116766;83116774;83116793;83117796;83117799;83117799;83117999;83117999;83117999;83118696;83118696	83116902;83116902;83116902;83117910;83117910;83117910;83118076;83119166;83118076;83119167;83119167	+;+;+;+;+;+;+;+;+;+;+	1421	chr1:83116766-83119167	50.1722	44.0468	81.9364	1105.71	1237.09	3207.18	954.354	1.44855	0.0896208	16.1631	9.18389e-59	1.43713e-55
6	ENSMUSG00000037887.11	Dusp8	dual specificity phosphatase 8 [Source:MGI Symbol;Acc:MGI:106626]	chr7;chr7;chr7;chr7;chr7;chr7;chr7;chr7;chr7;chr7;chr7;chr7	142079490;142083268;142083592;142083594;142084353;142084353;142088364;142088364;142089944;142089944;142094923;142095778	142083030;142083391;142083751;142083751;142084519;142084519;142088502;142088502;142090266;142090266;142095272;142095843	-;-;-;-;-;-;-;-;-;-;-;-	4870	chr7:142079490-142095843	1037.46	1057.12	1052.4	3074.79	3411.12	3348.36	2163.54	1.42206	0.0626519	22.6978	4.71295e-114	2.21249e-110
7	ENSMUSG00000050395.9	Tnfsf15	tumor necrosis factor (ligand) superfamily, member 15 [Source:MGI Symbol;Acc:MGI:2180140]	chr4;chr4;chr4;chr4;chr4;chr4;chr4;chr4	63724603;63727084;63733328;63733328;63734254;63734254;63744809;63744809	63730043;63730043;63733366;63733366;63734296;63734296;63745113;63745113	-;-;-;-;-;-;-;-	5828	chr4:63724603-63745113	342.701	404.43	313.912	1243.13	1374.54	1551.82	871.756	1.40665	0.0828449	16.9793	1.1685e-64	2.35094e-61
8	ENSMUSG00000026628.13	Atf3	activating transcription factor 3 [Source:MGI Symbol;Acc:MGI:109384]	chr1;chr1;chr1;chr1;chr1;chr1;chr1;chr1;chr1;chr1;chr1;chr1;chr1	191170296;191170296;191171425;191172375;191172375;191172375;191177231;191177231;191177231;191177447;191183093;191183093;191217870	191171679;191171679;191171679;191172482;191172482;191172482;191177474;191177340;191177474;191177474;191183108;191183340;191218039	-;-;-;-;-;-;-;-;-;-;-;-;-	2154	chr1:191170296-191218039	1533.23	1889.01	2066.5	4284.35	5659.1	5831.98	3544.03	1.3612	0.0564654	24.1068	2.12208e-128	1.49432e-124
9	ENSMUSG00000003541.6	Ier3	immediate early response 3 [Source:MGI Symbol;Acc:MGI:104814]	chr17;chr17	35821684;35822038	35821928;35822923	+;+	1131	chr17:35821684-35822923	3842.85	4041.3	2795.41	13551.7	19829	12573.4	9438.95	1.29894	0.0891662	14.5676	4.51283e-48	5.77785e-45
10	ENSMUSG00000052837.7	Junb	jun B proto-oncogene [Source:MGI Symbol;Acc:MGI:96647]	chr8	84976910	84978718	-	1809	chr8:84976910-84978718	5689.01	6034.42	9684.46	15650.9	18418.8	23005.5	13080.5	1.27377	0.0586493	21.7185	1.37262e-104	4.83282e-101
11	ENSMUSG00000029378.5	Areg	amphiregulin [Source:MGI Symbol;Acc:MGI:88068]	chr5;chr5;chr5;chr5;chr5;chr5	91139599;91140898;91143489;91144334;91146638;91148195	91139874;91141125;91143690;91144495;91146746;91148432	+;+;+;+;+;+	1215	chr5:91139599-91148432	7148.26	8330.86	8568.21	17200.3	21945.6	25604.5	14799.6	1.26882	0.0560036	22.6561	1.21541e-113	4.89062e-110
12	ENSMUSG00000035356.17	Nfkbiz	nuclear factor of kappa light polypeptide gene enhancer in B cells inhibitor, zeta [Source:MGI Symbol;Acc:MGI:1931595]	chr16;chr16;chr16;chr16;chr16;chr16;chr16;chr16;chr16;chr16;chr16;chr16;chr16;chr16;chr16;chr16;chr16;chr16;chr16;chr16;chr16;chr16;chr16;chr16;chr16;chr16;chr16;chr16;chr16;chr16;chr16;chr16;chr16;chr16;chr16;chr16;chr16;chr16;chr16;chr16;chr16;chr16;chr16;chr16;chr16;chr16;chr16;chr16;chr16;chr16;chr16;chr16;chr16;chr16;chr16;chr16;chr16;chr16	55811375;55811375;55811375;55811378;55813950;55813950;55813950;55813950;55814241;55814241;55814241;55814241;55815640;55815640;55815640;55815640;55816068;55816068;55816068;55816068;55816317;55816317;55816317;55816317;55816831;55816831;55816831;55816831;55817729;55817729;55817729;55817729;55817746;55818391;55818748;55818748;55818748;55818748;55818992;55818992;55818992;55818992;55819567;55819567;558…	55812783;55812783;55812783;55812783;55814117;55814117;55814117;55814117;55814351;55814351;55814351;55814351;55815809;55815809;55815809;55815809;55816131;55816131;55816131;55816131;55816463;55816463;55816463;55816463;55816936;55816936;55816936;55816936;55818534;55818534;55818534;55818534;55817808;55818515;55818851;55818851;55818851;55818851;55819022;55819022;55819022;55819022;55819706;55819706;558…	-;-;-;-;-;-;-;-;-;-;-;-;-;-;-;-;-;-;-;-;-;-;-;-;-;-;-;-;-;-;-;-;-;-;-;-;-;-;-;-;-;-;-;-;-;-;-;-;-;-;-;-;-;-;-;-;-;-	5018	chr16:55811375-55838899	1095.28	1161.23	1335.46	11343.5	13834.1	23810.3	8763.31	1.2545	0.0898587	13.9608	2.70286e-44	2.92813e-41
13	ENSMUSG00000038508.7	Gdf15	growth differentiation factor 15 [Source:MGI Symbol;Acc:MGI:1346047]	chr8;chr8;chr8;chr8;chr8	70629393;70629394;70631333;70631333;70632150	70630174;70630174;70631624;70632095;70632456	-;-;-;-;-	1852	chr8:70629393-70632456	1534.93	1378.47	475.657	6922.73	8359.46	3270.71	3656.99	1.25129	0.0921581	13.5776	5.43597e-42	5.10384e-39
14	ENSMUSG00000052684.4	Jun	jun proto-oncogene [Source:MGI Symbol;Acc:MGI:96646]	chr4	95049034	95052222	-	3189	chr4:95049034-95052222	4915.17	5194.52	3600.95	11790.4	13477.4	9678	8109.41	1.23648	0.0518512	23.8468	1.09427e-125	6.16445e-122
15	ENSMUSG00000040435.12	Ppp1r15a	protein phosphatase 1, regulatory subunit 15A [Source:MGI Symbol;Acc:MGI:1927072]	chr7;chr7;chr7;chr7;chr7;chr7;chr7	45522916;45522917;45522922;45523739;45523739;45523739;45525995	45523273;45523322;45523322;45525391;45523769;45526146;45526268	-;-;-;-;-;-;-	2937	chr7:45522916-45526268	545.941	671.715	749.133	1532.67	1954.8	1884.78	1223.17	1.18009	0.0718836	16.4167	1.4524e-60	2.55686e-57
16	ENSMUSG00000018899.16	Irf1	interferon regulatory factor 1 [Source:MGI Symbol;Acc:MGI:96590]	chr11;chr11;chr11;chr11;chr11;chr11;chr11;chr11;chr11;chr11;chr11;chr11;chr11;chr11;chr11;chr11;chr11;chr11;chr11;chr11;chr11;chr11;chr11;chr11;chr11;chr11;chr11;chr11;chr11;chr11;chr11;chr11;chr11;chr11;chr11;chr11;chr11;chr11;chr11;chr11;chr11;chr11;chr11;chr11;chr11;chr11;chr11;chr11;chr11;chr11;chr11;chr11;chr11;chr11;chr11;chr11;chr11;chr11;chr11;chr11;chr11;chr11;chr11;chr11;chr11;chr11;chr…	53770014;53770048;53770051;53770071;53770105;53770477;53770487;53770495;53770509;53771284;53771284;53771284;53771284;53771284;53771284;53771284;53771284;53772839;53772839;53772839;53772839;53772839;53772839;53772839;53773153;53773656;53773656;53773656;53773656;53773656;53773656;53773656;53773656;53773926;53773926;53773926;53773926;53773926;53773926;53773926;53773926;53773926;53774062;53774062;537…	53770278;53770278;53770278;53770278;53770278;53770809;53770757;53770691;53770622;53771375;53771375;53771375;53771375;53771375;53771375;53771375;53771375;53772938;53772938;53772938;53772938;53772938;53772938;53772938;53773832;53773832;53773832;53773832;53773832;53773832;53773832;53773832;53773832;53773957;53773975;53773975;53773975;53773975;53773975;53773975;53773975;53773975;53774130;53774194;537…	+;+;+;+;+;+;+;+;+;+;+;+;+;+;+;+;+;+;+;+;+;+;+;+;+;+;+;+;+;+;+;+;+;+;+;+;+;+;+;+;+;+;+;+;+;+;+;+;+;+;+;+;+;+;+;+;+;+;+;+;+;+;+;+;+;+;+	3976	chr11:53770014-53778374	3020.53	2955.14	3825.47	6678.3	7344.21	9486.23	5551.65	1.13281	0.0548262	20.6619	7.62914e-95	2.1489e-91
17	ENSMUSG00000042677.7	Zc3h12a	zinc finger CCCH type containing 12A [Source:MGI Symbol;Acc:MGI:2385891]	chr4;chr4;chr4;chr4;chr4;chr4;chr4;chr4;chr4;chr4	125118423;125120094;125120326;125120326;125120872;125120872;125122254;125122254;125126606;125127767	125120144;125120144;125120432;125120432;125121106;125121106;125122520;125122393;125127082;125127840	-;-;-;-;-;-;-;-;-;-	2882	chr4:125118423-125127840	1085.93	1136.21	1376.96	4057.75	4616.01	7615.57	3314.74	1.12252	0.0919361	12.2098	2.75447e-34	2.04172e-31
18	ENSMUSG00000053175.17	Bcl3	B cell leukemia/lymphoma 3 [Source:MGI Symbol;Acc:MGI:88140]	chr7;chr7;chr7;chr7;chr7;chr7;chr7;chr7;chr7;chr7;chr7;chr7;chr7;chr7;chr7;chr7;chr7;chr7;chr7;chr7;chr7;chr7;chr7;chr7;chr7	19808462;19808462;19809142;19809142;19809496;19809496;19811057;19811117;19811320;19811320;19811349;19811495;19811495;19811495;19811495;19811586;19812405;19812405;19812405;19812405;19815965;19820047;19820047;19822075;19822437	19809056;19808930;19809259;19809259;19809663;19809663;19811134;19811134;19811408;19811408;19811408;19811699;19811699;19811889;19811699;19811699;19812513;19812513;19812833;19812513;19815996;19820200;19820200;19822157;19822770	-;-;-;-;-;-;-;-;-;-;-;-;-;-;-;-;-;-;-;-;-;-;-;-;-	2475	chr7:19808462-19822770	1784.09	1789.9	1863.26	3946.55	4201.91	5461.38	3174.51	1.10068	0.0673176	16.3506	4.31049e-60	7.14197e-57
19	ENSMUSG00000027225.7	Duoxa2	dual oxidase maturation factor 2 [Source:MGI Symbol;Acc:MGI:1914061]	chr2;chr2;chr2;chr2;chr2;chr2	122298900;122300148;122300565;122301172;122301661;122302204	122299187;122300205;122300699;122301385;122301875;122302885	+;+;+;+;+;+	1592	chr2:122298900-122302885	293.38	490.522	480.977	879.11	1156.18	1697.71	832.979	1.09165	0.0836469	13.0507	6.29374e-39	5.06502e-36
20	ENSMUSG00000056313.5	Tcim	transcriptional and immune response regulator [Source:MGI Symbol;Acc:MGI:1916318]	chr8	24437180	24438984	-	1805	chr8:24437180-24438984	1239.85	1044.11	2173.97	2830.36	3210.16	4757.82	2542.71	1.05824	0.0724262	14.6113	2.37965e-48	3.19179e-45
21	ENSMUSG00000038418.7	Egr1	early growth response 1 [Source:MGI Symbol;Acc:MGI:95295]	chr18;chr18;chr18;chr18;chr18	34859823;34861207;34861370;34862465;34862465	34861786;34861333;34861786;34864956;34864984	+;+;+;+;+	4484	chr18:34859823-34864984	3665.97	3954.21	5382.26	7937.17	8644.8	12149.9	6955.71	1.04857	0.0499189	21.0055	5.84378e-98	1.82891e-94
22	ENSMUSG00000024401.14	Tnf	tumor necrosis factor [Source:MGI Symbol;Acc:MGI:104798]	chr17;chr17;chr17;chr17;chr17;chr17;chr17	35199381;35199507;35200858;35201084;35201084;35201655;35201655	35200563;35200563;35200905;35201138;35201138;35202007;35202004	-;-;-;-;-;-;-	1639	chr17:35199381-35202007	460.053	458.488	252.194	5750.93	5990.55	5731.97	3107.37	1.02869	0.0859816	11.9641	5.48059e-33	3.59004e-30
23	ENSMUSG00000023034.7	Nr4a1	nuclear receptor subfamily 4, group A, member 1 [Source:MGI Symbol;Acc:MGI:1352454]	chr15;chr15;chr15;chr15;chr15;chr15;chr15;chr15;chr15;chr15;chr15;chr15;chr15;chr15;chr15;chr15;chr15;chr15;chr15;chr15	101254269;101258308;101266846;101266846;101268928;101270083;101270083;101270083;101271736;101271736;101272153;101272153;101272718;101272718;101272861;101273015;101273015;101273015;101273996;101273996	101254351;101258426;101266971;101266971;101269103;101270124;101270969;101270969;101271865;101271865;101272304;101272304;101272920;101272920;101272920;101273847;101273193;101273193;101274795;101274795	+;+;+;+;+;+;+;+;+;+;+;+;+;+;+;+;+;+;+;+	3509	chr15:101254269-101274795	534.886	658.701	271.348	1425.67	1749.49	596.492	872.765	1.01406	0.0784993	12.918	3.56164e-38	2.78669e-35
24	ENSMUSG00000024912.6	Fosl1	fos-like antigen 1 [Source:MGI Symbol;Acc:MGI:107179]	chr19;chr19;chr19;chr19;chr19;chr19;chr19;chr19;chr19	5447547;5447705;5447875;5447921;5450160;5450160;5450160;5454413;5454892	5448055;5447778;5448055;5448055;5450261;5450520;5450351;5454520;5455946	+;+;+;+;+;+;+;+;+	2033	chr19:5447547-5455946	488.966	584.622	764.03	1276.7	1498.94	1629.47	1040.46	0.99922	0.0758727	13.1697	1.31129e-39	1.08632e-36
25	ENSMUSG00000026819.15	Slc25a25	solute carrier family 25 (mitochondrial carrier, phosphate carrier), member 25 [Source:MGI Symbol;Acc:MGI:1915913]	chr2;chr2;chr2;chr2;chr2;chr2;chr2;chr2;chr2;chr2;chr2;chr2;chr2;chr2;chr2;chr2;chr2;chr2;chr2;chr2;chr2;chr2;chr2;chr2;chr2;chr2;chr2;chr2;chr2;chr2;chr2;chr2;chr2;chr2;chr2;chr2;chr2;chr2;chr2;chr2;chr2;chr2;chr2;chr2;chr2;chr2;chr2;chr2;chr2;chr2;chr2;chr2;chr2;chr2;chr2;chr2;chr2;chr2;chr2;chr2;chr2;chr2;chr2;chr2;chr2;chr2;chr2;chr2;chr2;chr2;chr2;chr2;chr2;chr2;chr2;chr2;chr2;chr2;chr2;chr2	32414487;32414487;32414490;32414970;32415060;32416209;32416409;32416409;32416409;32416409;32416409;32416409;32417092;32417092;32417092;32417092;32417092;32417092;32417172;32417346;32417346;32417346;32417346;32417346;32417346;32417346;32417418;32417724;32417724;32417724;32417724;32417724;32417724;32417724;32419048;32419048;32419048;32419048;32419048;32419048;32419048;32419048;32419130;32420305;324…	32416322;32416322;32416322;32416322;32416322;32416322;32416559;32416571;32416559;32416559;32416559;32416559;32417259;32417259;32417259;32417259;32417259;32417259;32417259;32417453;32417830;32417453;32417453;32417453;32417453;32417453;32417453;32417876;32417876;32417876;32417876;32417876;32417876;32417876;32419206;32419206;32419206;32419206;32419206;32419206;32419206;32419206;32419206;32420416;324…	-;-;-;-;-;-;-;-;-;-;-;-;-;-;-;-;-;-;-;-;-;-;-;-;-;-;-;-;-;-;-;-;-;-;-;-;-;-;-;-;-;-;-;-;-;-;-;-;-;-;-;-;-;-;-;-;-;-;-;-;-;-;-;-;-;-;-;-;-;-;-;-;-;-;-;-;-;-;-;-	7862	chr2:32414487-32451445	1273.86	1270.35	1108.8	2492.56	2904.8	2840.1	1981.75	0.96704	0.0698202	13.8504	1.26447e-43	1.31912e-40
26	ENSMUSG00000024190.7	Dusp1	dual specificity phosphatase 1 [Source:MGI Symbol;Acc:MGI:105120]	chr17;chr17;chr17;chr17;chr17;chr17;chr17;chr17;chr17;chr17;chr17;chr17;chr17;chr17;chr17;chr17;chr17;chr17;chr17;chr17;chr17	26505590;26505591;26505591;26505591;26506516;26506985;26506985;26506985;26506985;26507574;26507574;26507574;26507574;26507957;26507957;26508312;26552036;26554254;26554277;26561292;26562090	26506650;26506650;26506650;26506650;26507204;26507204;26507204;26507719;26507204;26507723;26507719;26507719;26507719;26508474;26508519;26508472;26552189;26554466;26554466;26561499;26562128	-;-;-;-;-;-;-;-;-;-;-;-;-;-;-;-;-;-;-;-;-	3311	chr17:26505590-26562128	1362.3	1449.54	2072.88	3035.97	3902.65	3971.91	2632.54	0.960595	0.070889	13.5507	7.84743e-42	7.13027e-39
27	ENSMUSG00000020423.6	Btg2	B cell translocation gene 2, anti-proliferative [Source:MGI Symbol;Acc:MGI:108384]	chr1;chr1	134075170;134078912	134077703;134079120	-;-	2743	chr1:134075170-134079120	2324.08	2514.68	4909.8	5166.61	6384.65	9025.04	5054.14	0.949939	0.0664105	14.304	2.06466e-46	2.52849e-43
28	ENSMUSG00000029380.11	Cxcl1	chemokine (C-X-C motif) ligand 1 [Source:MGI Symbol;Acc:MGI:108068]	chr5;chr5;chr5;chr5;chr5	90891241;90891243;90891470;90891709;90892508	90891380;90893113;90891593;90891789;90893115	+;+;+;+;+	1875	chr5:90891241-90893115	39.9676	61.065	36.1797	1871.52	1491.11	1762.42	877.044	0.92027	0.0811328	11.3428	8.05574e-30	5.04236e-27
29	ENSMUSG00000021250.13	Fos	FBJ osteosarcoma oncogene [Source:MGI Symbol;Acc:MGI:95574]	chr12;chr12;chr12;chr12;chr12;chr12;chr12;chr12;chr12;chr12;chr12;chr12;chr12;chr12	85473890;85474691;85474691;85474911;85474935;85474935;85475592;85475592;85475592;85475592;85475817;85475817;85475817;85475817	85474180;85475186;85474795;85475186;85475186;85475186;85475699;85475699;85475699;85475699;85476185;85476063;85476007;85477273	+;+;+;+;+;+;+;+;+;+;+;+;+;+	2352	chr12:85473890-85477273	3390.45	3541.77	5378.01	6690.89	7625.21	10299.2	6154.25	0.913975	0.0535252	17.0756	2.25575e-65	5.29482e-62
30	ENSMUSG00000026773.19	Pfkfb3	6-phosphofructo-2-kinase/fructose-2,6-biphosphatase 3 [Source:MGI Symbol;Acc:MGI:2181202]	chr2;chr2;chr2;chr2;chr2;chr2;chr2;chr2;chr2;chr2;chr2;chr2;chr2;chr2;chr2;chr2;chr2;chr2;chr2;chr2;chr2;chr2;chr2;chr2;chr2;chr2;chr2;chr2;chr2;chr2;chr2;chr2;chr2;chr2;chr2;chr2;chr2;chr2;chr2;chr2;chr2;chr2;chr2;chr2;chr2;chr2;chr2;chr2;chr2;chr2;chr2;chr2;chr2;chr2;chr2;chr2;chr2;chr2;chr2;chr2;chr2;chr2;chr2;chr2;chr2;chr2;chr2;chr2;chr2;chr2;chr2;chr2;chr2;chr2;chr2;chr2;chr2;chr2;chr2;chr2…	11471433;11471791;11471824;11471826;11471826;11471828;11474393;11474407;11474407;11474407;11474407;11475754;11475754;11475764;11475764;11477955;11477967;11478036;11478036;11478036;11478036;11478036;11478036;11479900;11480198;11480198;11480198;11480198;11480198;11480198;11480198;11480198;11480198;11480198;11480198;11480198;11480198;11481010;11481247;11481247;11481247;11481247;11481247;11481871;114…	11474543;11474543;11474543;11474543;11474543;11471921;11474543;11474543;11474543;11474543;11474543;11475806;11475806;11475806;11475806;11478058;11478058;11478058;11478058;11478058;11478058;11478058;11478058;11480371;11480371;11480371;11480371;11480371;11480371;11480371;11480371;11480371;11480371;11480371;11480371;11480371;11480371;11481333;11481333;11481333;11481333;11481333;11481333;11481935;114…	-;-;-;-;-;-;-;-;-;-;-;-;-;-;-;-;-;-;-;-;-;-;-;-;-;-;-;-;-;-;-;-;-;-;-;-;-;-;-;-;-;-;-;-;-;-;-;-;-;-;-;-;-;-;-;-;-;-;-;-;-;-;-;-;-;-;-;-;-;-;-;-;-;-;-;-;-;-;-;-;-;-;-;-;-;-;-;-;-;-;-;-;-;-;-;-;-;-;-;-;-;-;-;-;-;-;-;-;-;-;-;-;-;-;-;-;-;-;-;-;-;-;-;-;-;-;-;-;-;-;-;-;-;-;-;-;-;-;-;-;-;-;-;-;-;-;-;-;-;-;-;-;-;-;-;-;-;-;-;-;-;-;-;-;-;-;-;-;-;-;-;-;-;-;-;-;-;-;-;-;-;-;-;-;-;-;-;-;-;-;-;-;-;-;-;-;-;-;-;-…	7561	chr2:11471433-11554077	1831.71	1936.06	1422.71	3341.25	4642.98	2964.81	2689.92	0.893061	0.067532	13.2243	6.35611e-40	5.42523e-37
31	ENSMUSG00000020275.9	Rel	reticuloendotheliosis oncogene [Source:MGI Symbol;Acc:MGI:97897]	chr11;chr11;chr11;chr11;chr11;chr11;chr11;chr11;chr11;chr11	23736847;23744239;23744437;23745429;23745746;23748751;23753217;23756899;23761013;23770680	23743040;23744307;23744505;23745641;23745850;23748891;23753308;23757047;23761155;23770970	-;-;-;-;-;-;-;-;-;-	7466	chr11:23736847-23770970	733.874	904.962	707.633	1601.91	1735.57	1735.36	1236.55	0.889915	0.0740923	12.0109	3.11455e-33	2.1397e-30
32	ENSMUSG00000051022.7	Hs3st1	heparan sulfate (glucosamine) 3-O-sulfotransferase 1 [Source:MGI Symbol;Acc:MGI:1201606]	chr5;chr5;chr5;chr5;chr5;chr5;chr5;chr5;chr5	39613935;39613939;39614769;39615074;39644218;39644417;39645120;39749830;39755310	39615404;39615404;39615404;39615404;39644597;39644634;39645246;39749879;39755475	-;-;-;-;-;-;-;-;-	2230	chr5:39613935-39755475	3561.37	3813.06	2929.49	6491.57	7586.06	6600.24	5163.63	0.889562	0.0594902	14.9531	1.48711e-50	2.09437e-47
33	ENSMUSG00000067219.9	Nipal1	NIPA-like domain containing 1 [Source:MGI Symbol;Acc:MGI:1917951]	chr5;chr5;chr5;chr5;chr5;chr5;chr5;chr5;chr5;chr5;chr5;chr5;chr5	72647795;72647813;72647842;72658682;72658682;72660756;72660756;72663534;72663534;72666776;72666776;72667588;72667588	72647933;72647933;72647933;72659135;72658948;72660812;72660812;72663624;72663624;72666936;72666936;72667623;72671078	+;+;+;+;+;+;+;+;+;+;+;+;+	4393	chr5:72647795-72671078	3805.43	5083.41	8060.63	8059.91	9984.54	14790	8297.31	0.886942	0.0531357	16.692	1.49837e-62	2.81365e-59
34	ENSMUSG00000040128.9	Pnrc1	proline-rich nuclear receptor coactivator 1 [Source:MGI Symbol;Acc:MGI:1917838]	chr4;chr4;chr4;chr4;chr4;chr4	33245423;33246004;33246012;33247298;33247948;33289995	33246507;33246507;33246507;33247575;33248510;33290163	-;-;-;-;-;-	2095	chr4:33245423-33290163	3996.76	4159.42	3720.12	7590.98	7986.24	7526.16	5829.95	0.87804	0.0516847	16.9884	1.00096e-64	2.16878e-61
35	ENSMUSG00000053560.5	Ier2	immediate early response 2 [Source:MGI Symbol;Acc:MGI:104815]	chr8	84661331	84662854	-	1524	chr8:84661331-84662854	4304.6	4468.75	4434.14	7928.78	8415.13	9679.18	6538.43	0.870534	0.0566091	15.378	2.29935e-53	3.40872e-50
36	ENSMUSG00000030539.13	Sema4b	sema domain, immunoglobulin domain (Ig), transmembrane domain (TM) and short cytoplasmic domain, (semaphorin) 4B [Source:MGI Symbol;Acc:MGI:107559]	chr7;chr7;chr7;chr7;chr7;chr7;chr7;chr7;chr7;chr7;chr7;chr7;chr7;chr7;chr7;chr7;chr7;chr7;chr7;chr7;chr7;chr7;chr7;chr7;chr7;chr7;chr7;chr7;chr7;chr7;chr7;chr7;chr7;chr7;chr7;chr7;chr7;chr7;chr7;chr7;chr7;chr7;chr7;chr7;chr7	80186841;80186878;80198441;80198519;80198519;80198536;80212796;80212796;80212796;80212796;80213263;80213263;80213263;80213263;80215624;80215624;80215624;80216329;80216329;80216329;80216730;80216730;80216730;80216948;80216948;80216948;80218883;80218883;80218883;80219186;80219186;80219186;80220121;80220121;80220121;80220442;80220442;80220442;80220788;80220788;80220788;80223934;80223934;80224596;802…	80186991;80186991;80198770;80198770;80198770;80198770;80212959;80212959;80212959;80212959;80214065;80213325;80213325;80213325;80215722;80215722;80215722;80216440;80216440;80216440;80216843;80216843;80216843;80217099;80217099;80217099;80219064;80219064;80219064;80219336;80219336;80219336;80220331;80220331;80220331;80220557;80220557;80220557;80220954;80221832;80220954;80224016;80224016;80226411;802…	+;+;+;+;+;+;+;+;+;+;+;+;+;+;+;+;+;+;+;+;+;+;+;+;+;+;+;+;+;+;+;+;+;+;+;+;+;+;+;+;+;+;+;+;+	5645	chr7:80186841-80226527	1692.25	1658.76	2853.94	2979.32	3775.63	5880.22	3140.02	0.866063	0.0652676	13.2694	3.48253e-40	3.06539e-37
37	ENSMUSG00000025225.15	Nfkb2	nuclear factor of kappa light polypeptide gene enhancer in B cells 2, p49/p100 [Source:MGI Symbol;Acc:MGI:1099800]	chr19;chr19;chr19;chr19;chr19;chr19;chr19;chr19;chr19;chr19;chr19;chr19;chr19;chr19;chr19;chr19;chr19;chr19;chr19;chr19;chr19;chr19;chr19;chr19;chr19;chr19;chr19;chr19;chr19;chr19;chr19;chr19;chr19;chr19;chr19;chr19;chr19;chr19;chr19;chr19;chr19;chr19;chr19;chr19;chr19;chr19;chr19;chr19;chr19;chr19;chr19;chr19;chr19;chr19;chr19;chr19;chr19;chr19;chr19;chr19;chr19;chr19;chr19;chr19;chr19;chr19;chr…	46304320;46304744;46304800;46305696;46305930;46305930;46305930;46305998;46305998;46305998;46306121;46306283;46306283;46306283;46306283;46306283;46306283;46306283;46306486;46306486;46306486;46306486;46306486;46306486;46306771;46306771;46306771;46306771;46306771;46306771;46306771;46306771;46306942;46306942;46306942;46306942;46306942;46306942;46306942;46307364;46307364;46307364;46307364;46307364;463…	46304820;46304820;46304961;46306024;46306024;46306024;46306024;46306024;46306024;46306024;46306364;46306364;46306526;46306526;46306364;46306364;46306364;46306364;46306526;46306526;46306526;46306526;46306526;46306526;46306869;46306869;46306869;46306869;46306869;46306869;46306869;46306869;46307093;46307093;46307093;46307093;46307093;46307093;46307093;46307470;46307470;46307470;46307470;46307470;463…	+;+;+;+;+;+;+;+;+;+;+;+;+;+;+;+;+;+;+;+;+;+;+;+;+;+;+;+;+;+;+;+;+;+;+;+;+;+;+;+;+;+;+;+;+;+;+;+;+;+;+;+;+;+;+;+;+;+;+;+;+;+;+;+;+;+;+;+;+;+;+;+;+;+;+;+;+;+;+;+;+;+;+;+;+;+;+;+;+;+;+;+;+;+;+;+;+;+;+;+;+;+;+;+;+;+;+;+;+;+;+;+;+;+;+;+;+;+;+;+;+;+;+;+;+;+;+;+;+;+;+;+;+;+;+;+;+;+;+;+;+;+;+;+;+;+;+;+;+;+;+;+;+;+	4584	chr19:46304320-46312385	2048.55	2088.22	2459.16	3748.28	3806.95	5050.77	3200.32	0.817723	0.0591513	13.8243	1.81935e-43	1.8302e-40
38	ENSMUSG00000024486.6	Hbegf	heparin-binding EGF-like growth factor [Source:MGI Symbol;Acc:MGI:96070]	chr18;chr18;chr18;chr18;chr18;chr18;chr18;chr18;chr18;chr18	36504927;36506635;36507449;36512557;36512570;36512679;36515087;36515087;36515468;36515468	36506364;36506725;36507604;36512734;36512734;36515260;36515367;36515260;36515775;36515805	-;-;-;-;-;-;-;-;-;-	4834	chr18:36504927-36515805	1678.64	2027.16	3881.87	3034.92	4091.43	7120.26	3639.05	0.814266	0.0574618	14.1705	1.39405e-45	1.63609e-42
39	ENSMUSG00000071637.5	Cebpd	CCAAT/enhancer binding protein (C/EBP), delta [Source:MGI Symbol;Acc:MGI:103573]	chr16;chr16;chr16	15887286;15888416;15889690	15891031;15888553;15889981	+;+;+	3746	chr16:15887286-15891031	818.912	964.025	1435.48	1630.23	1654.67	3648.37	1691.95	0.808858	0.0768576	10.5241	6.68968e-26	3.36479e-23
40	ENSMUSG00000073598.3	1700066B19Rik	RIKEN cDNA 1700066B19 gene [Source:MGI Symbol;Acc:MGI:1920699]	chr18;chr18;chr18;chr18;chr18	35703225;35715460;35726989;35728474;35728474	35703422;35715594;35727096;35730869;35729770	+;+;+;+;+	2837	chr18:35703225-35730869	446.447	445.474	278.797	862.325	942.168	808.265	630.579	0.795597	0.0861066	9.23967	2.47257e-20	1.03948e-17
41	ENSMUSG00000044786.6	Zfp36	zinc finger protein 36 [Source:MGI Symbol;Acc:MGI:99180]	chr7;chr7;chr7	28376784;28376791;28379174	28378493;28379255;28380253	-;-;-	3470	chr7:28376784-28380253	2661.68	2909.09	4894.9	6956.3	8401.22	10131	5992.36	0.785671	0.0903767	8.69329	3.52094e-18	1.37742e-15
42	ENSMUSG00000032515.8	Csrnp1	cysteine-serine-rich nuclear protein 1 [Source:MGI Symbol;Acc:MGI:2387989]	chr9;chr9;chr9;chr9;chr9;chr9;chr9;chr9;chr9;chr9;chr9;chr9;chr9;chr9;chr9;chr9;chr9;chr9;chr9;chr9	119971163;119971165;119972081;119973364;119973364;119973364;119974154;119974154;119974154;119974261;119974354;119977002;119977002;119977002;119977002;119977002;119982733;119983619;119984406;119984634	119973211;119973211;119973211;119973678;119973678;119973678;119974413;119974413;119974413;119974413;119974413;119977245;119977245;119977245;119977245;119977335;119983023;119983779;119984443;119984658	-;-;-;-;-;-;-;-;-;-;-;-;-;-;-;-;-;-;-;-	3473	chr9:119971163-119984658	454.951	546.581	890.659	1095.22	1352.79	1481.23	970.238	0.785163	0.0830085	9.45882	3.11424e-21	1.41779e-18
43	ENSMUSG00000018920.11	Cxcl16	chemokine (C-X-C motif) ligand 16 [Source:MGI Symbol;Acc:MGI:1932682]	chr11;chr11;chr11;chr11;chr11;chr11;chr11;chr11;chr11;chr11;chr11;chr11;chr11;chr11;chr11;chr11;chr11	70453983;70454238;70455159;70455190;70455655;70455655;70455655;70456941;70458076;70458745;70458745;70458745;70459029;70459029;70459378;70459378;70459378	70455444;70454557;70455444;70455444;70456062;70456062;70456062;70456991;70458145;70459167;70458827;70458827;70459167;70459167;70459832;70459408;70459984	-;-;-;-;-;-;-;-;-;-;-;-;-;-;-;-;-	3021	chr11:70453983-70459984	2238.19	2516.68	3111.45	4199.38	4363.73	5633.15	3677.09	0.765814	0.0557455	13.7377	6.03906e-43	5.8656e-40
44	ENSMUSG00000046223.10	Plaur	plasminogen activator, urokinase receptor [Source:MGI Symbol;Acc:MGI:97612]	chr7;chr7;chr7;chr7;chr7;chr7;chr7;chr7;chr7;chr7;chr7;chr7;chr7;chr7;chr7;chr7;chr7;chr7;chr7;chr7;chr7;chr7;chr7;chr7;chr7;chr7;chr7;chr7;chr7;chr7;chr7	24462484;24462485;24462495;24462500;24462500;24462500;24465131;24465131;24465131;24465131;24465131;24465131;24466489;24466675;24466675;24466675;24466675;24471899;24471899;24471899;24471899;24471899;24472573;24472573;24472573;24474210;24474210;24474210;24475239;24475239;24475239	24462567;24462567;24462567;24462567;24462567;24462567;24465241;24465241;24465241;24465394;24465241;24465241;24466818;24466818;24466818;24466818;24466818;24472707;24471993;24472272;24472054;24472054;24472707;24472960;24472707;24474356;24474356;24474356;24475968;24475715;24475967	+;+;+;+;+;+;+;+;+;+;+;+;+;+;+;+;+;+;+;+;+;+;+;+;+;+;+;+;+;+;+	2617	chr7:24462484-24475968	3017.98	3389.61	3879.74	5404.74	6256.76	6607.3	4759.36	0.753689	0.0535593	14.0721	5.64074e-45	6.35531e-42
45	ENSMUSG00000032578.7	Cish	cytokine inducible SH2-containing protein [Source:MGI Symbol;Acc:MGI:103159]	chr9;chr9;chr9;chr9;chr9;chr9;chr9;chr9;chr9;chr9;chr9;chr9;chr9;chr9	107296026;107296710;107296907;107296912;107299155;107299896;107299924;107299924;107299924;107300368;107300368;107300368;107300368;107300421	107297034;107297034;107299778;107297034;107299213;107300144;107300080;107300144;107300144;107300458;107301987;107302784;107301943;107300551	+;+;+;+;+;+;+;+;+;+;+;+;+;+	6419	chr9:107296026-107302784	818.912	883.94	960.89	1583.03	1665.11	1741.24	1275.52	0.753559	0.069144	10.8984	1.17308e-27	6.88378e-25
46	ENSMUSG00000027313.3	Chac1	ChaC, cation transport regulator 1 [Source:MGI Symbol;Acc:MGI:1916315]	chr2;chr2;chr2	119351229;119352357;119353189	119351636;119352392;119354381	+;+;+	1637	chr2:119351229-119354381	471.108	364.388	608.67	1494.91	1651.19	3469.54	1343.3	0.736043	0.0888205	8.28686	1.16273e-16	3.94585e-14
47	ENSMUSG00000069114.8	Zbtb10	zinc finger and BTB domain containing 10 [Source:MGI Symbol;Acc:MGI:2139883]	chr3;chr3;chr3;chr3;chr3;chr3	9250602;9264535;9278254;9279956;9280291;9280734	9252080;9265420;9278352;9280132;9280463;9285333	+;+;+;+;+;+	7414	chr3:9250602-9285333	653.088	638.679	620.375	1136.13	1191.85	1428.29	944.734	0.733034	0.078736	9.31003	1.27792e-20	5.45383e-18
48	ENSMUSG00000032000.17	Birc3	baculoviral IAP repeat-containing 3 [Source:MGI Symbol;Acc:MGI:1197007]	chr9;chr9;chr9;chr9;chr9;chr9;chr9;chr9;chr9;chr9;chr9;chr9;chr9;chr9;chr9;chr9;chr9;chr9;chr9;chr9;chr9;chr9;chr9;chr9;chr9;chr9;chr9;chr9	7848699;7849672;7849694;7850920;7850920;7854367;7854367;7855815;7857390;7857390;7858701;7858701;7858701;7860263;7860263;7860317;7860463;7860463;7860791;7860810;7866193;7868648;7872823;7872823;7872823;7872823;7872990;7873056	7849456;7849713;7849713;7851086;7851171;7854606;7854606;7857438;7857438;7857438;7858779;7858779;7858779;7860362;7860362;7860326;7861407;7861407;7861407;7861407;7866517;7868927;7872857;7872897;7872983;7873024;7873186;7873170	-;-;-;-;-;-;-;-;-;-;-;-;-;-;-;-;-;-;-;-;-;-;-;-;-;-;-;-	5009	chr9:7848699-7873186	1575.75	1796.91	2811.38	2699.22	3287.58	4933.12	2850.66	0.72791	0.0581652	12.5145	6.21836e-36	4.73385e-33
49	ENSMUSG00000029449.11	Rhof	ras homolog family member F (in filopodia) [Source:MGI Symbol;Acc:MGI:1345629]	chr5;chr5;chr5;chr5;chr5;chr5;chr5;chr5;chr5;chr5;chr5;chr5;chr5;chr5;chr5;chr5;chr5;chr5;chr5;chr5	123103044;123103044;123111167;123117334;123117334;123118178;123120296;123120296;123120296;123120511;123120511;123120511;123131867;123131867;123131867;123131867;123132235;123132235;123132235;123132235	123104528;123104528;123111231;123119594;123119594;123119594;123120430;123120430;123120430;123120620;123120620;123120620;123131954;123131954;123131954;123131954;123132692;123132461;123132429;123132396	-;-;-;-;-;-;-;-;-;-;-;-;-;-;-;-;-;-;-;-	4602	chr5:123103044-123132692	1074.02	1048.12	2167.59	1724.65	2060.94	3916.61	1998.66	0.707431	0.0667943	10.5912	3.27437e-26	1.70795e-23
50	ENSMUSG00000001053.15	N4bp3	NEDD4 binding protein 3 [Source:MGI Symbol;Acc:MGI:2442218]	chr11;chr11;chr11;chr11;chr11;chr11;chr11;chr11;chr11;chr11;chr11;chr11;chr11	51643063;51644275;51645173;51645554;51645619;51645927;51645927;51645927;51648008;51650149;51650678;51650678;51650678	51644148;51644529;51645685;51645685;51645685;51646274;51646274;51646274;51648162;51650354;51650837;51650820;51650842	-;-;-;-;-;-;-;-;-;-;-;-;-	2728	chr11:51643063-51650842	510.225	400.426	227.719	856.031	877.791	607.081	579.879	0.704469	0.0876694	8.03551	9.31872e-16	3.088e-13
51	ENSMUSG00000090582.1	Gm17024	predicted gene 17024 [Source:MGI Symbol;Acc:MGI:4937851]	chr12;chr12	40209487;40210627	40209673;40211073	-;-	634	chr12:40209487-40211073	90.9902	54.0575	70.2312	244.43	186.172	277.657	153.923	0.702092	0.0910889	7.70777	1.28037e-14	3.87786e-12
52	ENSMUSG00000028195.4	Cyr61	cysteine rich protein 61 [Source:MGI Symbol;Acc:MGI:88613]	chr3;chr3;chr3;chr3;chr3	145646976;145648197;145648533;145649222;145649730	145647968;145648411;145648877;145649435;145649981	-;-;-;-;-	2019	chr3:145646976-145649981	734.724	957.018	267.091	1480.22	1719.91	470.605	938.262	0.699262	0.0764111	9.15131	5.6246e-20	2.26326e-17
53	ENSMUSG00000093880.3	Tmem181c-ps	transmembrane protein 181C, pseudogene [Source:MGI Symbol;Acc:MGI:3780993]	chr17;chr17;chr17;chr17;chr17;chr17;chr17;chr17;chr17;chr17;chr17;chr17;chr17;chr17;chr17;chr17	6613753;6614061;6615234;6617077;6617535;6619108;6620288;6620546;6621201;6622216;6623603;6624414;6628776;6630366;6632429;6639687	6613819;6614150;6615316;6617128;6617637;6619165;6620379;6620676;6621283;6622237;6623726;6624524;6628897;6630453;6632484;6639790	-;-;-;-;-;-;-;-;-;-;-;-;-;-;-;-	1386	chr17:6613753-6639790	291.679	312.332	878.954	527.676	634.202	1623.59	711.405	0.686389	0.0800271	8.57695	9.74216e-18	3.51804e-15
54	ENSMUSG00000027829.15	Ccnl1	cyclin L1 [Source:MGI Symbol;Acc:MGI:1922664]	chr3;chr3;chr3;chr3;chr3;chr3;chr3;chr3;chr3;chr3;chr3;chr3;chr3;chr3;chr3;chr3;chr3;chr3;chr3;chr3;chr3;chr3;chr3;chr3;chr3;chr3;chr3;chr3;chr3;chr3;chr3;chr3;chr3;chr3;chr3;chr3;chr3;chr3;chr3;chr3;chr3;chr3;chr3;chr3;chr3;chr3;chr3;chr3;chr3;chr3;chr3;chr3;chr3;chr3;chr3;chr3;chr3;chr3;chr3;chr3;chr3;chr3;chr3;chr3;chr3;chr3;chr3;chr3;chr3;chr3;chr3;chr3;chr3;chr3;chr3;chr3;chr3;chr3;chr3;chr3…	65946151;65946151;65946151;65946151;65946195;65946509;65946782;65947691;65947691;65947691;65947691;65947691;65947691;65947691;65947897;65947897;65947897;65947897;65947897;65947897;65947954;65948262;65948262;65948262;65948262;65948262;65948262;65948496;65948496;65948496;65948496;65948496;65948496;65948496;65948508;65948691;65948691;65948691;65948691;65948691;65948691;65948691;65948691;65948892;659…	65946948;65946948;65946948;65946948;65946948;65946948;65946948;65947998;65947789;65947789;65947789;65947789;65947789;65947789;65948008;65948008;65948008;65948403;65948008;65948008;65948008;65948403;65948403;65948403;65948403;65948403;65948403;65948600;65948600;65948600;65948600;65948600;65948600;65948600;65948600;65948790;65948790;65950544;65948790;65948790;65950544;65948790;65948790;65951554;659…	-;-;-;-;-;-;-;-;-;-;-;-;-;-;-;-;-;-;-;-;-;-;-;-;-;-;-;-;-;-;-;-;-;-;-;-;-;-;-;-;-;-;-;-;-;-;-;-;-;-;-;-;-;-;-;-;-;-;-;-;-;-;-;-;-;-;-;-;-;-;-;-;-;-;-;-;-;-;-;-;-;-;-;-;-;-;-;-;-;-;-;-;-;-;-;-;-;-;-;-;-	5997	chr3:65946151-65958249	3707.64	3304.51	3412.6	5734.15	5611.25	6628.48	4733.1	0.684998	0.0609577	11.2373	2.675e-29	1.63797e-26
55	ENSMUSG00000017144.8	Rnd3	Rho family GTPase 3 [Source:MGI Symbol;Acc:MGI:1921444]	chr2;chr2;chr2;chr2;chr2;chr2;chr2;chr2;chr2;chr2;chr2;chr2	51130438;51131835;51134083;51137069;51137136;51137136;51148224;51148224;51148224;51148725;51148725;51148725	51132545;51134217;51134217;51137245;51137245;51137245;51148311;51148311;51148311;51149110;51149094;51149111	-;-;-;-;-;-;-;-;-;-;-;-	4432	chr2:51130438-51149111	3078.36	3774.01	4142.58	5693.23	6256.76	6626.12	4928.51	0.684361	0.0564228	12.1292	7.40121e-34	5.34538e-31
56	ENSMUSG00000031073.6	Fgf15	fibroblast growth factor 15 [Source:MGI Symbol;Acc:MGI:1096383]	chr7;chr7;chr7;chr7;chr7;chr7;chr7;chr7;chr7;chr7;chr7;chr7	144896531;144896531;144896541;144896559;144896564;144897116;144897116;144897116;144897116;144897311;144899649;144899754	144898283;144896931;144896931;144896931;144896931;144897219;144897533;144897219;144897219;144897433;144900953;144899881	+;+;+;+;+;+;+;+;+;+;+;+	3058	chr7:144896531-144900953	264.467	561.597	1217.34	566.491	1065.7	2000.07	945.945	0.681953	0.0786377	8.67209	4.24267e-18	1.63703e-15
57	ENSMUSG00000028967.10	Errfi1	ERBB receptor feedback inhibitor 1 [Source:MGI Symbol;Acc:MGI:1921405]	chr4;chr4;chr4;chr4;chr4;chr4;chr4;chr4;chr4;chr4	150853919;150855073;150855073;150855468;150865075;150865075;150865364;150865364;150866316;150866316	150854105;150855271;150855271;150855814;150865269;150865269;150865440;150865440;150868887;150868892	+;+;+;+;+;+;+;+;+;+	3582	chr4:150853919-150868892	3915.98	4582.87	9143.89	7216.47	8773.56	13298.1	7821.82	0.677925	0.0631098	10.742	6.46267e-27	3.64068e-24
58	ENSMUSG00000028680.14	Plk3	polo like kinase 3 [Source:MGI Symbol;Acc:MGI:109604]	chr4;chr4;chr4;chr4;chr4;chr4;chr4;chr4;chr4;chr4;chr4;chr4;chr4;chr4;chr4;chr4;chr4;chr4;chr4;chr4;chr4;chr4;chr4;chr4;chr4;chr4;chr4;chr4;chr4;chr4;chr4;chr4;chr4;chr4;chr4;chr4;chr4;chr4;chr4;chr4;chr4;chr4;chr4;chr4	117128655;117128655;117128657;117129286;117129286;117129286;117129960;117129960;117129960;117130243;117130243;117130508;117130508;117130508;117130724;117130724;117130724;117131062;117131062;117131113;117131373;117131373;117131373;117131610;117131610;117131610;117131901;117131901;117131901;117132727;117132727;117132727;117132905;117132905;117132905;117133189;117133189;117133189;117133395;117133395…	117129178;117129178;117129178;117129399;117129399;117129399;117130089;117130089;117130405;117130405;117130405;117130591;117130591;117130591;117130817;117130817;117130817;117131153;117131153;117131153;117131499;117131499;117131499;117131808;117131808;117131808;117131996;117131996;117131996;117132814;117132814;117132814;117133034;117133034;117133034;117133305;117133305;117133305;117133502;117133502…	-;-;-;-;-;-;-;-;-;-;-;-;-;-;-;-;-;-;-;-;-;-;-;-;-;-;-;-;-;-;-;-;-;-;-;-;-;-;-;-;-;-;-;-	2531	chr4:117128655-117133963	640.333	811.864	1715.34	1271.46	1412.82	2782.45	1439.04	0.674012	0.0710074	9.49213	2.26356e-21	1.08064e-18
59	ENSMUSG00000021127.7	Zfp36l1	zinc finger protein 36, C3H type-like 1 [Source:MGI Symbol;Acc:MGI:107946]	chr12;chr12;chr12;chr12;chr12;chr12;chr12;chr12;chr12;chr12	80107754;80108698;80108756;80109529;80109552;80110517;80112819;80112819;80112819;80112948	80110548;80109431;80109092;80110548;80109791;80110548;80112994;80112998;80113013;80112999	-;-;-;-;-;-;-;-;-;-	2990	chr12:80107754-80113013	2790.08	3073.27	1805.79	4744.89	5128.42	2971.87	3419.05	0.666638	0.0556227	11.985	4.25874e-33	2.85609e-30
60	ENSMUSG00000042622.14	Maff	v-maf musculoaponeurotic fibrosarcoma oncogene family, protein F (avian) [Source:MGI Symbol;Acc:MGI:96910]	chr15;chr15;chr15;chr15;chr15;chr15;chr15;chr15;chr15;chr15;chr15;chr15	79346621;79347520;79348064;79348402;79356967;79356967;79356967;79356967;79357421;79357421;79357421;79357421	79346774;79347754;79348246;79348700;79357033;79357033;79357033;79357033;79359072;79357687;79359072;79359076	+;+;+;+;+;+;+;+;+;+;+;+	2594	chr15:79346621-79359076	1375.06	1583.68	2382.54	2593.27	3077.92	3480.13	2415.43	0.663034	0.0701954	9.44554	3.53563e-21	1.55606e-18
61	ENSMUSG00000046546.3	Fam43a	family with sequence similarity 43, member A [Source:MGI Symbol;Acc:MGI:2676309]	chr16	30599723	30602797	+	3075	chr16:30599723-30602797	1226.24	1433.53	3415.79	2256.52	2942.21	4937.83	2702.02	0.659171	0.0718278	9.1771	4.42867e-20	1.80786e-17
62	ENSMUSG00000042507.15	Elmsan1	ELM2 and Myb/SANT-like domain containing 1 [Source:MGI Symbol;Acc:MGI:2685106]	chr12;chr12;chr12;chr12;chr12;chr12;chr12;chr12;chr12;chr12;chr12;chr12;chr12;chr12;chr12;chr12;chr12;chr12;chr12;chr12;chr12;chr12;chr12;chr12;chr12;chr12;chr12;chr12;chr12;chr12;chr12;chr12;chr12;chr12;chr12;chr12;chr12;chr12;chr12;chr12;chr12;chr12;chr12;chr12;chr12;chr12	84149176;84149278;84152459;84152835;84152835;84152835;84152945;84154895;84154895;84154895;84154895;84156427;84156427;84156427;84156528;84158255;84158255;84158255;84158255;84158976;84158976;84158976;84158976;84159650;84159650;84159650;84159650;84159875;84159875;84159875;84159875;84160479;84160479;84160479;84162256;84162256;84162256;84171460;84171460;84171460;84172754;84172754;84172754;84193499;842…	84152561;84152561;84152561;84153031;84153031;84153031;84153031;84155232;84155107;84155107;84155107;84156576;84156576;84156576;84156576;84158343;84158343;84158343;84158343;84159051;84159051;84159051;84159051;84159753;84159753;84159753;84159753;84160138;84160017;84160017;84160017;84160545;84160545;84160545;84162601;84162601;84162601;84171759;84171759;84171759;84174423;84174423;84174423;84194015;842…	-;-;-;-;-;-;-;-;-;-;-;-;-;-;-;-;-;-;-;-;-;-;-;-;-;-;-;-;-;-;-;-;-;-;-;-;-;-;-;-;-;-;-;-;-;-	7611	chr12:84149176-84218881	1775.58	1911.03	2555.99	2902.74	3550.31	4057.8	2792.24	0.658734	0.0617799	10.6626	1.52298e-26	8.41132e-24
63	ENSMUSG00000029377.5	Ereg	epiregulin [Source:MGI Symbol;Acc:MGI:107508]	chr5;chr5;chr5;chr5;chr5	91074622;91086776;91088449;91089081;91090064	91074805;91086862;91088572;91089230;91093646	+;+;+;+;+	4128	chr5:91074622-91093646	1896.34	2510.67	2096.3	3943.41	6782.22	7063.79	4048.79	0.642337	0.0919269	6.98747	2.7988e-12	6.79602e-10
64	ENSMUSG00000003382.18	Etv3	ets variant 3 [Source:MGI Symbol;Acc:MGI:1350926]	chr3;chr3;chr3;chr3;chr3;chr3;chr3;chr3;chr3;chr3;chr3;chr3;chr3;chr3;chr3;chr3;chr3;chr3;chr3	87525407;87525578;87525607;87525614;87525618;87527258;87527258;87527258;87527261;87527870;87527870;87527870;87529224;87529224;87529224;87529224;87535511;87535511;87535511	87525659;87525659;87528107;87525659;87525659;87527316;87531034;87527316;87527316;87528107;87528107;87528107;87531031;87529339;87529339;87529339;87540156;87540156;87540142	+;+;+;+;+;+;+;+;+;+;+;+;+;+;+;+;+;+;+	10274	chr3:87525407-87540156	3475.49	4194.46	5074.74	5552.66	6571.69	8579.14	5574.69	0.632754	0.0522851	12.102	1.03077e-33	7.25845e-31
65	ENSMUSG00000020108.4	Ddit4	DNA-damage-inducible transcript 4 [Source:MGI Symbol;Acc:MGI:1921997]	chr10;chr10;chr10	59949669;59951317;59951697	59951029;59951572;59951834	-;-;-	1755	chr10:59949669-59951834	5283.38	4076.34	4416.05	10377.3	12630.1	10959.2	7957.06	0.629913	0.0921824	6.83333	8.29662e-12	1.98043e-09
66	ENSMUSG00000038422.2	Hdhd3	haloacid dehalogenase-like hydrolase domain containing 3 [Source:MGI Symbol;Acc:MGI:1919998]	chr4;chr4;chr4;chr4	62499008;62499943;62502158;62503307	62500093;62500093;62502276;62503467	-;-;-;-	1366	chr4:62499008-62503467	556.146	771.821	1358.87	1037.52	1278.84	2184.79	1198	0.62271	0.0719957	8.64927	5.18298e-18	1.97282e-15
67	ENSMUSG00000037405.8	Icam1	intercellular adhesion molecule 1 [Source:MGI Symbol;Acc:MGI:96392]	chr9;chr9;chr9;chr9;chr9;chr9;chr9;chr9;chr9	21015985;21015985;21018919;21018919;21025544;21026312;21027078;21027432;21027771	21016101;21016101;21019179;21021004;21025858;21026599;21027335;21027680;21028817	+;+;+;+;+;+;+;+;+	4360	chr9:21015985-21028817	416.684	277.295	100.026	711.261	561.995	316.482	397.291	0.615505	0.0914557	6.73009	1.69556e-11	3.88283e-09
68	ENSMUSG00000034394.14	Lif	leukemia inhibitory factor [Source:MGI Symbol;Acc:MGI:96787]	chr11;chr11;chr11;chr11;chr11;chr11;chr11;chr11;chr11	4257557;4266497;4266796;4267095;4268184;4268184;4268184;4268924;4268924	4257688;4266617;4267119;4267119;4268365;4268365;4268249;4272514;4272514	+;+;+;+;+;+;+;+;+	4350	chr11:4257557-4272514	546.791	409.435	191.54	2494.66	2455.03	1876.54	1329	0.605373	0.080639	7.5072	6.04071e-14	1.71867e-11
69	ENSMUSG00000032501.9	Trib1	tribbles pseudokinase 1 [Source:MGI Symbol;Acc:MGI:2443397]	chr15;chr15;chr15;chr15;chr15	59648350;59648653;59651479;59651479;59654236	59649522;59649522;59651771;59653689;59657099	+;+;+;+;+	6248	chr15:59648350-59657099	2959.31	3436.66	6133.52	5105.76	5927.91	8659.14	5370.38	0.603757	0.0605443	9.97215	2.01813e-23	9.80082e-21
70	ENSMUSG00000105456.1	Gm43745	predicted gene 43745 [Source:MGI Symbol;Acc:MGI:5663882]	chr3	107885966	107887848	+	1883	chr3:107885966-107887848	84.1872	55.0586	84.0646	198.272	146.154	349.425	152.86	0.603294	0.0902103	6.68764	2.26804e-11	5.1107e-09
71	ENSMUSG00000036931.15	Nfkbid	nuclear factor of kappa light polypeptide gene enhancer in B cells inhibitor, delta [Source:MGI Symbol;Acc:MGI:3041243]	chr7;chr7;chr7;chr7;chr7;chr7;chr7;chr7;chr7;chr7;chr7;chr7;chr7;chr7;chr7;chr7;chr7;chr7;chr7;chr7;chr7;chr7;chr7;chr7;chr7;chr7;chr7;chr7;chr7;chr7;chr7;chr7;chr7;chr7;chr7;chr7;chr7;chr7	30421732;30422406;30423275;30423403;30423403;30423635;30423635;30423635;30424240;30424240;30424240;30425222;30425222;30425222;30425502;30425502;30425502;30425559;30425709;30425709;30425709;30425709;30425970;30425970;30425970;30426116;30426116;30426116;30426116;30427068;30427068;30427068;30427426;30427426;30427426;30428134;30428134;30428134	30421834;30422495;30423503;30423503;30423503;30423695;30423695;30423695;30424451;30424451;30424451;30425409;30425409;30425409;30425607;30425607;30425607;30425607;30425855;30426021;30425855;30425855;30426021;30426021;30426021;30426262;30426264;30426264;30426264;30427184;30427184;30427184;30427590;30427590;30427590;30428746;30428745;30428746	+;+;+;+;+;+;+;+;+;+;+;+;+;+;+;+;+;+;+;+;+;+;+;+;+;+;+;+;+;+;+;+;+;+;+;+;+;+	2346	chr7:30421732-30428746	169.225	195.208	104.283	1484.42	1677.29	1937.72	928.022	0.600332	0.0760133	7.89773	2.84031e-15	9.09126e-13
72	ENSMUSG00000046108.3	Il17c	interleukin 17C [Source:MGI Symbol;Acc:MGI:2446486]	chr8;chr8	122422020;122423307	122422405;122423639	+;+	719	chr8:122422020-122423639	5.95263	8.00852	4.25644	72.385	103.525	257.656	75.2974	0.598552	0.0737496	8.116	4.81788e-16	1.61554e-13
73	ENSMUSG00000040511.14	Pvr	poliovirus receptor [Source:MGI Symbol;Acc:MGI:107741]	chr7;chr7;chr7;chr7;chr7;chr7;chr7;chr7;chr7;chr7;chr7;chr7;chr7;chr7;chr7;chr7;chr7;chr7	19903578;19905071;19905779;19905779;19909181;19909181;19910605;19910605;19914024;19914738;19915764;19916874;19917277;19918562;19918562;19920953;19920953;19920953	19905192;19905192;19905813;19905813;19909303;19909303;19910756;19910864;19914762;19914864;19917170;19917170;19918909;19918909;19918909;19921113;19921113;19921160	-;-;-;-;-;-;-;-;-;-;-;-;-;-;-;-;-;-	6122	chr7:19903578-19921160	2287.51	2702.88	3056.12	3612.95	4128.84	5035.48	3470.63	0.595023	0.0561615	10.5949	3.14777e-26	1.67289e-23
74	ENSMUSG00000021701.8	Plk2	polo like kinase 2 [Source:MGI Symbol;Acc:MGI:1099790]	chr13;chr13;chr13;chr13;chr13;chr13;chr13;chr13;chr13;chr13;chr13;chr13;chr13;chr13;chr13;chr13;chr13;chr13;chr13;chr13;chr13;chr13;chr13;chr13;chr13;chr13;chr13;chr13	110395046;110395048;110395048;110396012;110396015;110396276;110396276;110396276;110396591;110396591;110396907;110396907;110396907;110397471;110397471;110397688;110397688;110397797;110397974;110397974;110398373;110398373;110398679;110399021;110399021;110399380;110399763;110400033	110395437;110397363;110396122;110396122;110396122;110396720;110396392;110396392;110396720;110396720;110396952;110396994;110396994;110397566;110397566;110397724;110397886;110397886;110398121;110398121;110398808;110398470;110398808;110399035;110399261;110399509;110399873;110400844	+;+;+;+;+;+;+;+;+;+;+;+;+;+;+;+;+;+;+;+;+;+;+;+;+;+;+;+	4491	chr13:110395046-110400844	3137.03	3267.47	1733.43	4951.55	5205.85	2691.86	3497.87	0.590097	0.0553603	10.6592	1.57915e-26	8.55386e-24
75	ENSMUSG00000021365.15	Nedd9	neural precursor cell expressed, developmentally down-regulated gene 9 [Source:MGI Symbol;Acc:MGI:97302]	chr13;chr13;chr13;chr13;chr13;chr13;chr13;chr13;chr13;chr13;chr13;chr13;chr13;chr13;chr13;chr13;chr13;chr13;chr13;chr13;chr13;chr13;chr13;chr13;chr13;chr13	41309581;41309920;41314366;41314366;41315774;41315774;41317862;41317862;41317920;41318444;41318444;41318444;41337816;41338577;41338577;41338577;41358853;41359619;41425861;41425861;41432303;41441105;41487157;41487157;41487157;41487157	41312170;41312170;41314455;41314455;41317015;41317015;41317963;41317963;41317963;41318545;41318545;41318545;41339020;41339020;41339020;41339020;41359247;41359739;41426024;41426024;41432363;41441202;41487242;41487360;41487362;41487293	-;-;-;-;-;-;-;-;-;-;-;-;-;-;-;-;-;-;-;-;-;-;-;-;-;-	6376	chr13:41309581-41487362	4470.42	4862.17	4319.22	7309.83	9489.54	10085.1	6756.04	0.586481	0.0899645	6.51902	7.07674e-11	1.5452e-08
76	ENSMUSG00000000078.7	Klf6	Kruppel-like factor 6 [Source:MGI Symbol;Acc:MGI:1346318]	chr13;chr13;chr13;chr13;chr13;chr13;chr13;chr13;chr13;chr13;chr13	5861482;5861541;5863558;5864678;5864768;5864768;5866639;5866639;5866639;5867232;5867232	5861842;5861842;5863625;5865344;5865344;5865344;5866762;5866770;5866762;5867275;5870394	+;+;+;+;+;+;+;+;+;+;+	4391	chr13:5861482-5870394	13864.5	17345.5	38295.2	24562.6	26828.7	54226.7	29187.2	0.585527	0.0554691	10.5559	4.77009e-26	2.44289e-23
77	ENSMUSG00000024014.8	Pim1	proviral integration site 1 [Source:MGI Symbol;Acc:MGI:97584]	chr17;chr17;chr17;chr17;chr17;chr17;chr17;chr17;chr17;chr17;chr17;chr17;chr17;chr17;chr17;chr17;chr17;chr17;chr17;chr17;chr17;chr17;chr17;chr17;chr17	29490753;29491156;29491305;29491325;29491325;29491520;29491520;29491665;29491665;29491665;29492196;29492216;29493037;29493407;29493722;29493722;29493722;29493722;29493722;29493722;29494590;29494590;29494590;29494590;29494590	29491225;29491225;29491431;29491431;29491431;29491570;29491570;29492031;29492031;29492031;29492369;29492426;29493134;29493898;29493898;29493865;29493763;29493898;29493898;29493898;29496108;29494964;29495442;29495445;29496112	+;+;+;+;+;+;+;+;+;+;+;+;+;+;+;+;+;+;+;+;+;+;+;+;+	3362	chr17:29490753-29496112	1170.97	1213.29	1238.62	1772.91	2027.01	1994.19	1569.5	0.57173	0.0664413	8.60503	7.62985e-18	2.86547e-15
78	ENSMUSG00000091956.2	C2cd4b	C2 calcium-dependent domain containing 4B [Source:MGI Symbol;Acc:MGI:1922947]	chr9;chr9	67759437;67759684	67759516;67760930	+;+	1327	chr9:67759437-67760930	245.758	285.303	118.116	452.144	499.358	376.484	329.527	0.566276	0.0920841	6.14956	7.77002e-10	1.57452e-07
79	ENSMUSG00000030064.16	Frmd4b	FERM domain containing 4B [Source:MGI Symbol;Acc:MGI:2141794]	chr6;chr6;chr6;chr6;chr6;chr6;chr6;chr6;chr6;chr6;chr6;chr6;chr6;chr6;chr6;chr6;chr6;chr6;chr6;chr6;chr6;chr6;chr6;chr6;chr6;chr6;chr6;chr6;chr6;chr6;chr6;chr6;chr6;chr6;chr6;chr6;chr6;chr6;chr6;chr6;chr6;chr6;chr6;chr6;chr6;chr6;chr6;chr6;chr6;chr6;chr6;chr6;chr6;chr6;chr6;chr6;chr6;chr6;chr6;chr6;chr6;chr6;chr6;chr6;chr6;chr6;chr6;chr6;chr6;chr6;chr6;chr6;chr6;chr6;chr6;chr6;chr6;chr6;chr6;chr6…	97286867;97287032;97287082;97287088;97288360;97292363;97292363;97292363;97292363;97295576;97295576;97295576;97295576;97298035;97298035;97298035;97298035;97300209;97300209;97300209;97300209;97302289;97302289;97302289;97302289;97305147;97305147;97305147;97305147;97306479;97306479;97306479;97306479;97306679;97306679;97306679;97306679;97307213;97308027;97308027;97308027;97308027;97308137;97308614;973…	97288480;97291261;97288480;97288480;97288480;97292495;97292495;97292495;97292495;97296387;97296387;97296387;97296387;97298154;97298154;97298154;97298154;97300356;97300356;97300356;97300356;97302345;97302345;97302345;97302345;97305375;97305375;97305375;97305375;97306598;97306598;97306598;97306598;97306812;97306812;97306812;97306812;97308168;97308168;97308168;97308168;97308168;97308168;97308752;973…	-;-;-;-;-;-;-;-;-;-;-;-;-;-;-;-;-;-;-;-;-;-;-;-;-;-;-;-;-;-;-;-;-;-;-;-;-;-;-;-;-;-;-;-;-;-;-;-;-;-;-;-;-;-;-;-;-;-;-;-;-;-;-;-;-;-;-;-;-;-;-;-;-;-;-;-;-;-;-;-;-;-;-;-;-;-;-;-;-;-;-;-;-;-;-;-;-;-;-;-;-;-;-;-;-;-;-;-;-;-;-;-;-;-;-;-;-;-;-;-;-;-;-;-;-;-;-;-;-;-;-;-;-;-	14302	chr6:97286867-97617541	1875.08	1992.12	1794.09	2874.42	2879.57	3247.18	2443.74	0.566064	0.0659972	8.57709	9.73004e-18	3.51804e-15
80	ENSMUSG00000020205.8	Phlda1	pleckstrin homology like domain, family A, member 1 [Source:MGI Symbol;Acc:MGI:1096880]	chr10;chr10;chr10;chr10	111506286;111507696;111508060;111508060	111507648;111507951;111508165;111508645	+;+;+;+	2205	chr10:111506286-111508645	10208.8	9644.26	8701.22	20424.1	20866.9	27525.7	16228.5	0.562397	0.0918086	6.12575	9.0257e-10	1.80303e-07
81	ENSMUSG00000017418.14	Arl5b	ADP-ribosylation factor-like 5B [Source:MGI Symbol;Acc:MGI:1923119]	chr2;chr2;chr2;chr2;chr2;chr2;chr2;chr2;chr2;chr2;chr2;chr2;chr2;chr2;chr2;chr2;chr2;chr2;chr2;chr2;chr2;chr2;chr2;chr2;chr2;chr2;chr2;chr2;chr2;chr2;chr2;chr2;chr2;chr2;chr2	15049395;15055240;15055287;15055323;15055347;15068139;15068139;15068139;15068139;15068139;15069820;15069820;15069820;15069837;15069858;15069962;15073124;15073124;15073124;15073124;15073124;15074962;15074962;15074962;15074962;15074962;15074999;15076256;15076256;15076256;15076256;15076256;15076256;15077319;15081902	15049685;15055574;15055574;15055574;15055574;15068199;15068199;15068199;15068199;15068199;15069967;15069967;15069967;15069967;15069967;15073171;15073207;15073207;15073207;15073207;15073207;15075113;15075113;15075113;15075113;15075113;15075113;15076605;15076295;15079166;15082456;15076595;15082452;15077571;15082452	+;+;+;+;+;+;+;+;+;+;+;+;+;+;+;+;+;+;+;+;+;+;+;+;+;+;+;+;+;+;+;+;+;+;+	10428	chr2:15049395-15082456	3014.58	3835.08	5076.86	4785.8	5954.88	7384.98	5008.7	0.556599	0.0534862	10.4064	2.31847e-25	1.14569e-22
82	ENSMUSG00000006445.3	Epha2	Eph receptor A2 [Source:MGI Symbol;Acc:MGI:95278]	chr4;chr4;chr4;chr4;chr4;chr4;chr4;chr4;chr4;chr4;chr4;chr4;chr4;chr4;chr4;chr4;chr4;chr4;chr4;chr4;chr4;chr4;chr4;chr4;chr4;chr4;chr4	141301240;141302407;141306514;141306514;141308405;141308405;141308894;141310150;141310810;141316587;141316871;141316913;141318482;141318482;141318923;141318923;141320494;141320494;141321217;141321465;141321702;141322063;141322203;141322586;141323413;141324232;141328413	141301434;141302515;141306581;141306581;141308734;141309080;141309080;141310344;141310958;141316742;141317203;141317203;141318597;141318597;141319076;141319076;141320901;141320593;141321272;141321590;141321890;141322124;141322412;141322735;141323606;141324387;141329384	+;+;+;+;+;+;+;+;+;+;+;+;+;+;+;+;+;+;+;+;+;+;+;+;+;+;+	4674	chr4:141301240-141329384	14205.5	15790.8	15511.5	20949.7	24938.3	22899.7	19049.2	0.553032	0.0467326	11.834	2.60536e-32	1.66784e-29
83	ENSMUSG00000052056.14	Zfp217	zinc finger protein 217 [Source:MGI Symbol;Acc:MGI:2685408]	chr2;chr2;chr2;chr2;chr2;chr2;chr2;chr2;chr2;chr2;chr2;chr2;chr2;chr2;chr2;chr2;chr2;chr2;chr2;chr2;chr2	170108643;170108646;170112480;170112480;170114061;170114061;170116142;170116142;170119019;170119019;170120333;170120619;170120719;170131048;170131048;170131657;170131657;170131657;170133895;170142614;170147862	170110655;170110655;170112614;170112614;170115572;170115572;170116258;170116258;170120753;170120753;170120753;170120753;170120753;170131220;170131220;170131752;170131752;170131752;170133945;170142678;170148103	-;-;-;-;-;-;-;-;-;-;-;-;-;-;-;-;-;-;-;-;-	6139	chr2:170108643-170148103	1261.96	1296.38	1772.81	1839	1991.34	3040.11	1866.93	0.549798	0.0661469	8.31176	9.42902e-17	3.23887e-14
84	ENSMUSG00000085683.2	Tmem238l	transmembrane protein 238 like [Source:MGI Symbol;Acc:MGI:1918826]	chr11;chr11;chr11;chr11;chr11;chr11;chr11	66956638;66956653;66957894;66963966;66964156;66964156;66964156	66956978;66956978;66958105;66964069;66964513;66964744;66965016	+;+;+;+;+;+;+	1518	chr11:66956638-66965016	517.879	636.677	1963.28	934.71	1120.51	2710.69	1313.96	0.548301	0.0757774	7.23568	4.63204e-13	1.20806e-10
85	ENSMUSG00000036067.12	Slc2a6	solute carrier family 2 (facilitated glucose transporter), member 6 [Source:MGI Symbol;Acc:MGI:2443286]	chr2;chr2;chr2;chr2;chr2;chr2;chr2;chr2;chr2;chr2;chr2;chr2;chr2;chr2;chr2;chr2;chr2;chr2;chr2;chr2;chr2;chr2;chr2;chr2;chr2;chr2;chr2;chr2;chr2;chr2;chr2;chr2;chr2;chr2;chr2;chr2;chr2;chr2;chr2;chr2;chr2;chr2	27021363;27021363;27021363;27021363;27022719;27022719;27022719;27022719;27023088;27023088;27023088;27023535;27023535;27023535;27024068;27024183;27024183;27024183;27024585;27024585;27024585;27024585;27025223;27025223;27025223;27025223;27025223;27025901;27025901;27025901;27025901;27025901;27026088;27027141;27027141;27027141;27027141;27027817;27027817;27027817;27027817;27027817	27022069;27022069;27022069;27022069;27022864;27022864;27022864;27022864;27023249;27023249;27023643;27023643;27024793;27023643;27024335;27024335;27024335;27024335;27024793;27024793;27024793;27024793;27025322;27025322;27025322;27025322;27025322;27025991;27026107;27026107;27026107;27026107;27026107;27027288;27027303;27027303;27027303;27027991;27027946;27027998;27027922;27027909	-;-;-;-;-;-;-;-;-;-;-;-;-;-;-;-;-;-;-;-;-;-;-;-;-;-;-;-;-;-;-;-;-;-;-;-;-;-;-;-;-;-	3211	chr2:27021363-27027998	608.019	465.495	1646.18	787.842	850.822	3128.35	1247.78	0.544639	0.0801904	6.79182	1.10729e-11	2.62092e-09
86	ENSMUSG00000006538.12	Ihh	Indian hedgehog [Source:MGI Symbol;Acc:MGI:96533]	chr1;chr1;chr1;chr1;chr1	74945315;74947724;74948304;74950900;74950900	74946747;74948565;74948565;74951442;74951672	-;-;-;-;-	3048	chr1:74945315-74951672	4194.05	5369.71	6512.35	6217.76	8005.38	10002.7	6717	0.541269	0.049849	10.8582	1.82331e-27	1.04811e-24
87	ENSMUSG00000002983.17	Relb	avian reticuloendotheliosis viral (v-rel) oncogene related B [Source:MGI Symbol;Acc:MGI:103289]	chr7;chr7;chr7;chr7;chr7;chr7;chr7;chr7;chr7;chr7;chr7;chr7;chr7;chr7;chr7;chr7;chr7;chr7;chr7;chr7;chr7;chr7;chr7;chr7;chr7;chr7;chr7;chr7;chr7;chr7;chr7;chr7;chr7;chr7;chr7;chr7;chr7;chr7;chr7;chr7;chr7;chr7;chr7;chr7;chr7;chr7;chr7;chr7;chr7;chr7;chr7;chr7;chr7;chr7;chr7;chr7;chr7;chr7;chr7;chr7;chr7;chr7;chr7;chr7;chr7;chr7;chr7;chr7;chr7;chr7;chr7;chr7;chr7;chr7;chr7;chr7;chr7;chr7;chr7;chr7…	19606217;19606217;19606217;19606217;19606217;19606223;19606553;19611623;19611623;19611623;19611623;19611623;19611623;19611623;19611817;19611817;19611817;19611817;19611817;19611817;19611817;19612505;19612505;19612505;19612505;19612505;19612505;19612505;19613781;19613781;19613781;19613781;19613781;19613781;19613781;19615559;19615559;19615559;19615559;19615559;19615559;19615559;19616346;19616346;196…	19606941;19606941;19606941;19606941;19606941;19606941;19606941;19611700;19611700;19611700;19611700;19611700;19611700;19611700;19611885;19611885;19611885;19611885;19611925;19611885;19611885;19612720;19612720;19612720;19612720;19612720;19612720;19612720;19613885;19613885;19613885;19613885;19613885;19613885;19613885;19615690;19615690;19615690;19615690;19615690;19615690;19615690;19616437;19616437;196…	-;-;-;-;-;-;-;-;-;-;-;-;-;-;-;-;-;-;-;-;-;-;-;-;-;-;-;-;-;-;-;-;-;-;-;-;-;-;-;-;-;-;-;-;-;-;-;-;-;-;-;-;-;-;-;-;-;-;-;-;-;-;-;-;-;-;-;-;-;-;-;-;-;-;-;-;-;-;-;-;-;-;-;-;-;-;-;-;-;-;-;-;-;-;-;-;-;-	3885	chr7:19606217-19629438	2128.49	2354.5	2770.94	3129.34	3431.13	4573.11	3064.58	0.535662	0.0596148	8.98538	2.57847e-19	1.02293e-16
88	ENSMUSG00000037465.10	Klf10	Kruppel-like factor 10 [Source:MGI Symbol;Acc:MGI:1101353]	chr15;chr15;chr15;chr15;chr15;chr15;chr15;chr15;chr15;chr15;chr15;chr15;chr15;chr15;chr15;chr15;chr15;chr15;chr15;chr15;chr15;chr15	38291463;38294413;38294416;38296075;38296615;38296615;38296615;38297295;38297328;38297622;38297622;38297622;38297622;38297622;38298768;38299059;38299697;38299874;38300267;38300559;38300559;38300559	38292224;38296164;38296164;38296164;38297527;38297527;38297527;38297527;38297527;38297852;38297852;38297852;38297852;38297852;38298839;38299082;38299795;38299900;38300417;38300706;38300706;38300706	-;-;-;-;-;-;-;-;-;-;-;-;-;-;-;-;-;-;-;-;-;-	4179	chr15:38291463-38300706	2380.2	2281.43	3862.72	3427.27	3464.18	6073.16	3581.49	0.532598	0.0563095	9.4584	3.12679e-21	1.41779e-18
89	ENSMUSG00000000628.10	Hk2	hexokinase 2 [Source:MGI Symbol;Acc:MGI:1315197]	chr6;chr6;chr6;chr6;chr6;chr6;chr6;chr6;chr6;chr6;chr6;chr6;chr6;chr6;chr6;chr6;chr6;chr6;chr6;chr6;chr6;chr6;chr6;chr6;chr6;chr6;chr6;chr6;chr6;chr6;chr6;chr6;chr6;chr6;chr6;chr6;chr6;chr6;chr6;chr6	82725025;82725062;82726188;82727310;82728712;82728712;82729545;82729545;82730768;82730768;82731048;82731048;82732101;82732101;82734848;82734848;82735247;82735247;82736530;82736530;82738287;82738287;82739519;82739519;82742803;82742803;82743268;82743268;82743945;82743945;82744862;82744862;82749189;82749189;82760104;82760104;82760117;82772634;82773263;82773918	82727454;82725533;82726309;82727454;82728945;82728945;82729700;82729700;82730951;82730951;82731147;82731147;82732196;82732196;82734967;82734967;82735395;82735395;82736834;82736834;82738520;82738520;82739674;82739674;82742986;82742986;82743367;82743367;82744040;82744040;82744981;82744981;82749337;82749337;82760266;82760266;82760266;82772988;82773363;82774454	-;-;-;-;-;-;-;-;-;-;-;-;-;-;-;-;-;-;-;-;-;-;-;-;-;-;-;-;-;-;-;-;-;-;-;-;-;-;-;-	5969	chr6:82725025-82774454	5709.42	6909.35	14244.2	8216.22	10730.1	21057.2	11144.4	0.531847	0.0484906	10.9681	5.4427e-28	3.2618e-25
90	ENSMUSG00000037447.16	Arid5a	AT rich interactive domain 5A (MRF1-like) [Source:MGI Symbol;Acc:MGI:2443039]	chr1;chr1;chr1;chr1;chr1;chr1;chr1;chr1;chr1;chr1;chr1;chr1;chr1;chr1;chr1;chr1;chr1;chr1;chr1;chr1;chr1;chr1;chr1;chr1;chr1;chr1;chr1;chr1;chr1;chr1;chr1;chr1;chr1;chr1;chr1;chr1;chr1;chr1;chr1;chr1;chr1;chr1;chr1;chr1;chr1;chr1;chr1;chr1;chr1;chr1;chr1;chr1;chr1;chr1;chr1;chr1;chr1;chr1;chr1;chr1;chr1;chr1;chr1;chr1;chr1;chr1;chr1;chr1;chr1	36307733;36307754;36307754;36307754;36307754;36307754;36307754;36307754;36307754;36307754;36307758;36307769;36307779;36311874;36315992;36316209;36316209;36316209;36316209;36316209;36316209;36316209;36316212;36316212;36316212;36316212;36317027;36317204;36317204;36317204;36317204;36317204;36317204;36317610;36317610;36317610;36317610;36317610;36317610;36317610;36318084;36318084;36318084;36318084;363…	36307836;36307836;36307836;36307836;36307836;36307836;36307836;36307836;36307836;36307836;36312771;36307836;36307836;36311968;36316327;36316327;36316327;36316327;36316327;36318181;36316327;36316327;36316578;36316327;36316327;36316327;36317324;36317324;36317324;36317662;36317324;36317442;36317324;36317662;36317662;36317662;36317662;36317662;36317662;36317662;36318136;36318132;36318181;36318181;363…	+;+;+;+;+;+;+;+;+;+;+;+;+;+;+;+;+;+;+;+;+;+;+;+;+;+;+;+;+;+;+;+;+;+;+;+;+;+;+;+;+;+;+;+;+;+;+;+;+;+;+;+;+;+;+;+;+;+;+;+;+;+;+;+;+;+;+;+;+	12540	chr1:36307733-36324029	425.188	385.41	638.465	728.046	711.628	937.681	637.736	0.53033	0.0825831	6.42177	1.34697e-10	2.87424e-08
91	ENSMUSG00000018476.7	Kdm6b	KDM1 lysine (K)-specific demethylase 6B [Source:MGI Symbol;Acc:MGI:2448492]	chr11;chr11;chr11;chr11;chr11;chr11;chr11;chr11;chr11;chr11;chr11;chr11;chr11;chr11;chr11;chr11;chr11;chr11;chr11;chr11;chr11;chr11;chr11;chr11;chr11;chr11	69398508;69399940;69400196;69400707;69400993;69401263;69401515;69401759;69401917;69402076;69403278;69403578;69403790;69403790;69404006;69404006;69406259;69406697;69406984;69407236;69407425;69407741;69408026;69408258;69408664;69413533	69399849;69400110;69400322;69400848;69401180;69401377;69401663;69401830;69401981;69402281;69403683;69403683;69403916;69403916;69404215;69406173;69406609;69406900;69407145;69407328;69407644;69407839;69408167;69408401;69408781;69413675	-;-;-;-;-;-;-;-;-;-;-;-;-;-;-;-;-;-;-;-;-;-;-;-;-;-	6954	chr11:69398508-69413675	3324.97	3025.22	3133.8	4711.32	4852.64	4722.53	3961.75	0.529334	0.056668	9.34097	9.54584e-21	4.13658e-18
92	ENSMUSG00000003051.13	Elf3	E74-like factor 3 [Source:MGI Symbol;Acc:MGI:1101781]	chr1;chr1;chr1;chr1;chr1;chr1;chr1;chr1;chr1;chr1;chr1;chr1;chr1;chr1;chr1;chr1;chr1;chr1;chr1;chr1;chr1	135253575;135253579;135254925;135254925;135255975;135255975;135256234;135256234;135256471;135256471;135256657;135256779;135256779;135257005;135257005;135257005;135257615;135257615;135257615;135258349;135258349	135254380;135254380;135255120;135255120;135256091;135256091;135256323;135256323;135256590;135256590;135256874;135256874;135256874;135257286;135257226;135257286;135257649;135257782;135257782;135258438;135258568	-;-;-;-;-;-;-;-;-;-;-;-;-;-;-;-;-;-;-;-;-	2217	chr1:135253575-135258568	15349.3	14271.2	15358.3	20243.7	23802.1	23670.3	18782.5	0.524216	0.0569929	9.19793	3.64924e-20	1.51159e-17
93	ENSMUSG00000027660.16	Skil	SKI-like [Source:MGI Symbol;Acc:MGI:106203]	chr3;chr3;chr3;chr3;chr3;chr3;chr3;chr3;chr3;chr3;chr3;chr3;chr3;chr3;chr3;chr3;chr3;chr3;chr3;chr3;chr3;chr3;chr3;chr3;chr3;chr3;chr3;chr3;chr3;chr3;chr3;chr3;chr3	31095058;31095061;31095061;31095065;31095125;31096703;31096703;31096703;31096703;31096833;31097270;31097270;31097706;31111625;31111625;31111625;31111625;31113408;31113408;31113408;31113408;31116816;31116816;31116816;31116816;31117373;31117373;31117373;31117373;31118455;31118455;31118455;31118455	31095157;31095157;31095157;31095157;31095157;31097190;31098419;31101393;31098419;31098419;31097465;31097892;31098419;31111722;31111722;31111722;31111722;31113640;31113502;31113640;31113502;31117039;31117039;31117039;31117039;31117597;31117597;31117597;31117597;31118991;31119280;31122577;31122573	+;+;+;+;+;+;+;+;+;+;+;+;+;+;+;+;+;+;+;+;+;+;+;+;+;+;+;+;+;+;+;+;+	9694	chr3:31095058-31122577	2719.5	3166.37	2577.27	4096.57	4840.46	3753.08	3525.54	0.524049	0.0553614	9.46597	2.90846e-21	1.36537e-18
94	ENSMUSG00000024235.11	Map3k8	mitogen-activated protein kinase kinase kinase 8 [Source:MGI Symbol;Acc:MGI:1346878]	chr18;chr18;chr18;chr18;chr18;chr18;chr18;chr18;chr18;chr18;chr18;chr18;chr18;chr18;chr18;chr18;chr18;chr18;chr18;chr18;chr18;chr18;chr18	4331327;4331340;4331341;4333818;4333818;4333818;4333845;4334617;4334617;4334617;4334617;4336166;4339497;4339497;4340547;4343022;4343022;4347455;4348981;4348981;4352852;4352852;4352852	4332436;4332436;4332436;4334064;4334064;4334064;4334064;4334769;4335048;4334769;4334769;4336295;4339603;4339603;4340808;4343189;4343189;4349338;4349338;4349338;4353015;4352957;4353015	-;-;-;-;-;-;-;-;-;-;-;-;-;-;-;-;-;-;-;-;-;-;-	4504	chr18:4331327-4353015	104.596	132.141	179.834	305.276	267.078	310.6	216.587	0.523575	0.092113	5.68405	1.31542e-08	2.42166e-06
95	ENSMUSG00000036718.17	Micall2	MICAL-like 2 [Source:MGI Symbol;Acc:MGI:2444818]	chr5;chr5;chr5;chr5;chr5;chr5;chr5;chr5;chr5;chr5;chr5;chr5;chr5;chr5;chr5;chr5;chr5;chr5;chr5;chr5;chr5;chr5;chr5;chr5;chr5;chr5;chr5;chr5;chr5;chr5;chr5;chr5;chr5;chr5;chr5;chr5;chr5;chr5;chr5;chr5;chr5;chr5;chr5	139706696;139706696;139706886;139707062;139707062;139707062;139708886;139708886;139708886;139709516;139709516;139709691;139709691;139709691;139710135;139710203;139710203;139710203;139710402;139710402;139710402;139710583;139710583;139710583;139711554;139711554;139711554;139712287;139712287;139713141;139713141;139715706;139715706;139717439;139717439;139718223;139718223;139719244;139719244;139721948…	139706909;139706909;139706909;139707108;139707108;139707108;139709000;139709589;139709000;139709589;139709589;139709781;139709781;139709781;139710326;139710227;139710326;139710326;139710466;139710466;139710466;139710817;139710732;139710732;139711619;139711711;139711711;139712380;139712380;139713397;139713397;139716845;139716845;139717554;139717554;139718413;139718413;139719385;139719385;139721996…	-;-;-;-;-;-;-;-;-;-;-;-;-;-;-;-;-;-;-;-;-;-;-;-;-;-;-;-;-;-;-;-;-;-;-;-;-;-;-;-;-;-;-	4144	chr5:139706696-139736336	1684.59	1628.73	1963.28	2333.1	2330.63	3661.31	2266.94	0.514312	0.0712423	7.21919	5.2299e-13	1.35147e-10
96	ENSMUSG00000022074.6	Tnfrsf10b	tumor necrosis factor receptor superfamily, member 10b [Source:MGI Symbol;Acc:MGI:1341090]	chr14;chr14;chr14;chr14;chr14;chr14;chr14;chr14;chr14;chr14;chr14;chr14;chr14;chr14;chr14;chr14;chr14;chr14	69767472;69767485;69770781;69770781;69773377;69773377;69775086;69775086;69776072;69776072;69777469;69777721;69777721;69780504;69780504;69781702;69782232;69782232	69767791;69767791;69770877;69770877;69773487;69773487;69775194;69775194;69776268;69776268;69777815;69779686;69777815;69780573;69780573;69781850;69782674;69784411	+;+;+;+;+;+;+;+;+;+;+;+;+;+;+;+;+;+	5451	chr14:69767472-69784411	1357.2	1168.24	754.453	1918.73	1867.81	1210.63	1379.51	0.510393	0.0696122	7.33195	2.26827e-13	6.08479e-11
97	ENSMUSG00000116657.1	AC127341.3	novel transcript	chr17	27545707	27556518	-	10812	chr17:27545707-27556518	117.352	159.169	172.386	234.989	277.518	377.661	223.179	0.509611	0.0920949	5.53355	3.13821e-08	5.38987e-06
98	ENSMUSG00000048489.12	Depp1	DEPP1 autophagy regulator [Source:MGI Symbol;Acc:MGI:1918730]	chr6;chr6;chr6;chr6;chr6;chr6	116650609;116650628;116650696;116651674;116651693;116651696	116650845;116650845;116650845;116651909;116652794;116652794	+;+;+;+;+;+	1358	chr6:116650609-116652794	120.753	127.135	105.347	297.932	391.483	160.006	200.443	0.509407	0.091356	5.57607	2.46009e-08	4.38565e-06
99	ENSMUSG00000022687.12	Boc	biregional cell adhesion molecule-related/down-regulated by oncogenes (Cdon) binding protein [Source:MGI Symbol;Acc:MGI:2151153]	chr16;chr16;chr16;chr16;chr16;chr16;chr16;chr16;chr16;chr16;chr16;chr16;chr16;chr16;chr16;chr16;chr16;chr16;chr16	44485049;44486712;44487350;44487617;44488510;44490140;44490577;44491172;44491693;44492308;44492813;44496252;44499401;44500350;44501646;44503529;44520225;44521159;44558438	44485799;44486902;44487429;44487852;44488731;44490262;44490682;44491353;44491899;44492418;44492972;44496559;44499673;44500643;44501789;44503675;44520503;44521335;44558897	-;-;-;-;-;-;-;-;-;-;-;-;-;-;-;-;-;-;-	4451	chr16:44485049-44558897	1068.92	1076.14	587.388	1435.11	1696.42	1117.69	1163.61	0.506744	0.0780059	6.49622	8.23607e-11	1.7845e-08
100	ENSMUSG00000001815.15	Evx2	even-skipped homeobox 2 [Source:MGI Symbol;Acc:MGI:95462]	chr2;chr2;chr2;chr2;chr2;chr2	74652991;74655616;74657767;74657767;74658993;74658993	74656335;74656335;74658047;74658047;74659557;74659419	-;-;-;-;-;-	4191	chr2:74652991-74659557	85.0375	119.127	29.795	189.879	339.285	67.0613	138.364	0.502704	0.090138	5.57705	2.44631e-08	4.38565e-06
101	ENSMUSG00000044162.12	Tnip3	TNFAIP3 interacting protein 3 [Source:MGI Symbol;Acc:MGI:3041165]	chr6;chr6;chr6;chr6;chr6;chr6;chr6;chr6;chr6;chr6;chr6;chr6;chr6;chr6;chr6;chr6;chr6;chr6;chr6;chr6;chr6;chr6;chr6;chr6;chr6;chr6;chr6;chr6;chr6;chr6;chr6;chr6;chr6;chr6;chr6;chr6;chr6;chr6;chr6;chr6;chr6	65525313;65525385;65538576;65538576;65577077;65577077;65590398;65590416;65590428;65590459;65590487;65590572;65590605;65591540;65593469;65593469;65593469;65593469;65593469;65596132;65596132;65596132;65596132;65597356;65597356;65597356;65597356;65597574;65599813;65599813;65599813;65599813;65605841;65605841;65605841;65614733;65614733;65614733;65631077;65631077;65631077	65525407;65525407;65538655;65538655;65577170;65577170;65590652;65590652;65590652;65590652;65595113;65590652;65590652;65591661;65593700;65593546;65593546;65593546;65593546;65596197;65596197;65596197;65596197;65597454;65597454;65597454;65597454;65600197;65600174;65599941;65599941;65599941;65605957;65605957;65605957;65614793;65614793;65614793;65634040;65631791;65631786	+;+;+;+;+;+;+;+;+;+;+;+;+;+;+;+;+;+;+;+;+;+;+;+;+;+;+;+;+;+;+;+;+;+;+;+;+;+;+;+;+	10916	chr6:65525313-65634040	3721.24	4183.45	3246.6	5273.61	5584.28	5809.62	4636.47	0.49736	0.0657244	7.56735	3.80901e-14	1.10607e-11
102	ENSMUSG00000028214.13	Gem	GTP binding protein (gene overexpressed in skeletal muscle) [Source:MGI Symbol;Acc:MGI:99844]	chr4;chr4;chr4;chr4;chr4;chr4;chr4;chr4;chr4	11704457;11705807;11705905;11711139;11711139;11711970;11711970;11713476;11713476	11704566;11706241;11706241;11711215;11711215;11712174;11712174;11714752;11714752	+;+;+;+;+;+;+;+;+	2104	chr4:11704457-11714752	20.409	19.0202	17.0257	81.8265	89.606	169.418	66.2176	0.495793	0.0771334	6.42773	1.29526e-10	2.785e-08
103	ENSMUSG00000033187.8	BC016579	cDNA sequence, BC016579 [Source:MGI Symbol;Acc:MGI:2384848]	chr16;chr16;chr16;chr16;chr16;chr16	45626848;45629402;45632981;45640305;45648833;45653901	45628310;45629583;45633051;45640432;45648962;45654068	-;-;-;-;-;-	2142	chr16:45626848-45654068	1317.23	1429.52	1791.96	1877.81	2038.32	2923.64	1896.41	0.491759	0.065543	7.50285	6.24474e-14	1.75896e-11
104	ENSMUSG00000044641.7	Pard6b	par-6 family cell polarity regulator beta [Source:MGI Symbol;Acc:MGI:2135605]	chr2;chr2;chr2	168081004;168087342;168098384	168081359;168087564;168101203	+;+;+	3399	chr2:168081004-168101203	3679.57	4643.94	9151.34	5839.05	7193.71	11826.3	7055.65	0.490043	0.0588499	8.327	8.29166e-17	2.88335e-14
105	ENSMUSG00000047180.8	Neurl3	neuralized E3 ubiquitin protein ligase 3 [Source:MGI Symbol;Acc:MGI:2429944]	chr1;chr1;chr1;chr1;chr1;chr1;chr1;chr1	36264597;36268656;36268861;36269213;36273338;36273338;36274373;36274635	36266553;36268709;36269701;36269701;36273583;36273435;36274446;36274679	-;-;-;-;-;-;-;-	3217	chr1:36264597-36274679	4406.65	3989.24	8890.63	8206.78	8408.17	12988.7	7815.03	0.488869	0.0908117	5.38332	7.31235e-08	1.19748e-05
106	ENSMUSG00000045027.7	Prss22	protease, serine 22 [Source:MGI Symbol;Acc:MGI:1918085]	chr17;chr17;chr17;chr17;chr17;chr17	23993534;23994599;23996242;23996666;23997311;23997923	23994044;23994756;23996519;23996837;23997337;23998100	-;-;-;-;-;-	1324	chr17:23993534-23998100	222.798	251.267	129.821	403.887	408.882	267.069	280.621	0.488761	0.0912157	5.3583	8.40065e-08	1.34444e-05
107	ENSMUSG00000024927.8	Rela	v-rel reticuloendotheliosis viral oncogene homolog A (avian) [Source:MGI Symbol;Acc:MGI:103290]	chr19;chr19;chr19;chr19;chr19;chr19;chr19;chr19;chr19;chr19;chr19;chr19;chr19;chr19;chr19;chr19;chr19;chr19;chr19;chr19;chr19;chr19;chr19;chr19;chr19;chr19;chr19;chr19;chr19;chr19;chr19;chr19;chr19;chr19;chr19;chr19;chr19;chr19;chr19;chr19;chr19;chr19;chr19;chr19;chr19;chr19;chr19;chr19;chr19	5637483;5637719;5637829;5637933;5637944;5637959;5638432;5638432;5638432;5638432;5638551;5638551;5638551;5638551;5638551;5638551;5638855;5638855;5638855;5638855;5638855;5639859;5639859;5639859;5640303;5640303;5640303;5640303;5641146;5641181;5641181;5641181;5641464;5641464;5641464;5641464;5645325;5645325;5645325;5645325;5645513;5645513;5645513;5645513;5646594;5646800;5646800;5646800;5646800	5637841;5637841;5637841;5637976;5638148;5638148;5638458;5638458;5638458;5638458;5638696;5638702;5638702;5638702;5638702;5638702;5639003;5638969;5639003;5639003;5639003;5639950;5639950;5639950;5640432;5640434;5640434;5640434;5641285;5641285;5641285;5641285;5641676;5641676;5641676;5641676;5645405;5645405;5645405;5645405;5645587;5645587;5645587;5645587;5646698;5647076;5647423;5647608;5648130	+;+;+;+;+;+;+;+;+;+;+;+;+;+;+;+;+;+;+;+;+;+;+;+;+;+;+;+;+;+;+;+;+;+;+;+;+;+;+;+;+;+;+;+;+;+;+;+;+	3072	chr19:5637483-5648130	2788.38	2819	2779.45	3965.44	3981.81	4322.51	3442.77	0.488345	0.0571834	8.53998	1.34247e-17	4.7865e-15
108	ENSMUSG00000098702.1	1500015A07Rik	RIKEN cDNA 1500015A07 gene [Source:MGI Symbol;Acc:MGI:1916232]	chr18;chr18;chr18;chr18;chr18	61726390;61726433;61734357;61735598;61735598	61728254;61727002;61734467;61735917;61735909	+;+;+;+;+	2296	chr18:61726390-61735917	212.594	184.196	107.475	380.808	314.056	244.715	240.641	0.486338	0.0920042	5.28605	1.24989e-07	1.9668e-05
109	ENSMUSG00000063727.3	Tnfrsf11b	tumor necrosis factor receptor superfamily, member 11b (osteoprotegerin) [Source:MGI Symbol;Acc:MGI:109587]	chr15;chr15;chr15;chr15;chr15	54250619;54254041;54255985;54259804;54278215	54252382;54254265;54256176;54260170;54278484	-;-;-;-;-	2818	chr15:54250619-54278484	2171.01	2159.3	402.233	3083.18	3108.37	669.436	1932.25	0.482142	0.0668101	7.21661	5.33005e-13	1.36483e-10
110	ENSMUSG00000028121.8	Bcar3	breast cancer anti-estrogen resistance 3 [Source:MGI Symbol;Acc:MGI:1352501]	chr3;chr3;chr3;chr3;chr3;chr3;chr3;chr3;chr3;chr3;chr3;chr3;chr3;chr3;chr3;chr3;chr3;chr3;chr3;chr3;chr3;chr3;chr3;chr3;chr3;chr3;chr3;chr3;chr3;chr3;chr3;chr3;chr3;chr3;chr3;chr3;chr3;chr3;chr3;chr3;chr3	122294136;122321656;122326758;122327475;122328219;122335881;122419757;122419778;122419823;122426445;122426445;122426445;122426445;122455053;122455053;122471547;122483723;122504675;122504927;122504927;122508064;122508126;122508126;122508126;122511129;122511219;122511219;122512222;122512351;122512351;122512351;122512351;122519263;122519263;122523169;122523169;122524646;122524924;122525287;122525287…	122294335;122321724;122326809;122327778;122328354;122335946;122420183;122420183;122420183;122426754;122426866;122427148;122426754;122455092;122455092;122471601;122483992;122505055;122505055;122505055;122508571;122508449;122508448;122508571;122511322;122511322;122511322;122512265;122512937;122513003;122512749;122513003;122519378;122519378;122523210;122523340;122525035;122525035;122525405;122525499…	+;+;+;+;+;+;+;+;+;+;+;+;+;+;+;+;+;+;+;+;+;+;+;+;+;+;+;+;+;+;+;+;+;+;+;+;+;+;+;+;+	5604	chr3:122294136-122530191	2040.9	2500.66	4093.63	3258.37	3567.71	5571.97	3505.54	0.478246	0.0595447	8.03172	9.61177e-16	3.14808e-13
111	ENSMUSG00000045664.5	Cdc42ep2	CDC42 effector protein (Rho GTPase binding) 2 [Source:MGI Symbol;Acc:MGI:1929744]	chr19;chr19	5915636;5924764	5918993;5924816	-;-	3411	chr19:5915636-5924816	398.826	418.445	815.107	514.038	687.269	1554.17	731.31	0.477139	0.08441	5.65263	1.58007e-08	2.88999e-06
112	ENSMUSG00000035671.6	Zswim4	zinc finger SWIM-type containing 4 [Source:MGI Symbol;Acc:MGI:2443726]	chr8;chr8;chr8;chr8;chr8;chr8;chr8;chr8;chr8;chr8;chr8;chr8;chr8;chr8	84210678;84214023;84217245;84219826;84223220;84223671;84224143;84225816;84226672;84228792;84229023;84230741;84234903;84236867	84212805;84214104;84217408;84219980;84223355;84223925;84224280;84226166;84226839;84228942;84229171;84231097;84235104;84237055	-;-;-;-;-;-;-;-;-;-;-;-;-;-	4625	chr8:84210678-84237055	1359.75	1544.64	1805.79	1952.3	2202.74	2705.98	1928.53	0.467465	0.0626406	7.46264	8.48027e-14	2.36499e-11
113	ENSMUSG00000018143.10	Mafk	v-maf musculoaponeurotic fibrosarcoma oncogene family, protein K (avian) [Source:MGI Symbol;Acc:MGI:99951]	chr5;chr5;chr5;chr5;chr5;chr5;chr5;chr5	139791513;139791534;139797514;139799139;139799139;139799139;139800085;139800085	139791712;139791712;139798283;139799218;139799218;139799500;139802331;139802653	+;+;+;+;+;+;+;+	3901	chr5:139791513-139802653	2872.57	3297.51	4193.65	4264.42	4685.61	5775.51	4181.54	0.463211	0.0543758	8.5187	1.61359e-17	5.68125e-15
114	ENSMUSG00000001627.12	Ifrd1	interferon-related developmental regulator 1 [Source:MGI Symbol;Acc:MGI:1316717]	chr12;chr12;chr12;chr12;chr12;chr12;chr12;chr12;chr12;chr12;chr12;chr12;chr12;chr12;chr12;chr12;chr12;chr12;chr12;chr12;chr12;chr12;chr12;chr12;chr12;chr12;chr12;chr12;chr12;chr12;chr12;chr12;chr12;chr12;chr12;chr12;chr12;chr12;chr12;chr12;chr12;chr12;chr12;chr12;chr12;chr12;chr12;chr12;chr12;chr12;chr12;chr12;chr12;chr12;chr12;chr12;chr12;chr12;chr12;chr12;chr12	40201567;40203131;40203320;40203362;40203919;40203919;40203919;40203919;40203919;40204297;40204297;40204297;40204297;40206989;40206989;40206989;40206989;40212310;40212310;40212310;40212939;40212939;40212939;40213209;40213209;40213209;40213978;40213978;40213980;40214094;40215362;40216189;40216190;40216190;40216190;40216190;40216190;40217158;40217158;40217158;40217158;40217158;40217158;40217158;402…	40203451;40203451;40203451;40203451;40204014;40204014;40204014;40204014;40204014;40204425;40204425;40204642;40204425;40207123;40207123;40207062;40207123;40212418;40212418;40212418;40213117;40213117;40213117;40213259;40213259;40213259;40214135;40214135;40214135;40214135;40217242;40216314;40216314;40216314;40216314;40216314;40216314;40217482;40217242;40217242;40217242;40217242;40217242;40217242;402…	-;-;-;-;-;-;-;-;-;-;-;-;-;-;-;-;-;-;-;-;-;-;-;-;-;-;-;-;-;-;-;-;-;-;-;-;-;-;-;-;-;-;-;-;-;-;-;-;-;-;-;-;-;-;-;-;-;-;-;-;-	5858	chr12:40201567-40248504	4851.39	5049.37	12139.4	8711.37	10425.6	17263	9740.01	0.461441	0.0909545	5.07331	3.90947e-07	5.82636e-05
115	ENSMUSG00000037573.5	Tob1	transducer of ErbB-2.1 [Source:MGI Symbol;Acc:MGI:1349721]	chr11;chr11	94211454;94213486	94211731;94215495	+;+	2288	chr11:94211454-94215495	5996.85	6424.83	9375.86	8753.33	8883.17	13112.2	8757.72	0.461127	0.0487607	9.45693	3.17111e-21	1.41779e-18
116	ENSMUSG00000022462.7	Slc38a2	solute carrier family 38, member 2 [Source:MGI Symbol;Acc:MGI:1915010]	chr15;chr15;chr15;chr15;chr15;chr15;chr15;chr15;chr15;chr15;chr15;chr15;chr15;chr15;chr15;chr15;chr15;chr15;chr15;chr15;chr15;chr15;chr15;chr15;chr15;chr15	96687392;96689665;96691109;96691109;96691297;96691297;96691679;96691679;96692314;96692314;96692518;96692518;96693017;96693017;96693281;96693281;96693556;96693556;96695013;96695216;96695436;96697922;96698182;96698615;96698615;96699408	96690228;96690228;96691206;96691206;96691441;96691441;96691803;96691803;96692414;96692414;96692597;96692597;96693175;96693175;96693339;96693339;96698263;96693638;96695094;96695308;96695509;96698037;96698263;96698691;96698817;96699730	-;-;-;-;-;-;-;-;-;-;-;-;-;-;-;-;-;-;-;-;-;-;-;-;-;-	8838	chr15:96687392-96699730	18694.7	19490.7	20762.9	25439.6	25090.5	34140.1	23936.4	0.452315	0.0578673	7.81642	5.43472e-15	1.70089e-12
117	ENSMUSG00000042349.13	Ikbke	inhibitor of kappaB kinase epsilon [Source:MGI Symbol;Acc:MGI:1929612]	chr1;chr1;chr1;chr1;chr1;chr1;chr1;chr1;chr1;chr1;chr1;chr1;chr1;chr1;chr1;chr1;chr1;chr1;chr1;chr1;chr1;chr1;chr1;chr1;chr1;chr1;chr1;chr1;chr1;chr1;chr1;chr1;chr1;chr1;chr1;chr1;chr1;chr1;chr1;chr1;chr1;chr1;chr1;chr1;chr1;chr1;chr1;chr1;chr1;chr1;chr1;chr1;chr1;chr1;chr1;chr1;chr1;chr1;chr1;chr1;chr1;chr1;chr1;chr1;chr1	131254343;131254597;131254602;131256887;131256887;131256887;131257117;131257117;131257117;131257901;131257901;131259020;131259182;131259182;131260006;131260006;131260006;131263273;131263273;131263273;131263273;131263339;131265639;131265639;131265639;131265639;131265875;131265875;131265875;131265875;131269801;131269801;131269801;131270018;131270018;131270018;131270186;131270186;131270186;131270887…	131255338;131255338;131255338;131256958;131256958;131256958;131257223;131257223;131260045;131257997;131257997;131259283;131259283;131259283;131260045;131260045;131260045;131263349;131263349;131263349;131265131;131263349;131265754;131265754;131265754;131265754;131265950;131266288;131265950;131265950;131269887;131269887;131269887;131270109;131270109;131270109;131270544;131270250;131270250;131271083…	-;-;-;-;-;-;-;-;-;-;-;-;-;-;-;-;-;-;-;-;-;-;-;-;-;-;-;-;-;-;-;-;-;-;-;-;-;-;-;-;-;-;-;-;-;-;-;-;-;-;-;-;-;-;-;-;-;-;-;-;-;-;-;-;-	9018	chr1:131254343-131279606	1969.47	1765.88	1747.27	2680.34	2403.7	2840.1	2234.46	0.450535	0.0655313	6.87511	6.19425e-12	1.49123e-09
118	ENSMUSG00000060183.6	Cxcl11	chemokine (C-X-C motif) ligand 11 [Source:MGI Symbol;Acc:MGI:1860203]	chr5;chr5;chr5;chr5;chr5;chr5;chr5;chr5;chr5	92359544;92359547;92361043;92361043;92361208;92361208;92363155;92363155;92363179	92360806;92360806;92361115;92361115;92361334;92361334;92363176;92365485;92363277	-;-;-;-;-;-;-;-;-	3794	chr5:92359544-92365485	13.606	21.0224	83.0005	43.0114	57.4174	296.481	85.7565	0.450101	0.0830574	5.41915	5.9882e-08	9.86372e-06
119	ENSMUSG00000019960.8	Dusp6	dual specificity phosphatase 6 [Source:MGI Symbol;Acc:MGI:1914853]	chr10;chr10;chr10;chr10;chr10;chr10;chr10;chr10;chr10	99263231;99263231;99264277;99264544;99265641;99265992;99265992;99265992;99265992	99264091;99264091;99264981;99264981;99265708;99266799;99267488;99266044;99267489	+;+;+;+;+;+;+;+;+	3132	chr10:99263231-99267489	3506.1	3747.99	5420.57	5071.14	5302.41	7394.39	5073.77	0.449743	0.052325	8.59519	8.31301e-18	3.08096e-15
120	ENSMUSG00000047501.3	Cldn4	claudin 4 [Source:MGI Symbol;Acc:MGI:1313314]	chr5	134945119	134946934	-	1816	chr5:134945119-134946934	18375.8	21558.9	31667.9	26566.3	33730.1	39299.1	28533	0.444606	0.0561976	7.91147	2.54358e-15	8.23505e-13
121	ENSMUSG00000078994.9	Zfp429	zinc finger protein 429 [Source:MGI Symbol;Acc:MGI:1920057]	chr13;chr13;chr13;chr13;chr13;chr13;chr13;chr13;chr13;chr13;chr13;chr13;chr13;chr13;chr13;chr13;chr13;chr13	67387905;67389304;67389309;67390951;67390955;67394064;67396044;67396044;67396044;67396044;67396630;67396630;67396630;67396630;67399696;67399696;67399696;67399774	67388043;67391064;67391064;67391064;67391064;67394146;67396139;67396139;67396139;67396139;67396756;67396756;67396756;67396756;67399767;67399750;67399743;67399819	-;-;-;-;-;-;-;-;-;-;-;-;-;-;-;-;-;-	2324	chr13:67387905-67399819	338.449	343.365	286.245	484.664	535.026	532.961	420.119	0.442473	0.0879229	5.03251	4.84108e-07	7.06521e-05
122	ENSMUSG00000034168.7	Irf2bpl	interferon regulatory factor 2 binding protein-like [Source:MGI Symbol;Acc:MGI:2442463]	chr12	86880701	86884798	-	4098	chr12:86880701-86884798	1574.89	1624.73	2303.8	2281.7	2551.6	2981.28	2219.67	0.442403	0.0652408	6.78108	1.19283e-11	2.79988e-09
123	ENSMUSG00000041135.15	Ripk2	receptor (TNFRSF)-interacting serine-threonine kinase 2 [Source:MGI Symbol;Acc:MGI:1891456]	chr4;chr4;chr4;chr4;chr4;chr4;chr4;chr4;chr4;chr4;chr4;chr4;chr4;chr4;chr4;chr4;chr4;chr4;chr4;chr4;chr4;chr4;chr4	16122733;16122741;16124425;16124425;16127621;16127621;16129023;16129023;16131523;16132777;16132777;16138074;16138074;16139205;16139205;16151917;16151917;16155035;16155035;16158277;16158277;16163224;16163224	16123891;16123891;16124586;16124586;16127714;16127714;16129109;16129109;16131646;16132862;16132862;16138235;16138235;16139254;16139254;16152074;16152074;16155190;16155190;16158430;16158430;16163643;16163647	-;-;-;-;-;-;-;-;-;-;-;-;-;-;-;-;-;-;-;-;-;-;-	2816	chr4:16122733-16163647	896.296	782.833	710.825	1652.27	1703.38	2328.32	1345.65	0.441758	0.0887933	4.97513	6.52039e-07	9.22913e-05
124	ENSMUSG00000054200.7	Ffar4	free fatty acid receptor 4 [Source:MGI Symbol;Acc:MGI:2147577]	chr19;chr19;chr19	38097071;38107382;38113615	38097693;38107510;38114263	+;+;+	1401	chr19:38097071-38114263	483.013	531.565	836.39	726.997	715.978	1383.58	779.587	0.441618	0.0793127	5.56806	2.57598e-08	4.50669e-06
125	ENSMUSG00000041037.8	Irgq	immunity-related GTPase family, Q [Source:MGI Symbol;Acc:MGI:2667176]	chr7;chr7;chr7	24530689;24531384;24533266	24530904;24531915;24538600	+;+;+	6083	chr7:24530689-24538600	2169.31	2475.63	2829.47	3160.81	3599.03	3761.31	2999.26	0.441343	0.0584787	7.54707	4.45148e-14	1.27944e-11
126	ENSMUSG00000005251.15	Ripk4	receptor-interacting serine-threonine kinase 4 [Source:MGI Symbol;Acc:MGI:1919638]	chr16;chr16;chr16;chr16;chr16;chr16;chr16;chr16	97741933;97745860;97747293;97748023;97750093;97751494;97755068;97763528	97744244;97746124;97747396;97748181;97750142;97751642;97755359;97763787	-;-;-;-;-;-;-;-	3591	chr16:97741933-97763787	1951.61	2064.2	1556.79	2690.83	2990.93	2215.38	2244.96	0.440527	0.0605954	7.26996	3.59588e-13	9.46591e-11
127	ENSMUSG00000001300.16	Efnb2	ephrin B2 [Source:MGI Symbol;Acc:MGI:105097]	chr8;chr8;chr8;chr8;chr8;chr8;chr8;chr8;chr8	8617434;8620597;8622331;8622331;8623148;8639206;8639206;8658422;8660484	8620976;8620976;8622444;8622444;8623240;8639363;8639489;8661239;8661242	-;-;-;-;-;-;-;-;-	6855	chr8:8617434-8661242	4933.88	5534.89	10217.6	6489.47	7175.44	16961.8	8552.17	0.437999	0.0615582	7.11521	1.11747e-12	2.83564e-10
128	ENSMUSG00000074211.4	Sdhaf1	succinate dehydrogenase complex assembly factor 1 [Source:MGI Symbol;Acc:MGI:1915582]	chr7	30321406	30323895	-	2490	chr7:30321406-30323895	861.43	846.901	980.044	1223.2	1231.87	1443.58	1097.84	0.437718	0.0711053	6.15591	7.46499e-10	1.53479e-07
129	ENSMUSG00000005667.8	Mthfd2	methylenetetrahydrofolate dehydrogenase (NAD+ dependent), methenyltetrahydrofolate cyclohydrolase [Source:MGI Symbol;Acc:MGI:1338850]	chr6;chr6;chr6;chr6;chr6;chr6;chr6;chr6;chr6;chr6;chr6;chr6;chr6;chr6;chr6;chr6;chr6;chr6;chr6;chr6;chr6;chr6;chr6;chr6;chr6;chr6;chr6;chr6;chr6	83305691;83306402;83306558;83308933;83308933;83308933;83309334;83309462;83309462;83309552;83310412;83310412;83310412;83310412;83311210;83311210;83311210;83311345;83311812;83311812;83311812;83311871;83312746;83313362;83313362;83313362;83317429;83317429;83325715	83306809;83306809;83306809;83309058;83309307;83309058;83309554;83309554;83309554;83309554;83310519;83310548;83310519;83310519;83311593;83311362;83311362;83311362;83312405;83311934;83311934;83311934;83312845;83313546;83313546;83313546;83317553;83317606;83325908	-;-;-;-;-;-;-;-;-;-;-;-;-;-;-;-;-;-;-;-;-;-;-;-;-;-;-;-;-	3487	chr6:83305691-83325908	2585.14	2038.17	1291.83	3289.84	2777.79	2304.79	2381.26	0.435765	0.0720418	6.04878	1.45945e-09	2.85475e-07
130	ENSMUSG00000072568.4	Fam84b	family with sequence similarity 84, member B [Source:MGI Symbol;Acc:MGI:3026924]	chr15;chr15;chr15;chr15	60818994;60824514;60825032;60853604	60823991;60825080;60825266;60853778	-;-;-;-	5926	chr15:60818994-60853778	5832.73	6128.52	6335.7	7772.47	8098.47	9714.47	7313.73	0.430426	0.0549693	7.83031	4.86673e-15	1.54024e-12
131	ENSMUSG00000040829.14	Zmynd15	zinc finger, MYND-type containing 15 [Source:MGI Symbol;Acc:MGI:3603821]	chr11;chr11;chr11;chr11;chr11;chr11;chr11;chr11;chr11;chr11;chr11;chr11;chr11;chr11;chr11;chr11;chr11;chr11;chr11;chr11;chr11;chr11;chr11;chr11;chr11;chr11;chr11;chr11;chr11;chr11;chr11;chr11;chr11;chr11;chr11;chr11;chr11;chr11;chr11;chr11;chr11;chr11;chr11;chr11;chr11;chr11;chr11;chr11;chr11;chr11;chr11;chr11;chr11;chr11;chr11	70459433;70459622;70459940;70460137;70460196;70460552;70460552;70460565;70460642;70460893;70461784;70461787;70461787;70461787;70462111;70462111;70462111;70462111;70462523;70462523;70462523;70462523;70463439;70463439;70463439;70463439;70463916;70463916;70463916;70463916;70464149;70464149;70464149;70464356;70464356;70464356;70464356;70464533;70464533;70464533;70464533;70464780;70464780;70464780;704…	70460080;70460080;70460080;70460322;70461553;70460896;70461140;70461140;70460862;70461140;70462021;70462021;70462021;70462021;70462266;70462266;70462266;70462266;70462683;70462683;70462683;70462683;70463591;70463591;70463591;70463591;70463996;70463996;70463996;70463996;70464265;70464265;70464265;70464444;70464444;70464444;70464444;70464631;70464631;70464631;70464631;70464933;70464933;70464933;704…	+;+;+;+;+;+;+;+;+;+;+;+;+;+;+;+;+;+;+;+;+;+;+;+;+;+;+;+;+;+;+;+;+;+;+;+;+;+;+;+;+;+;+;+;+;+;+;+;+;+;+;+;+;+;+	4409	chr11:70459433-70466202	108.848	69.0735	62.7824	187.781	147.023	244.715	136.704	0.427786	0.0879315	4.86499	1.14462e-06	0.000155752
132	ENSMUSG00000028599.10	Tnfrsf1b	tumor necrosis factor receptor superfamily, member 1b [Source:MGI Symbol;Acc:MGI:1314883]	chr4;chr4;chr4;chr4;chr4;chr4;chr4;chr4;chr4;chr4;chr4;chr4;chr4;chr4	145213463;145219729;145222954;145223503;145224252;145224812;145225330;145225416;145227468;145227468;145229004;145229075;145246724;145246724	145216100;145219936;145222988;145223580;145224484;145224905;145225482;145225482;145227596;145227596;145229106;145229106;145246870;145246870	-;-;-;-;-;-;-;-;-;-;-;-;-;-	3818	chr4:145213463-145246870	1718.61	1666.77	1642.98	2240.79	2409.79	2445.97	2020.82	0.425944	0.0641042	6.64456	3.04132e-11	6.69256e-09
133	ENSMUSG00000025402.12	Nab2	Ngfi-A binding protein 2 [Source:MGI Symbol;Acc:MGI:107563]	chr10;chr10;chr10;chr10;chr10;chr10;chr10;chr10;chr10;chr10;chr10;chr10;chr10;chr10;chr10;chr10;chr10;chr10	127660918;127660919;127662731;127663132;127663132;127663350;127663350;127663740;127663740;127664265;127664265;127664925;127664984;127665296;127666376;127666376;127666376;127668396	127661779;127661779;127662922;127663264;127663264;127663401;127663401;127663873;127663873;127665138;127665138;127665138;127665138;127665481;127666433;127666632;127666710;127668568	-;-;-;-;-;-;-;-;-;-;-;-;-;-;-;-;-;-	2941	chr10:127660918-127668568	296.781	330.351	249.001	501.449	518.497	365.896	376.996	0.423624	0.0882138	4.80224	1.569e-06	0.00020945
134	ENSMUSG00000019832.5	Rab32	RAB32, member RAS oncogene family [Source:MGI Symbol;Acc:MGI:1915094]	chr10;chr10;chr10;chr10;chr10;chr10;chr10	10545002;10546195;10550679;10550679;10551074;10557845;10557845	10546451;10546451;10550956;10550956;10551263;10558181;10558265	-;-;-;-;-;-;-	2339	chr10:10545002-10558265	789.149	711.757	933.224	1002.9	1050.04	1543.59	1005.11	0.421658	0.077166	5.46431	4.64717e-08	7.74538e-06
135	ENSMUSG00000029371.7	Cxcl5	chemokine (C-X-C motif) ligand 5 [Source:MGI Symbol;Acc:MGI:1096868]	chr5;chr5;chr5;chr5;chr5;chr5	90759360;90759378;90759689;90759967;90760453;90760453	90760050;90759560;90759824;90760050;90761624;90761624	+;+;+;+;+;+	1863	chr5:90759360-90761624	215.145	223.237	85.1287	443.751	354.074	131.769	242.184	0.414632	0.0921071	4.50163	6.74337e-06	0.000791418
136	ENSMUSG00000032715.9	Trib3	tribbles pseudokinase 3 [Source:MGI Symbol;Acc:MGI:1345675]	chr2;chr2;chr2;chr2;chr2;chr2;chr2;chr2;chr2	152337422;152339715;152339748;152342938;152343037;152343037;152343857;152343857;152343857	152338687;152340007;152340007;152343327;152343283;152343327;152343970;152343988;152344032	-;-;-;-;-;-;-;-;-	2125	chr2:152337422-152344032	827.415	485.516	320.297	970.378	802.974	648.259	675.807	0.41325	0.0880966	4.69088	2.72037e-06	0.000346718
137	ENSMUSG00000031770.16	Herpud1	homocysteine-inducible, endoplasmic reticulum stress-inducible, ubiquitin-like domain member 1 [Source:MGI Symbol;Acc:MGI:1927406]	chr8;chr8;chr8;chr8;chr8;chr8;chr8;chr8;chr8;chr8;chr8;chr8;chr8;chr8;chr8;chr8;chr8;chr8;chr8;chr8;chr8;chr8;chr8;chr8;chr8;chr8;chr8;chr8;chr8;chr8;chr8;chr8;chr8;chr8	94386438;94386495;94387553;94387599;94389356;94389356;94389356;94389356;94389521;94389521;94389521;94389524;94390718;94390718;94390718;94390718;94390790;94391732;94391732;94391732;94391732;94391732;94392174;94392174;94392174;94392174;94392174;94393531;94393796;94393796;94394591;94394591;94394591;94395046	94386738;94386738;94387580;94387686;94389433;94389433;94389433;94389433;94389595;94389595;94389595;94389595;94390848;94390848;94390848;94390848;94390848;94391854;94391854;94391854;94391854;94391854;94392309;94392495;94392469;94392524;94392524;94393901;94393901;94393901;94394909;94395377;94395358;94395364	+;+;+;+;+;+;+;+;+;+;+;+;+;+;+;+;+;+;+;+;+;+;+;+;+;+;+;+;+;+;+;+;+;+	2333	chr8:94386438-94395377	5814.87	5545.9	7338.1	7345.5	7231.12	11916.9	7532.06	0.412992	0.0616186	6.70239	2.05031e-11	4.65734e-09
138	ENSMUSG00000028718.16	Stil	Scl/Tal1 interrupting locus [Source:MGI Symbol;Acc:MGI:107477]	chr4;chr4;chr4;chr4;chr4;chr4;chr4;chr4;chr4;chr4;chr4;chr4;chr4;chr4;chr4;chr4;chr4;chr4;chr4;chr4;chr4;chr4;chr4;chr4;chr4;chr4;chr4;chr4;chr4;chr4;chr4;chr4;chr4;chr4;chr4;chr4;chr4;chr4;chr4;chr4;chr4;chr4;chr4;chr4;chr4;chr4;chr4;chr4;chr4;chr4;chr4;chr4;chr4;chr4;chr4;chr4;chr4;chr4;chr4;chr4;chr4;chr4;chr4;chr4;chr4	115000159;115000182;115000182;115002848;115002848;115002848;115004873;115004873;115004873;115006682;115006682;115006682;115006761;115007136;115007136;115007136;115007136;115009271;115009271;115009271;115010064;115010064;115010064;115010064;115010121;115011794;115011794;115011794;115011794;115011794;115014074;115014074;115014074;115014074;115014074;115016172;115016172;115016172;115016172;115016172…	115000347;115000347;115000347;115002932;115002932;115002932;115004980;115004980;115004980;115006794;115006794;115006794;115006794;115007323;115007323;115007323;115007323;115009518;115009518;115009518;115010147;115010147;115010147;115010147;115010147;115011880;115011880;115011880;115011880;115011880;115014224;115014224;115014224;115014224;115014224;115016249;115016287;115016287;115016287;115016287…	+;+;+;+;+;+;+;+;+;+;+;+;+;+;+;+;+;+;+;+;+;+;+;+;+;+;+;+;+;+;+;+;+;+;+;+;+;+;+;+;+;+;+;+;+;+;+;+;+;+;+;+;+;+;+;+;+;+;+;+;+;+;+;+;+	5795	chr4:115000159-115043196	903.949	832.886	313.912	1226.35	1136.17	556.491	828.293	0.410537	0.0806151	5.09256	3.53264e-07	5.34967e-05
139	ENSMUSG00000028191.11	Bcl10	B cell leukemia/lymphoma 10 [Source:MGI Symbol;Acc:MGI:1337994]	chr3;chr3;chr3;chr3;chr3;chr3	145922804;145924262;145924357;145927431;145930406;145932951	145925171;145924515;145924515;145927931;145930694;145934356	+;+;+;+;+;+	4564	chr3:145922804-145934356	2448.23	2623.79	3762.69	3492.31	3504.2	5113.13	3490.73	0.410519	0.0558525	7.35006	1.98113e-13	5.36561e-11
140	ENSMUSG00000038866.15	Zcchc2	zinc finger, CCHC domain containing 2 [Source:MGI Symbol;Acc:MGI:2444114]	chr1;chr1;chr1;chr1;chr1;chr1;chr1;chr1;chr1;chr1;chr1;chr1;chr1;chr1;chr1;chr1;chr1;chr1;chr1;chr1;chr1;chr1;chr1;chr1;chr1;chr1;chr1;chr1;chr1;chr1;chr1;chr1;chr1;chr1;chr1;chr1;chr1;chr1;chr1;chr1;chr1;chr1;chr1;chr1;chr1;chr1;chr1;chr1;chr1;chr1;chr1;chr1	105990406;105990689;106000931;106000931;106004100;106004100;106004122;106004137;106006015;106006015;106006015;106011702;106011702;106011702;106011702;106011744;106015999;106015999;106015999;106015999;106015999;106016587;106018219;106018219;106018219;106019848;106019848;106019848;106019848;106019848;106021726;106021726;106021726;106021726;106021726;106023200;106023200;106023200;106023200;106023200…	105991707;105991707;106001042;106001042;106004176;106004176;106004176;106004176;106006086;106006086;106006086;106011814;106011814;106011814;106011814;106011814;106016093;106016093;106016093;106016093;106016093;106016687;106018302;106018302;106018302;106019905;106019905;106019905;106019905;106019905;106021858;106021858;106021858;106021858;106021858;106023258;106023264;106023264;106023264;106023264…	+;+;+;+;+;+;+;+;+;+;+;+;+;+;+;+;+;+;+;+;+;+;+;+;+;+;+;+;+;+;+;+;+;+;+;+;+;+;+;+;+;+;+;+;+;+;+;+;+;+;+;+	6774	chr1:105990406-106034074	1507.72	1479.57	1186.48	1992.16	2004.39	1834.18	1667.42	0.4095	0.0674905	6.06752	1.29898e-09	2.57664e-07
141	ENSMUSG00000117975.1			chr19;chr19;chr19;chr19;chr19	47894602;47898152;47914416;47919124;47919124	47898185;47898190;47914600;47919250;47919299	-;-;-;-;-	3950	chr19:47894602-47919299	362.26	379.404	312.848	521.381	592.444	481.194	441.588	0.405259	0.0859899	4.71287	2.44256e-06	0.000315595
142	ENSMUSG00000026435.15	Slc45a3	solute carrier family 45, member 3 [Source:MGI Symbol;Acc:MGI:1922082]	chr1;chr1;chr1;chr1;chr1;chr1;chr1;chr1;chr1;chr1;chr1;chr1;chr1;chr1	131962967;131970609;131976718;131976718;131976719;131977413;131977413;131977455;131978748;131978748;131978964;131981291;131981291;131981291	131963052;131970827;131977112;131977112;131977112;131978198;131978198;131977945;131979013;131979013;131979145;131981906;131982969;131982964	+;+;+;+;+;+;+;+;+;+;+;+;+;+	3563	chr1:131962967-131982969	2568.98	2973.16	3890.38	3602.46	3996.6	5247.25	3713.14	0.404647	0.0547618	7.38923	1.47684e-13	4.07826e-11
143	ENSMUSG00000026094.14	Stk17b	serine/threonine kinase 17b (apoptosis-inducing) [Source:MGI Symbol;Acc:MGI:2138162]	chr1;chr1;chr1;chr1;chr1;chr1;chr1;chr1;chr1;chr1;chr1;chr1;chr1;chr1;chr1	53755506;53760573;53760982;53761149;53762589;53762589;53764032;53764032;53765921;53765921;53771610;53771610;53776517;53785074;53785074	53757770;53762693;53761161;53761161;53762637;53762637;53764158;53764158;53766065;53766065;53771822;53771822;53776679;53785157;53785224	-;-;-;-;-;-;-;-;-;-;-;-;-;-;-	5185	chr1:53755506-53785224	3746.75	4762.06	4206.42	5249.48	6362.9	5650.8	4996.4	0.404377	0.0522329	7.74182	9.80066e-15	3.0006e-12
144	ENSMUSG00000023951.18	Vegfa	vascular endothelial growth factor A [Source:MGI Symbol;Acc:MGI:103178]	chr17;chr17;chr17;chr17;chr17;chr17;chr17;chr17;chr17;chr17;chr17;chr17;chr17;chr17;chr17;chr17;chr17;chr17;chr17;chr17;chr17;chr17;chr17;chr17;chr17;chr17;chr17;chr17;chr17;chr17;chr17;chr17;chr17;chr17;chr17;chr17;chr17;chr17;chr17;chr17;chr17;chr17;chr17;chr17;chr17;chr17;chr17;chr17;chr17;chr17;chr17;chr17;chr17	46016993;46016993;46018479;46018543;46018606;46018712;46018831;46018833;46018858;46020991;46020991;46020991;46020991;46020991;46020991;46022277;46022277;46022277;46022295;46024065;46024065;46024065;46024065;46024065;46024065;46024065;46024065;46024444;46024444;46024444;46024444;46024444;46024444;46024444;46024444;46025196;46025347;46025347;46025347;46025347;46025347;46028351;46028351;46028351;460…	46018879;46018879;46018879;46018879;46018879;46018879;46018879;46018879;46018879;46021122;46021122;46021122;46021372;46021122;46021122;46022348;46022348;46022348;46022348;46024094;46024094;46024094;46024094;46024094;46024094;46024094;46024094;46024520;46024802;46024881;46024520;46024520;46024864;46024520;46024520;46025543;46025543;46025543;46025543;46025543;46025543;46028399;46028399;46028399;460…	-;-;-;-;-;-;-;-;-;-;-;-;-;-;-;-;-;-;-;-;-;-;-;-;-;-;-;-;-;-;-;-;-;-;-;-;-;-;-;-;-;-;-;-;-;-;-;-;-;-;-;-;-	4285	chr17:46016993-46032369	5773.2	4759.06	5716.39	7478.73	8449.06	10229.8	7067.71	0.402307	0.0905975	4.4406	8.97105e-06	0.00103138
145	ENSMUSG00000026321.7	Tnfrsf11a	tumor necrosis factor receptor superfamily, member 11a, NFKB activator [Source:MGI Symbol;Acc:MGI:1314891]	chr1;chr1;chr1;chr1;chr1;chr1;chr1;chr1;chr1;chr1;chr1;chr1;chr1;chr1;chr1;chr1;chr1	105780718;105780750;105808143;105808143;105809330;105809330;105813651;105813651;105817669;105819870;105819870;105821478;105821478;105825000;105825000;105826991;105844520	105780829;105780829;105808224;105808224;105809455;105809455;105814403;105813794;105817762;105819964;105819964;105821591;105821591;105825401;105825052;105827735;105847981	+;+;+;+;+;+;+;+;+;+;+;+;+;+;+;+;+	5985	chr1:105780718-105847981	1472	1455.55	1878.15	1875.71	1974.81	2914.22	1928.41	0.400971	0.0670516	5.98003	2.23101e-09	4.27489e-07
146	ENSMUSG00000024427.7	Spry4	sprouty RTK signaling antagonist 4 [Source:MGI Symbol;Acc:MGI:1345144]	chr18;chr18	38586247;38601170	38590755;38601415	-;-	4755	chr18:38586247-38601415	133.509	141.15	276.668	249.676	219.23	442.369	243.767	0.400325	0.0918142	4.36016	1.29967e-05	0.0014356
147	ENSMUSG00000033538.13	Casp4	caspase 4, apoptosis-related cysteine peptidase [Source:MGI Symbol;Acc:MGI:107700]	chr9;chr9;chr9;chr9;chr9;chr9;chr9;chr9;chr9;chr9;chr9;chr9;chr9;chr9;chr9;chr9;chr9;chr9;chr9;chr9;chr9;chr9;chr9;chr9;chr9;chr9;chr9;chr9;chr9;chr9;chr9;chr9;chr9;chr9;chr9;chr9	5308828;5308849;5308860;5308860;5308865;5321258;5321258;5321399;5321426;5321426;5321426;5322820;5322820;5322820;5323348;5323625;5323625;5323625;5323625;5323625;5324724;5324724;5324724;5324724;5324724;5327176;5327176;5327176;5327176;5327176;5328433;5328433;5328433;5335996;5335996;5336535	5308914;5308914;5308914;5308914;5308914;5321512;5321512;5321512;5321740;5321512;5321512;5322917;5322917;5322917;5323798;5323798;5323798;5323798;5323798;5323713;5324958;5324958;5324958;5324958;5324958;5327319;5327241;5327319;5328357;5327319;5328542;5329253;5328542;5336089;5336099;5336783	+;+;+;+;+;+;+;+;+;+;+;+;+;+;+;+;+;+;+;+;+;+;+;+;+;+;+;+;+;+;+;+;+;+;+;+	3710	chr9:5308828-5336783	664.143	626.667	874.698	993.457	897.8	1176.51	872.213	0.39958	0.0756592	5.28132	1.28258e-07	2.00703e-05
148	ENSMUSG00000029385.14	Ccng2	cyclin G2 [Source:MGI Symbol;Acc:MGI:1095734]	chr5;chr5;chr5;chr5;chr5;chr5;chr5;chr5;chr5;chr5;chr5;chr5;chr5;chr5;chr5;chr5;chr5;chr5;chr5;chr5;chr5;chr5;chr5;chr5;chr5;chr5;chr5;chr5;chr5;chr5;chr5	93267257;93267589;93267601;93267639;93268306;93268314;93268622;93268622;93268622;93268708;93269265;93269265;93269265;93269265;93269265;93269500;93270794;93270794;93270794;93270794;93271201;93271201;93271363;93271363;93271363;93273338;93273338;93273338;93274874;93274874;93274874	93267797;93267797;93267797;93267797;93268454;93268759;93268759;93268759;93268759;93268759;93269402;93269402;93269402;93269402;93269402;93269716;93271279;93273543;93271044;93271044;93271279;93271279;93271461;93271461;93271461;93273485;93273543;93273543;93276224;93276225;93276231	+;+;+;+;+;+;+;+;+;+;+;+;+;+;+;+;+;+;+;+;+;+;+;+;+;+;+;+;+;+;+	5458	chr5:93267257-93276231	4274.84	5682.04	12118.1	6242.94	7253.74	16187.6	8626.55	0.398996	0.0525007	7.59983	2.9653e-14	8.70038e-12
149	ENSMUSG00000056501.3	Cebpb	CCAAT/enhancer binding protein (C/EBP), beta [Source:MGI Symbol;Acc:MGI:88373]	chr2	167688915	167690418	+	1504	chr2:167688915-167690418	329.946	294.313	303.271	468.929	461.079	483.547	390.181	0.397422	0.0876935	4.53195	5.84428e-06	0.000691663
150	ENSMUSG00000020653.12	Klf11	Kruppel-like factor 11 [Source:MGI Symbol;Acc:MGI:2653368]	chr12;chr12;chr12;chr12;chr12;chr12;chr12;chr12;chr12;chr12;chr12;chr12	24651274;24651896;24651896;24652154;24653559;24653559;24653559;24653559;24654843;24654843;24654843;24660183	24651566;24652023;24652010;24652279;24653810;24653810;24653810;24653810;24655137;24655142;24655776;24662789	+;+;+;+;+;+;+;+;+;+;+;+	4340	chr12:24651274-24662789	744.929	724.771	553.337	1121.44	928.249	845.913	819.773	0.396095	0.0782255	5.0635	4.11629e-07	6.10229e-05
151	ENSMUSG00000035673.10	Sbno2	strawberry notch 2 [Source:MGI Symbol;Acc:MGI:2448490]	chr10;chr10;chr10;chr10;chr10;chr10;chr10;chr10;chr10;chr10;chr10;chr10;chr10;chr10;chr10;chr10;chr10;chr10;chr10;chr10;chr10;chr10;chr10;chr10;chr10;chr10;chr10;chr10;chr10;chr10;chr10;chr10;chr10;chr10;chr10;chr10;chr10;chr10;chr10;chr10;chr10;chr10;chr10;chr10;chr10;chr10;chr10;chr10;chr10;chr10;chr10;chr10;chr10;chr10;chr10;chr10;chr10;chr10;chr10;chr10;chr10;chr10;chr10;chr10;chr10;chr10;chr…	80056992;80057416;80057771;80057956;80057956;80057956;80058253;80058253;80058253;80058416;80058416;80058416;80058637;80058637;80058637;80058805;80058805;80058805;80059936;80059936;80059936;80060165;80060165;80060165;80060394;80060394;80060394;80060590;80060590;80060590;80060789;80060789;80060789;80060984;80060984;80060984;80061316;80061316;80061316;80062035;80062162;80062162;80062162;80062416;800…	80057864;80057864;80057864;80058146;80058146;80058146;80058329;80058329;80058329;80058547;80058547;80058547;80058729;80058732;80058732;80058899;80058899;80058899;80060079;80060079;80060079;80060239;80060239;80060239;80060502;80060502;80060502;80060661;80060661;80060661;80060901;80060901;80060901;80061119;80061119;80061119;80061447;80061447;80061447;80062331;80062331;80062331;80062331;80062759;800…	-;-;-;-;-;-;-;-;-;-;-;-;-;-;-;-;-;-;-;-;-;-;-;-;-;-;-;-;-;-;-;-;-;-;-;-;-;-;-;-;-;-;-;-;-;-;-;-;-;-;-;-;-;-;-;-;-;-;-;-;-;-;-;-;-;-;-;-;-;-;-;-;-;-;-;-;-;-;-;-;-;-;-;-;-;-;-;-;-;-;-;-;-;-;-;-;-;-;-;-;-;-;-;-;-;-;-;-;-;-;-;-;-;-;-;-;-;-;-;-;-;-;-;-;-;-;-;-;-;-;-;-;-;-;-;-;-;-;-;-;-;-;-;-;-;-;-;-;-;-;-	10715	chr10:80056992-80105571	2996.72	2808.99	3462.61	3745.14	3988.77	4935.48	3656.28	0.395742	0.0584473	6.77092	1.27969e-11	2.95452e-09
152	ENSMUSG00000051439.7	Cd14	CD14 antigen [Source:MGI Symbol;Acc:MGI:88318]	chr18;chr18;chr18	36725067;36725871;36726489	36726397;36726738;36726798	-;-;-	1732	chr18:36725067-36726798	1421.83	1589.69	1144.98	2072.94	2162.72	1500.06	1648.7	0.391442	0.0659341	5.93687	2.90512e-09	5.52895e-07
153	ENSMUSG00000042406.8	Atf4	activating transcription factor 4 [Source:MGI Symbol;Acc:MGI:88096]	chr15;chr15;chr15;chr15;chr15;chr15;chr15;chr15	80255184;80255185;80255523;80255568;80256207;80256207;80256634;80256634	80255685;80255284;80257541;80255685;80256521;80256521;80256759;80257541	+;+;+;+;+;+;+;+	2358	chr15:80255184-80257541	12099.1	12271	11104	18620.8	18190.9	22670.2	15826	0.390834	0.0920319	4.24672	2.16923e-05	0.00233208
154	ENSMUSG00000028128.13	F3	coagulation factor III [Source:MGI Symbol;Acc:MGI:88381]	chr3;chr3;chr3;chr3;chr3;chr3;chr3;chr3;chr3;chr3;chr3;chr3;chr3;chr3;chr3	121723537;121723570;121724977;121724977;121727733;121729323;121729337;121729337;121729547;121731524;121731524;121731524;121732381;121734106;121734106	121723802;121723802;121725082;121725082;121727894;121729554;121729554;121729535;121729554;121731702;121731702;121732181;121732540;121735048;121735048	+;+;+;+;+;+;+;+;+;+;+;+;+;+;+	2527	chr3:121723537-121735048	12499.7	17432.5	20985.3	17605.3	24068.3	25973.9	19760.8	0.388288	0.05008	7.75335	8.94961e-15	2.77015e-12
155	ENSMUSG00000017677.11	Wsb1	WD repeat and SOCS box-containing 1 [Source:MGI Symbol;Acc:MGI:1926139]	chr11;chr11;chr11;chr11;chr11;chr11;chr11;chr11;chr11;chr11;chr11;chr11;chr11;chr11;chr11;chr11;chr11;chr11;chr11;chr11;chr11;chr11;chr11;chr11;chr11;chr11;chr11;chr11;chr11;chr11;chr11;chr11;chr11;chr11;chr11;chr11;chr11;chr11;chr11;chr11;chr11	79239372;79239388;79240276;79240307;79240688;79240688;79240688;79240688;79241595;79241595;79241595;79241595;79241984;79241984;79241984;79241984;79242499;79243288;79243400;79243400;79244108;79244463;79244463;79244463;79244463;79246170;79246170;79246170;79246170;79246170;79248391;79248391;79248391;79248391;79250981;79250981;79250981;79250981;79254353;79254353;79254353	79240462;79240462;79240462;79240462;79240795;79240795;79240795;79240795;79241708;79241708;79241708;79241708;79242156;79242156;79243024;79242156;79242949;79243575;79243575;79243575;79244563;79244563;79244563;79244563;79244563;79246301;79246301;79246301;79246301;79246301;79248659;79248513;79248659;79248659;79251024;79251149;79251149;79251149;79254470;79254669;79254671	-;-;-;-;-;-;-;-;-;-;-;-;-;-;-;-;-;-;-;-;-;-;-;-;-;-;-;-;-;-;-;-;-;-;-;-;-;-;-;-;-	3987	chr11:79239372-79254671	4011.22	3892.14	5358.85	5164.51	5100.58	7747.34	5212.44	0.387562	0.0546389	7.09314	1.31098e-12	3.297e-10
156	ENSMUSG00000003752.9	Itpkc	inositol 1,4,5-trisphosphate 3-kinase C [Source:MGI Symbol;Acc:MGI:2442554]	chr7;chr7;chr7;chr7;chr7;chr7;chr7;chr7;chr7;chr7;chr7;chr7;chr7	27207172;27207970;27212310;27212312;27212565;27212960;27212960;27214376;27214376;27216952;27219600;27225743;27227351	27208444;27208444;27212383;27212383;27213061;27213061;27213052;27214454;27214580;27217165;27219702;27228661;27228628	-;-;-;-;-;-;-;-;-;-;-;-;-	5285	chr7:27207172-27228661	857.178	1037.1	1575.94	1276.7	1438.05	2024.78	1368.29	0.386548	0.069642	5.5505	2.84855e-08	4.95278e-06
157	ENSMUSG00000032786.16	Alas1	aminolevulinic acid synthase 1 [Source:MGI Symbol;Acc:MGI:87989]	chr9;chr9;chr9;chr9;chr9;chr9;chr9;chr9;chr9;chr9;chr9;chr9;chr9;chr9;chr9;chr9;chr9;chr9;chr9;chr9;chr9;chr9;chr9;chr9;chr9;chr9;chr9;chr9;chr9;chr9;chr9;chr9;chr9;chr9;chr9;chr9;chr9;chr9;chr9;chr9;chr9;chr9;chr9;chr9;chr9;chr9;chr9;chr9;chr9;chr9;chr9;chr9;chr9;chr9;chr9;chr9;chr9;chr9;chr9;chr9;chr9;chr9;chr9;chr9;chr9;chr9;chr9;chr9;chr9;chr9;chr9;chr9;chr9;chr9;chr9;chr9;chr9;chr9;chr9;chr9…	106233455;106233458;106233927;106233927;106233942;106234195;106235388;106235388;106235388;106235388;106235388;106235388;106235389;106235438;106236440;106236440;106236440;106236440;106236440;106236440;106236440;106236440;106236678;106237969;106238075;106238075;106238075;106238075;106238075;106238075;106238119;106238643;106238643;106238643;106238643;106238643;106238643;106238643;106238643;106238643…	106234197;106234197;106234197;106234197;106234197;106234197;106235550;106235550;106235550;106235550;106235550;106235550;106235550;106235550;106236708;106237084;106236708;106236708;106236708;106236708;106236708;106236708;106236708;106238239;106238239;106238239;106238236;106238239;106238239;106238239;106238239;106238822;106238822;106238760;106238730;106238822;106238822;106238822;106238822;106238822…	-;-;-;-;-;-;-;-;-;-;-;-;-;-;-;-;-;-;-;-;-;-;-;-;-;-;-;-;-;-;-;-;-;-;-;-;-;-;-;-;-;-;-;-;-;-;-;-;-;-;-;-;-;-;-;-;-;-;-;-;-;-;-;-;-;-;-;-;-;-;-;-;-;-;-;-;-;-;-;-;-;-;-;-;-;-;-	6174	chr9:106233455-106248654	2336.83	2582.75	5722.78	3083.18	3582.5	7568.51	4146.09	0.384176	0.0541803	7.09069	1.33441e-12	3.32622e-10
158	ENSMUSG00000001819.4	Hoxd13	homeobox D13 [Source:MGI Symbol;Acc:MGI:96205]	chr2;chr2	74668310;74669886	74669078;74671599	+;+	2483	chr2:74668310-74671599	968.578	1396.48	446.926	1406.79	1899.12	601.198	1119.85	0.383354	0.0721316	5.31464	1.06867e-07	1.69108e-05
159	ENSMUSG00000020941.7	Map3k14	mitogen-activated protein kinase kinase kinase 14 [Source:MGI Symbol;Acc:MGI:1858204]	chr11;chr11;chr11;chr11;chr11;chr11;chr11;chr11;chr11;chr11;chr11;chr11;chr11;chr11;chr11;chr11;chr11;chr11;chr11;chr11;chr11;chr11;chr11;chr11	103219762;103220805;103221499;103221499;103224246;103225034;103225290;103226987;103227532;103230332;103231032;103231357;103237030;103237498;103238932;103239334;103239632;103239632;103239632;103241037;103241037;103242115;103242115;103267338	103221189;103221189;103221847;103221599;103224390;103225140;103225622;103227137;103227695;103230436;103231163;103231486;103239552;103237635;103239552;103239552;103240134;103239842;103239842;103241106;103241106;103242271;103242389;103267472	-;-;-;-;-;-;-;-;-;-;-;-;-;-;-;-;-;-;-;-;-;-;-;-	6550	chr11:103219762-103267472	137.761	150.16	161.745	230.793	266.208	258.833	200.916	0.382006	0.0921806	4.1441	3.41144e-05	0.00351978
160	ENSMUSG00000050747.14	Trim15	tripartite motif-containing 15 [Source:MGI Symbol;Acc:MGI:1916347]	chr17;chr17;chr17;chr17;chr17;chr17;chr17;chr17;chr17;chr17;chr17;chr17;chr17;chr17;chr17;chr17;chr17;chr17;chr17;chr17;chr17	36860691;36860693;36861318;36862327;36862327;36862327;36862783;36862783;36862783;36864249;36864249;36864249;36864866;36864961;36864961;36866305;36866305;36866305;36866736;36866736;36866736	36861582;36861496;36861582;36862359;36862359;36862359;36862898;36862898;36862898;36864271;36864271;36864271;36865191;36865191;36865191;36866400;36866400;36866400;36866746;36867210;36867187	-;-;-;-;-;-;-;-;-;-;-;-;-;-;-;-;-;-;-;-;-	1961	chr17:36860691-36867210	604.617	783.834	1248.2	824.559	1210.12	1607.12	1046.41	0.379816	0.0746095	5.09072	3.56715e-07	5.37305e-05
161	ENSMUSG00000051510.13	Mafg	v-maf musculoaponeurotic fibrosarcoma oncogene family, protein G (avian) [Source:MGI Symbol;Acc:MGI:96911]	chr11;chr11;chr11;chr11;chr11;chr11;chr11;chr11;chr11;chr11;chr11;chr11;chr11;chr11;chr11	120625117;120629007;120629141;120629232;120629818;120629818;120629818;120629818;120629986;120629986;120630488;120630488;120631224;120633362;120633362	120629736;120629736;120629736;120629736;120629881;120629881;120629881;120629881;120630148;120630016;120630636;120630797;120631440;120633556;120633600	-;-;-;-;-;-;-;-;-;-;-;-;-;-;-	5613	chr11:120625117-120633600	4586.07	3905.15	2569.82	5424.68	5317.2	4024.85	4304.63	0.378892	0.0644292	5.88074	4.08426e-09	7.66942e-07
162	ENSMUSG00000037211.12	Spry1	sprouty RTK signaling antagonist 1 [Source:MGI Symbol;Acc:MGI:1345139]	chr3;chr3;chr3;chr3;chr3;chr3;chr3;chr3	37639947;37639958;37640080;37640520;37640520;37642555;37642555;37642555	37640064;37640105;37640808;37640808;37640808;37644598;37644598;37644598	+;+;+;+;+;+;+;+	2906	chr3:37639947-37644598	619.924	562.598	370.31	909.533	917.809	456.487	639.444	0.378729	0.0833042	4.54634	5.45878e-06	0.000654287
163	ENSMUSG00000067931.6	Zfp948	zinc finger protein 948 [Source:MGI Symbol;Acc:MGI:3040683]	chr17;chr17;chr17;chr17;chr17;chr17	21567008;21569049;21573857;21583030;21584780;21586705	21567245;21569127;21573956;21583142;21584906;21588699	+;+;+;+;+;+	2652	chr17:21567008-21588699	582.507	627.668	572.491	890.65	824.723	807.088	717.521	0.377497	0.079404	4.75413	1.99302e-06	0.000261104
164	ENSMUSG00000049521.2	Cdc42ep1	CDC42 effector protein (Rho GTPase binding) 1 [Source:MGI Symbol;Acc:MGI:1929763]	chr15;chr15;chr15	78842624;78847095;78849165	78842725;78847819;78850897	+;+;+	2560	chr15:78842624-78850897	1175.22	1138.21	323.489	1587.22	1440.66	547.079	1035.31	0.375539	0.0777905	4.82758	1.38205e-06	0.000185372
165	ENSMUSG00000025515.15	Muc2	mucin 2 [Source:MGI Symbol;Acc:MGI:1339364]	chr7;chr7;chr7;chr7;chr7;chr7;chr7;chr7;chr7;chr7;chr7;chr7;chr7;chr7;chr7;chr7;chr7;chr7;chr7;chr7;chr7;chr7;chr7;chr7;chr7;chr7;chr7;chr7;chr7;chr7;chr7;chr7;chr7;chr7;chr7;chr7;chr7;chr7;chr7;chr7;chr7;chr7;chr7;chr7;chr7;chr7;chr7;chr7;chr7;chr7;chr7;chr7;chr7;chr7;chr7;chr7;chr7;chr7;chr7;chr7;chr7;chr7;chr7;chr7;chr7;chr7;chr7;chr7;chr7;chr7;chr7;chr7;chr7;chr7	141690340;141691143;141692627;141693136;141693322;141693566;141693964;141694315;141694515;141694846;141695043;141695332;141695571;141695703;141696266;141696266;141696583;141696583;141697104;141697104;141697581;141697745;141698220;141698644;141699186;141699186;141699224;141699270;141699450;141699450;141700417;141700417;141700798;141700798;141701338;141701338;141702097;141702580;141704165;141744612…	141690444;141691404;141692741;141693229;141693431;141693776;141694089;141694432;141694653;141694956;141695112;141695469;141695735;141695735;141696360;141696360;141696709;141696709;141697247;141697359;141697633;141697845;141698374;141698782;141699332;141699221;141699268;141699332;141699689;141699689;141700573;141700573;141700929;141700929;141701375;141701484;141702141;141702775;141704611;141744835…	+;+;+;+;+;+;+;+;+;+;+;+;+;+;+;+;+;+;+;+;+;+;+;+;+;+;+;+;+;+;+;+;+;+;+;+;+;+;+;+;+;+;+;+;+;+;+;+;+;+;+;+;+;+;+;+;+;+;+;+;+;+;+;+;+;+;+;+;+;+;+;+;+;+	7127	chr7:141690340-141754693	361.41	319.34	3089.11	435.359	416.711	5040.18	1610.35	0.375231	0.0767334	4.89006	1.00803e-06	0.000137831
166	ENSMUSG00000048911.15	Rnf24	ring finger protein 24 [Source:MGI Symbol;Acc:MGI:1261771]	chr2;chr2;chr2;chr2;chr2;chr2;chr2;chr2;chr2;chr2;chr2;chr2;chr2;chr2;chr2;chr2;chr2;chr2;chr2;chr2;chr2;chr2;chr2;chr2;chr2;chr2	131298064;131298065;131298067;131302646;131304252;131304252;131304252;131304252;131304686;131305652;131305652;131305652;131305652;131308475;131308475;131308475;131308475;131312557;131313163;131313163;131313163;131313163;131328874;131352736;131352736;131352736	131303580;131303580;131303580;131303580;131304331;131304331;131304331;131304331;131304774;131305693;131305693;131305693;131305693;131308517;131308517;131308517;131308517;131313312;131313312;131313312;131313314;131313312;131328988;131352892;131352862;131352881	-;-;-;-;-;-;-;-;-;-;-;-;-;-;-;-;-;-;-;-;-;-;-;-;-;-	6801	chr2:131298064-131352892	559.547	743.791	2166.53	757.419	976.096	3073.05	1379.41	0.371936	0.0691182	5.38116	7.40069e-08	1.20494e-05
167	ENSMUSG00000027995.10	Tlr2	toll-like receptor 2 [Source:MGI Symbol;Acc:MGI:1346060]	chr3;chr3;chr3	83836272;83840889;83841520	83838789;83841136;83841767	-;-;-	3014	chr3:83836272-83841767	1243.25	1560.66	2482.57	1653.31	2002.65	3544.84	2081.21	0.371724	0.0630335	5.89725	3.69602e-09	6.98696e-07
168	ENSMUSG00000024521.8	Pmaip1	phorbol-12-myristate-13-acetate-induced protein 1 [Source:MGI Symbol;Acc:MGI:1930146]	chr18;chr18;chr18;chr18;chr18;chr18;chr18;chr18	66458533;66458575;66458593;66460843;66460843;66463270;66463270;66463270	66458812;66458812;66458637;66460998;66460998;66465560;66465565;66464080	+;+;+;+;+;+;+;+	2732	chr18:66458533-66465565	3327.52	3960.21	5098.15	5066.95	5297.19	6076.69	4804.45	0.370893	0.0617866	6.00281	1.93931e-09	3.74141e-07
169	ENSMUSG00000075611.5	Gm11545	predicted gene 11545 [Source:MGI Symbol;Acc:MGI:2144683]	chr11;chr11;chr11	94756976;94757359;94757731	94757152;94757523;94757763	-;-;-	375	chr11:94756976-94757763	302.734	348.37	405.425	485.714	444.55	635.317	437.018	0.369814	0.0873549	4.23346	2.30119e-05	0.00246455
170	ENSMUSG00000038550.10	Ciart	circadian associated repressor of transcription [Source:MGI Symbol;Acc:MGI:2684975]	chr3;chr3;chr3;chr3;chr3;chr3;chr3;chr3;chr3;chr3;chr3;chr3;chr3;chr3;chr3;chr3;chr3;chr3;chr3;chr3;chr3;chr3;chr3;chr3;chr3;chr3;chr3;chr3;chr3;chr3	95878503;95878505;95878804;95879510;95880409;95880409;95880409;95880409;95880452;95880635;95880635;95880635;95880635;95880635;95880673;95880983;95880983;95880983;95880983;95880983;95880983;95881181;95881181;95881181;95881181;95881181;95881955;95882155;95882155;95882155	95879149;95879149;95879149;95879785;95880520;95880520;95880520;95880520;95880520;95880713;95880713;95880713;95880713;95880713;95880713;95881058;95881058;95881058;95881058;95881058;95881058;95881589;95881279;95881246;95881589;95882205;95882074;95882203;95882251;95882231	-;-;-;-;-;-;-;-;-;-;-;-;-;-;-;-;-;-;-;-;-;-;-;-;-;-;-;-;-;-	2261	chr3:95878503-95882251	259.365	236.251	302.207	327.306	383.653	530.608	339.898	0.368228	0.0904295	4.07199	4.66134e-05	0.00472288
171	ENSMUSG00000015837.15	Sqstm1	sequestosome 1 [Source:MGI Symbol;Acc:MGI:107931]	chr11;chr11;chr11;chr11;chr11;chr11;chr11;chr11;chr11;chr11;chr11;chr11;chr11;chr11;chr11;chr11;chr11;chr11;chr11;chr11;chr11;chr11;chr11;chr11;chr11;chr11;chr11;chr11;chr11;chr11;chr11;chr11;chr11	50199366;50200152;50200167;50200611;50202312;50202399;50202399;50202443;50202513;50202814;50202814;50202814;50202814;50202814;50202833;50205679;50206023;50206023;50206023;50206023;50207160;50207160;50207160;50207160;50207407;50207407;50207407;50207821;50207821;50207821;50210553;50210553;50210553	50200947;50200947;50200947;50200912;50202594;50202429;50202594;50202594;50202594;50203034;50203118;50202954;50203034;50203034;50203034;50206103;50206100;50206103;50206103;50206103;50207319;50207301;50207301;50207301;50207636;50207636;50207636;50207916;50207916;50207916;50210765;50210827;50210791	-;-;-;-;-;-;-;-;-;-;-;-;-;-;-;-;-;-;-;-;-;-;-;-;-;-;-;-;-;-;-;-;-	3356	chr11:50199366-50210827	11863.6	11779.5	14122.9	14686.8	15559.3	19847.8	14643.3	0.368212	0.0500198	7.36132	1.82097e-13	4.97974e-11
172	ENSMUSG00000047044.7	D030056L22Rik	RIKEN cDNA D030056L22 gene [Source:MGI Symbol;Acc:MGI:3583960]	chr19;chr19;chr19;chr19	18713193;18713236;18717219;18717222	18713659;18713659;18718428;18718428	+;+;+;+	1677	chr19:18713193-18718428	975.381	1008.07	616.119	1374.27	1309.29	868.267	1025.23	0.365524	0.0730311	5.00504	5.58494e-07	8.02608e-05
173	ENSMUSG00000026971.15	Itgb6	integrin beta 6 [Source:MGI Symbol;Acc:MGI:96615]	chr2;chr2;chr2;chr2;chr2;chr2;chr2;chr2;chr2;chr2;chr2;chr2;chr2;chr2;chr2;chr2;chr2;chr2;chr2;chr2;chr2;chr2;chr2;chr2;chr2;chr2;chr2;chr2;chr2;chr2;chr2;chr2;chr2;chr2;chr2;chr2;chr2;chr2;chr2;chr2;chr2;chr2;chr2;chr2;chr2;chr2;chr2;chr2;chr2;chr2;chr2;chr2;chr2;chr2;chr2;chr2;chr2;chr2;chr2;chr2;chr2;chr2;chr2;chr2;chr2;chr2;chr2;chr2;chr2;chr2;chr2;chr2;chr2;chr2;chr2;chr2;chr2;chr2;chr2;chr2…	60598292;60600231;60604245;60605139;60605140;60605140;60611367;60611367;60611367;60611367;60616645;60616645;60616645;60616645;60620211;60620211;60620211;60620211;60627748;60627748;60627748;60627748;60628335;60628335;60628335;60628335;60634431;60634580;60634580;60634580;60634580;60649974;60649974;60649974;60649974;60649974;60653048;60653142;60653142;60653142;60653142;60653142;60654639;60654639;606…	60600583;60600583;60605306;60605306;60605306;60605306;60611486;60611486;60611486;60611486;60616739;60616739;60616739;60616739;60620433;60620433;60620433;60620433;60628165;60628165;60628165;60628165;60628469;60628469;60628469;60628469;60634669;60634669;60634669;60634669;60634669;60650069;60650069;60650069;60650069;60650069;60653303;60653303;60653303;60653303;60653303;60653303;60654804;60654804;606…	-;-;-;-;-;-;-;-;-;-;-;-;-;-;-;-;-;-;-;-;-;-;-;-;-;-;-;-;-;-;-;-;-;-;-;-;-;-;-;-;-;-;-;-;-;-;-;-;-;-;-;-;-;-;-;-;-;-;-;-;-;-;-;-;-;-;-;-;-;-;-;-;-;-;-;-;-;-;-;-;-;-;-;-;-;-;-	7111	chr2:60598292-60722643	1284.92	1363.45	1378.02	1713.11	1826.92	1875.36	1573.63	0.364509	0.0652186	5.58903	2.28347e-08	4.12297e-06
174	ENSMUSG00000024750.11	Zfand5	zinc finger, AN1-type domain 5 [Source:MGI Symbol;Acc:MGI:1278334]	chr19;chr19;chr19;chr19;chr19;chr19;chr19;chr19;chr19;chr19;chr19;chr19;chr19;chr19;chr19;chr19;chr19;chr19;chr19;chr19;chr19;chr19;chr19	21272278;21272687;21273246;21275980;21276040;21276426;21276426;21276426;21276978;21276978;21276978;21277655;21277655;21277655;21279625;21279625;21279625;21279625;21280423;21280423;21280423;21280423;21280423	21272742;21272742;21273342;21277089;21279750;21276585;21276585;21276585;21277089;21277089;21277089;21277758;21277758;21277758;21279750;21279750;21279750;21279750;21280664;21280971;21280433;21282290;21286840	+;+;+;+;+;+;+;+;+;+;+;+;+;+;+;+;+;+;+;+;+;+;+	10751	chr19:21272278-21286840	5844.63	6087.48	6236.74	8018.99	7426.86	8493.25	7017.99	0.359969	0.0531393	6.77405	1.25224e-11	2.91503e-09
175	ENSMUSG00000036390.8	Gadd45a	growth arrest and DNA-damage-inducible 45 alpha [Source:MGI Symbol;Acc:MGI:107799]	chr6;chr6;chr6;chr6;chr6;chr6;chr6;chr6;chr6;chr6;chr6;chr6;chr6;chr6;chr6;chr6;chr6;chr6;chr6;chr6	67035096;67035459;67035459;67035466;67035579;67036371;67036678;67036678;67036678;67036678;67036897;67037010;67037010;67037010;67037010;67037201;67037201;67037201;67037201;67037201	67035772;67035772;67035772;67035772;67035772;67036915;67036915;67037186;67036915;67036915;67037111;67037111;67037111;67037201;67037111;67037251;67037377;67037457;67037406;67037364	-;-;-;-;-;-;-;-;-;-;-;-;-;-;-;-;-;-;-;-	1764	chr6:67035096-67037457	1112.29	1332.42	2820.95	1588.27	1810.39	3498.95	2027.21	0.358712	0.0646527	5.54828	2.88486e-08	4.98515e-06
176	ENSMUSG00000045319.13	Proser2	proline and serine rich 2 [Source:MGI Symbol;Acc:MGI:2442238]	chr2;chr2;chr2;chr2;chr2;chr2;chr2;chr2;chr2;chr2;chr2;chr2;chr2;chr2;chr2	6097607;6100025;6101190;6102813;6102813;6102813;6113893;6113893;6113893;6124811;6129628;6129896;6130042;6130042;6130042	6101360;6101360;6101360;6103065;6103065;6103065;6114113;6114113;6114113;6129829;6129829;6130146;6130181;6130139;6130211	-;-;-;-;-;-;-;-;-;-;-;-;-;-;-	9563	chr2:6097607-6130211	994.939	983.046	744.876	1332.3	1246.65	1121.22	1070.51	0.358565	0.0737644	4.86096	1.1682e-06	0.000158196
177	ENSMUSG00000042419.8	Nfkbil1	nuclear factor of kappa light polypeptide gene enhancer in B cells inhibitor like 1 [Source:MGI Symbol;Acc:MGI:1340031]	chr17;chr17;chr17;chr17;chr17;chr17	35220175;35220836;35221137;35221137;35234952;35235650	35220976;35220976;35221358;35221657;35235231;35235792	-;-;-;-;-;-	1746	chr17:35220175-35235792	556.146	530.564	443.733	746.929	762.086	625.905	610.894	0.354804	0.081081	4.37591	1.20925e-05	0.00134098
178	ENSMUSG00000053004.9	Hrh1	histamine receptor H1 [Source:MGI Symbol;Acc:MGI:107619]	chr6;chr6;chr6;chr6;chr6;chr6;chr6;chr6;chr6;chr6;chr6;chr6	114397936;114398086;114403666;114403825;114408774;114451129;114458519;114479725;114479725;114479725;114479725;114479725	114397998;114398419;114403897;114403897;114408920;114451192;114458556;114482468;114482470;114479866;114483296;114482404	+;+;+;+;+;+;+;+;+;+;+;+	4450	chr6:114397936-114483296	108.848	73.0777	145.783	155.261	206.181	248.244	156.232	0.35343	0.0900763	3.92367	8.72089e-05	0.0084997
179	ENSMUSG00000017009.3	Sdc4	syndecan 4 [Source:MGI Symbol;Acc:MGI:1349164]	chr2;chr2;chr2;chr2;chr2;chr2;chr2;chr2;chr2;chr2	164424247;164425900;164428893;164428893;164429680;164429680;164431187;164431187;164443090;164443799	164426237;164426237;164429088;164429088;164429726;164429726;164431313;164431313;164443186;164443887	-;-;-;-;-;-;-;-;-;-	2547	chr2:164424247-164443887	8206.97	8542.09	6392.1	9915.69	10777.1	9613.29	8907.87	0.353189	0.0582387	6.06451	1.32353e-09	2.60698e-07
180	ENSMUSG00000046962.16	Zbtb21	zinc finger and BTB domain containing 21 [Source:MGI Symbol;Acc:MGI:1927240]	chr16;chr16;chr16;chr16;chr16;chr16;chr16;chr16;chr16;chr16;chr16;chr16;chr16;chr16;chr16;chr16;chr16;chr16;chr16;chr16;chr16;chr16	97943357;97947435;97947833;97949761;97949764;97949764;97951470;97951470;97952530;97952928;97952950;97956758;97956758;97956758;97956758;97962414;97962414;97962414;97962414;97962414;97962513;97962513	97943675;97953093;97953093;97950869;97950869;97950869;97953093;97953098;97953093;97953093;97953093;97956900;97956894;97956900;97956900;97962601;97962593;97962609;97962621;97962615;97962622;97962615	-;-;-;-;-;-;-;-;-;-;-;-;-;-;-;-;-;-;-;-;-;-	6335	chr16:97943357-97962622	968.578	873.929	844.903	1189.63	1277.97	1175.34	1055.06	0.350391	0.0741422	4.72593	2.29064e-06	0.00029733
181	ENSMUSG00000040600.9	Eps8l3	EPS8-like 3 [Source:MGI Symbol;Acc:MGI:2139743]	chr3;chr3;chr3;chr3;chr3;chr3;chr3;chr3;chr3;chr3;chr3;chr3;chr3;chr3;chr3;chr3;chr3;chr3;chr3;chr3;chr3;chr3;chr3;chr3;chr3	107877229;107877244;107877262;107879347;107879347;107879541;107881095;107881095;107881095;107881516;107881516;107882810;107883357;107883604;107883886;107884092;107884367;107884755;107890404;107890700;107890881;107891255;107891693;107892234;107892583	107877366;107877366;107877366;107879401;107879401;107879605;107881253;107881253;107881253;107881629;107881665;107882865;107883514;107883722;107884006;107884153;107884441;107884903;107890485;107890734;107891073;107891383;107891766;107892366;107892900	+;+;+;+;+;+;+;+;+;+;+;+;+;+;+;+;+;+;+;+;+;+;+;+;+	2271	chr3:107877229-107892900	11813.4	13056.9	25951.5	15521.9	17006.9	32774.1	19354.1	0.346439	0.0453612	7.63734	2.21752e-14	6.64479e-12
182	ENSMUSG00000020303.2	Stc2	stanniocalcin 2 [Source:MGI Symbol;Acc:MGI:1316731]	chr11;chr11;chr11;chr11;chr11;chr11;chr11;chr11;chr11;chr11;chr11;chr11;chr11;chr11	31357307;31357986;31365332;31365332;31365441;31367726;31367726;31367726;31367999;31368003;31368896;31369712;31369712;31370012	31360528;31360528;31365392;31365543;31365543;31368166;31369103;31367868;31368327;31368327;31369056;31369793;31370074;31370047	-;-;-;-;-;-;-;-;-;-;-;-;-;-	5175	chr11:31357307-31370074	4079.25	3291.5	3725.45	4813.07	4604.7	5099.01	4268.83	0.345735	0.0591274	5.84729	4.99658e-09	9.32044e-07
183	ENSMUSG00000035172.15	Plekhh3	pleckstrin homology domain containing, family H (with MyTH4 domain) member 3 [Source:MGI Symbol;Acc:MGI:2384950]	chr11;chr11;chr11;chr11;chr11;chr11;chr11;chr11;chr11;chr11;chr11;chr11;chr11;chr11;chr11;chr11;chr11;chr11;chr11;chr11;chr11;chr11;chr11;chr11;chr11;chr11;chr11;chr11;chr11;chr11;chr11;chr11;chr11;chr11;chr11;chr11;chr11;chr11;chr11;chr11;chr11;chr11;chr11;chr11;chr11;chr11;chr11;chr11;chr11;chr11;chr11;chr11;chr11	101162679;101162679;101162679;101162682;101163506;101163506;101163506;101163506;101164013;101164013;101164038;101164038;101164167;101164659;101164659;101164659;101164659;101165051;101165051;101165060;101165060;101165060;101165484;101165484;101165484;101165484;101166354;101166354;101166354;101167450;101167450;101167450;101167474;101167675;101167675;101167675;101167675;101167918;101167918;101167918…	101163064;101163064;101163064;101163064;101163697;101163697;101163697;101163697;101164471;101164471;101164471;101164471;101164791;101164791;101164791;101164791;101164791;101165187;101165187;101165324;101165187;101165187;101165691;101165691;101165691;101165620;101166660;101166660;101166660;101167570;101167570;101167570;101167570;101167832;101167832;101167832;101167832;101168109;101168109;101168109…	-;-;-;-;-;-;-;-;-;-;-;-;-;-;-;-;-;-;-;-;-;-;-;-;-;-;-;-;-;-;-;-;-;-;-;-;-;-;-;-;-;-;-;-;-;-;-;-;-;-;-;-;-	3582	chr11:101162679-101171351	931.161	1021.09	1468.47	1213.76	1393.68	1943.6	1328.63	0.34474	0.0681291	5.06009	4.19049e-07	6.17977e-05
184	ENSMUSG00000035828.11	Pim3	proviral integration site 3 [Source:MGI Symbol;Acc:MGI:1355297]	chr15;chr15;chr15;chr15;chr15;chr15;chr15;chr15	88862186;88862838;88863041;88863179;88864316;88864575;88864920;88865064	88862752;88862947;88863091;88863548;88864492;88865726;88864985;88865519	+;+;+;+;+;+;+;+	2427	chr15:88862186-88865726	2400.61	2095.23	1869.64	3029.68	3037.9	2334.2	2461.21	0.344443	0.0629668	5.47023	4.49445e-08	7.58055e-06
185	ENSMUSG00000020806.15	Rhbdf2	rhomboid 5 homolog 2 [Source:MGI Symbol;Acc:MGI:2442473]	chr11;chr11;chr11;chr11;chr11;chr11;chr11;chr11;chr11;chr11;chr11;chr11;chr11;chr11;chr11;chr11;chr11;chr11;chr11;chr11;chr11;chr11;chr11;chr11;chr11;chr11;chr11;chr11;chr11;chr11;chr11;chr11;chr11;chr11;chr11;chr11;chr11;chr11;chr11;chr11;chr11;chr11;chr11;chr11;chr11;chr11;chr11;chr11;chr11;chr11;chr11	116598165;116598169;116600061;116600061;116600398;116600398;116600610;116600610;116600895;116600895;116601086;116601086;116601086;116601285;116601285;116601285;116601594;116601594;116601594;116601889;116601889;116601889;116602189;116602189;116602189;116603253;116603653;116603653;116603932;116603932;116603932;116604378;116604378;116604378;116604961;116604961;116604961;116605243;116605243;116605243…	116599438;116599438;116600214;116600214;116600498;116600498;116600685;116600685;116600989;116600989;116601149;116601149;116601149;116601391;116601391;116601391;116601755;116601755;116601755;116601963;116601963;116601963;116602595;116602300;116602300;116603853;116603853;116603853;116604050;116604050;116604050;116604506;116604506;116604506;116605164;116605164;116605164;116606232;116605438;116605438…	-;-;-;-;-;-;-;-;-;-;-;-;-;-;-;-;-;-;-;-;-;-;-;-;-;-;-;-;-;-;-;-;-;-;-;-;-;-;-;-;-;-;-;-;-;-;-;-;-;-;-	5293	chr11:116598165-116627019	1684.59	1534.63	1091.78	2109.65	1947.84	1630.65	1666.52	0.343915	0.0684609	5.02352	5.07325e-07	7.36588e-05
186	ENSMUSG00000018983.9	E2f2	E2F transcription factor 2 [Source:MGI Symbol;Acc:MGI:1096341]	chr4;chr4;chr4;chr4;chr4;chr4;chr4;chr4;chr4;chr4;chr4	136172394;136178436;136180358;136180783;136181286;136181286;136184423;136184423;136186799;136186799;136192757	136173038;136178541;136180577;136180925;136181444;136181444;136184537;136184537;136186807;136186991;136196057	+;+;+;+;+;+;+;+;+;+;+	4882	chr4:136172394-136196057	957.523	932.992	1132.21	1263.07	1162.27	1660.06	1184.69	0.34386	0.0720556	4.77215	1.82266e-06	0.000241028
187	ENSMUSG00000063415.12	Cyp26b1	cytochrome P450, family 26, subfamily b, polypeptide 1 [Source:MGI Symbol;Acc:MGI:2176159]	chr6;chr6;chr6;chr6;chr6;chr6;chr6;chr6;chr6;chr6;chr6;chr6;chr6;chr6;chr6;chr6;chr6;chr6;chr6;chr6;chr6;chr6;chr6;chr6;chr6;chr6;chr6;chr6;chr6;chr6;chr6	84571414;84571944;84571944;84571944;84574241;84575009;84575009;84575009;84575009;84575009;84576535;84576535;84576535;84576535;84576535;84576929;84576929;84576929;84576929;84576929;84584250;84584250;84584250;84584250;84587581;84587802;84587802;84587802;84587802;84593640;84593789	84574659;84574659;84574659;84574659;84574659;84575293;84575293;84575293;84575293;84575293;84576690;84576690;84576690;84576690;84576690;84577204;84577204;84577204;84577204;84577204;84584474;84584474;84584474;84584474;84587680;84588005;84588193;84588638;84588193;84593746;84593908	-;-;-;-;-;-;-;-;-;-;-;-;-;-;-;-;-;-;-;-;-;-;-;-;-;-;-;-;-;-;-	5352	chr6:84571414-84593908	948.169	1488.58	355.412	1377.41	1839.1	491.783	1083.41	0.342589	0.0747401	4.58374	4.56741e-06	0.000559349
188	ENSMUSG00000000531.5	Grasp	GRP1 (general receptor for phosphoinositides 1)-associated scaffold protein [Source:MGI Symbol;Acc:MGI:1860303]	chr15;chr15;chr15;chr15;chr15;chr15;chr15;chr15	101224188;101226914;101228832;101228991;101230534;101230725;101230985;101231517	101224544;101226963;101228886;101229093;101230627;101230791;101231051;101232756	+;+;+;+;+;+;+;+	2033	chr15:101224188-101232756	829.116	843.898	715.081	1067.94	1181.41	961.212	933.109	0.339157	0.0742477	4.5679	4.92627e-06	0.000598096
189	ENSMUSG00000005968.14	Tuft1	tuftelin 1 [Source:MGI Symbol;Acc:MGI:109572]	chr3;chr3;chr3;chr3;chr3;chr3;chr3;chr3;chr3;chr3;chr3;chr3;chr3;chr3;chr3;chr3;chr3;chr3;chr3;chr3;chr3;chr3;chr3;chr3;chr3;chr3;chr3;chr3;chr3;chr3;chr3;chr3;chr3;chr3;chr3;chr3;chr3;chr3;chr3;chr3;chr3;chr3;chr3;chr3;chr3;chr3;chr3;chr3	94612757;94612759;94612996;94614160;94614724;94614724;94614724;94614724;94615770;94615770;94615770;94616622;94616622;94616622;94622051;94622051;94622051;94622688;94622688;94622688;94622711;94628197;94628197;94628197;94628197;94632597;94632597;94632597;94632597;94634458;94634458;94634458;94635409;94635409;94635409;94635409;94635418;94638925;94638925;94638925;94638925;94639387;94639395;94658725;946…	94614191;94614191;94614191;94614191;94614824;94615301;94614824;94614824;94615853;94615853;94615853;94616727;94616727;94616727;94622145;94622145;94622145;94622816;94622816;94622816;94622816;94628310;94628310;94628310;94628310;94632662;94632662;94632662;94632662;94634547;94634547;94634547;94635495;94635495;94635495;94635495;94635495;94639026;94639026;94639026;94639026;94639469;94639469;94658803;946…	-;-;-;-;-;-;-;-;-;-;-;-;-;-;-;-;-;-;-;-;-;-;-;-;-;-;-;-;-;-;-;-;-;-;-;-;-;-;-;-;-;-;-;-;-;-;-;-	3117	chr3:94612757-94658872	2824.1	3390.61	3791.42	3746.18	4214.09	5033.12	3833.25	0.33915	0.0551246	6.15242	7.63118e-10	1.55759e-07
190	ENSMUSG00000036894.3	Rap2b	RAP2B, member of RAS oncogene family [Source:MGI Symbol;Acc:MGI:1921262]	chr3	61361638	61368430	+	6793	chr3:61361638-61368430	1133.55	1373.46	2415.53	1488.61	1752.1	3248.35	1901.93	0.338412	0.0630468	5.36763	7.97798e-08	1.29147e-05
191	ENSMUSG00000055994.15	Nod2	nucleotide-binding oligomerization domain containing 2 [Source:MGI Symbol;Acc:MGI:2429397]	chr8;chr8;chr8;chr8;chr8;chr8;chr8;chr8;chr8;chr8;chr8;chr8;chr8;chr8;chr8;chr8;chr8;chr8;chr8;chr8;chr8;chr8;chr8;chr8;chr8;chr8;chr8;chr8;chr8;chr8;chr8;chr8;chr8;chr8;chr8;chr8;chr8;chr8;chr8;chr8;chr8;chr8;chr8	88647315;88647315;88647384;88651341;88652865;88652865;88652865;88652865;88660539;88660539;88660539;88660539;88663632;88663698;88663698;88663698;88670411;88670411;88670411;88670663;88670663;88670663;88672675;88672675;88672675;88674906;88674906;88674906;88675447;88675447;88675447;88681614;88681614;88681614;88684446;88684446;88684446;88686630;88686630;88686630;88687560;88687560;88687560	88647409;88647409;88647409;88651448;88653331;88653331;88653331;88653331;88660644;88660644;88660644;88660644;88665513;88665700;88665513;88665513;88670494;88670494;88670494;88670746;88670746;88670746;88672758;88672758;88672758;88674989;88674989;88674989;88675530;88675530;88675530;88681697;88681697;88681697;88684529;88684529;88684529;88687295;88687295;88687295;88688474;88688474;88688474	+;+;+;+;+;+;+;+;+;+;+;+;+;+;+;+;+;+;+;+;+;+;+;+;+;+;+;+;+;+;+;+;+;+;+;+;+;+;+;+;+;+;+	5014	chr8:88647315-88688474	147.115	157.167	65.9748	474.174	613.323	558.844	336.1	0.336191	0.0696057	4.82993	1.36584e-06	0.000184074
192	ENSMUSG00000034855.13	Cxcl10	chemokine (C-X-C motif) ligand 10 [Source:MGI Symbol;Acc:MGI:1352450]	chr5;chr5;chr5;chr5;chr5;chr5;chr5;chr5;chr5;chr5	92346638;92346638;92346805;92347805;92348001;92348089;92348089;92348754;92348754;92348754	92348867;92347385;92347894;92347894;92348215;92348215;92348215;92348882;92348889;92348882	-;-;-;-;-;-;-;-;-;-	2252	chr5:92346638-92348889	66.3293	73.0777	76.6158	400.74	507.187	1381.23	417.53	0.335393	0.0628016	5.34053	9.26766e-08	1.47481e-05
193	ENSMUSG00000036432.8	Siah2	siah E3 ubiquitin protein ligase 2 [Source:MGI Symbol;Acc:MGI:108062]	chr3;chr3;chr3;chr3	58674938;58676176;58685550;58691396	58676443;58676443;58686037;58692400	-;-;-;-	2999	chr3:58674938-58692400	1007.7	904.962	773.607	1259.92	1190.11	1130.63	1044.49	0.33528	0.0737431	4.54659	5.45216e-06	0.000654287
194	ENSMUSG00000024036.16	Slc37a1	solute carrier family 37 (glycerol-3-phosphate transporter), member 1 [Source:MGI Symbol;Acc:MGI:2446181]	chr17;chr17;chr17;chr17;chr17;chr17;chr17;chr17;chr17;chr17;chr17;chr17;chr17;chr17;chr17;chr17;chr17;chr17;chr17;chr17;chr17;chr17;chr17;chr17;chr17;chr17;chr17;chr17;chr17;chr17;chr17;chr17;chr17;chr17;chr17;chr17;chr17;chr17;chr17;chr17;chr17;chr17;chr17;chr17;chr17;chr17;chr17;chr17;chr17;chr17;chr17;chr17;chr17;chr17;chr17;chr17;chr17;chr17;chr17;chr17;chr17;chr17;chr17;chr17;chr17;chr17;chr…	31286792;31289940;31295483;31295826;31296204;31296215;31296367;31296990;31296993;31300290;31300290;31300290;31300290;31300290;31300290;31300290;31300290;31300339;31305543;31305875;31307280;31307280;31307280;31307280;31307280;31307280;31307280;31307280;31307465;31307748;31315494;31315494;31315494;31315494;31315494;31315494;31315494;31315494;31316141;31316141;31316141;31316141;31316141;31316141;313…	31286844;31290080;31295754;31296031;31296255;31296915;31296423;31297179;31297069;31300507;31300427;31300507;31300507;31300507;31300507;31300507;31300507;31300507;31305630;31305965;31307361;31307361;31307361;31307361;31307361;31307361;31307361;31307361;31310206;31307957;31315626;31315626;31315605;31315626;31315626;31315626;31315618;31315626;31316219;31316219;31316219;31316219;31316193;31316219;313…	+;+;+;+;+;+;+;+;+;+;+;+;+;+;+;+;+;+;+;+;+;+;+;+;+;+;+;+;+;+;+;+;+;+;+;+;+;+;+;+;+;+;+;+;+;+;+;+;+;+;+;+;+;+;+;+;+;+;+;+;+;+;+;+;+;+;+;+;+;+;+;+;+;+;+;+;+;+;+;+;+;+;+;+;+;+;+;+;+;+;+;+;+;+;+;+;+;+;+;+;+;+;+;+;+;+;+;+;+;+;+;+;+;+;+;+;+;+;+;+;+;+;+;+;+;+;+;+;+;+;+;+;+;+;+;+;+;+;+;+;+;+;+;+;+;+;+;+;+;+;+;+	11596	chr17:31286792-31350739	5385.43	5770.14	8900.21	6537.73	7388.58	12193.4	7695.91	0.332269	0.0521905	6.36647	1.93422e-10	4.06576e-08
195	ENSMUSG00000050914.16	Ankrd37	ankyrin repeat domain 37 [Source:MGI Symbol;Acc:MGI:3603344]	chr8;chr8;chr8;chr8;chr8;chr8;chr8;chr8;chr8;chr8;chr8;chr8;chr8;chr8;chr8;chr8;chr8;chr8;chr8;chr8;chr8;chr8;chr8;chr8	45996902;45996911;45996914;45996965;45997614;45997614;45997614;45997614;45997782;45998132;45998397;45998397;45998397;45998397;45999251;45999251;45999251;45999251;45999251;45999617;45999617;45999651;46001254;46005682	45997125;45997125;45997125;45997125;45997868;45997820;45997820;45997820;45997820;45998488;45998488;45998488;45998488;45998488;45999403;45999403;45999566;45999403;45999403;45999849;45999867;45999867;46001363;46005707	-;-;-;-;-;-;-;-;-;-;-;-;-;-;-;-;-;-;-;-;-;-;-;-	1539	chr8:45996902-46005707	1415.88	1353.44	1215.21	1715.21	2206.22	1463.58	1561.59	0.330061	0.075322	4.382	1.17595e-05	0.0013144
196	ENSMUSG00000025612.5	Bach1	BTB and CNC homology 1, basic leucine zipper transcription factor 1 [Source:MGI Symbol;Acc:MGI:894680]	chr16;chr16;chr16;chr16;chr16;chr16;chr16;chr16;chr16;chr16;chr16;chr16	87698945;87698965;87699004;87715331;87715331;87718807;87718807;87718807;87722402;87722402;87729437;87732486	87699056;87699056;87699056;87715624;87715624;87720150;87720150;87719143;87722920;87722608;87733346;87732601	+;+;+;+;+;+;+;+;+;+;+;+	6179	chr16:87698945-87733346	5358.22	5897.27	9023.64	6734.95	7262.44	12281.6	7759.69	0.328486	0.0513879	6.39229	1.63421e-10	3.46097e-08
197	ENSMUSG00000055926.3	Gm14137	predicted gene 14137 [Source:MGI Symbol;Acc:MGI:3651144]	chr2;chr2	119174509;119174509	119177575;119177575	+;+	3067	chr2:119174509-119177575	540.839	528.562	1267.35	660.906	773.395	1694.18	910.873	0.326543	0.0765231	4.26724	1.97903e-05	0.00214397
198	ENSMUSG00000010095.13	Slc3a2	solute carrier family 3 (activators of dibasic and neutral amino acid transport), member 2 [Source:MGI Symbol;Acc:MGI:96955]	chr19;chr19;chr19;chr19;chr19;chr19;chr19;chr19;chr19;chr19;chr19;chr19;chr19;chr19;chr19;chr19;chr19;chr19;chr19;chr19;chr19;chr19;chr19;chr19;chr19;chr19;chr19;chr19;chr19;chr19;chr19;chr19;chr19;chr19;chr19;chr19;chr19;chr19;chr19;chr19;chr19;chr19;chr19;chr19;chr19;chr19;chr19	8706882;8707587;8707617;8708194;8708194;8708194;8709005;8709005;8709005;8709230;8709230;8709230;8709308;8709550;8709550;8709550;8709550;8709715;8709715;8709715;8709715;8709734;8709766;8711834;8711834;8711834;8711834;8711834;8712730;8712730;8712730;8712730;8712730;8712866;8713156;8713342;8713342;8713342;8713342;8713342;8713409;8713420;8713961;8714115;8714318;8722984;8722984	8708094;8708094;8708094;8708277;8708277;8708277;8709145;8709145;8709145;8709410;8709410;8709410;8709410;8709608;8709608;8709608;8709608;8709783;8709783;8709783;8709783;8709783;8709783;8711928;8711928;8711928;8711928;8711928;8712903;8712903;8712903;8712985;8712903;8712903;8713752;8713752;8713356;8713355;8713879;8713752;8713752;8713752;8714096;8714183;8714433;8723198;8723369	-;-;-;-;-;-;-;-;-;-;-;-;-;-;-;-;-;-;-;-;-;-;-;-;-;-;-;-;-;-;-;-;-;-;-;-;-;-;-;-;-;-;-;-;-;-;-	3529	chr19:8706882-8723369	5464.51	4873.18	4467.13	6480.03	6253.28	6230.82	5628.16	0.32389	0.0560478	5.77882	7.52254e-09	1.394e-06
199	ENSMUSG00000027358.6	Bmp2	bone morphogenetic protein 2 [Source:MGI Symbol;Acc:MGI:88177]	chr2;chr2;chr2	133552159;133554419;133560874	133553351;133554768;133562885	+;+;+	3555	chr2:133552159-133562885	1943.11	2518.68	4591.63	2697.13	3011.81	5913.16	3445.92	0.322331	0.0589652	5.46646	4.59111e-08	7.6975e-06
200	ENSMUSG00000055652.14	Klhl25	kelch-like 25 [Source:MGI Symbol;Acc:MGI:2668031]	chr7;chr7;chr7;chr7;chr7;chr7;chr7;chr7;chr7;chr7;chr7;chr7;chr7;chr7	75848310;75848338;75848341;75848364;75848397;75848441;75865337;75865337;75865337;75865337;75866224;75872698;75872698;75872698	75848473;75848484;75848484;75848442;75848473;75848576;75867491;75865627;75867141;75867141;75867487;75873525;75874131;75874130	+;+;+;+;+;+;+;+;+;+;+;+;+;+	3856	chr7:75848310-75874131	778.094	824.877	741.684	976.673	997.846	1183.57	917.124	0.320246	0.0792163	4.04268	5.28437e-05	0.00531589
201	ENSMUSG00000052485.7	Tmem171	transmembrane protein 171 [Source:MGI Symbol;Acc:MGI:2685751]	chr13;chr13;chr13;chr13;chr13;chr13	98686235;98688348;98692004;98692314;98694347;98694806	98686516;98688483;98692717;98692717;98694768;98694834	-;-;-;-;-;-	1583	chr13:98686235-98694834	2737.36	3439.66	5065.16	3651.77	4587.31	5944.92	4237.7	0.314734	0.0573471	5.48822	4.05995e-08	6.9307e-06
202	ENSMUSG00000039384.8	Dusp10	dual specificity phosphatase 10 [Source:MGI Symbol;Acc:MGI:1927070]	chr1;chr1;chr1;chr1;chr1;chr1;chr1	184013302;184013618;184034381;184036801;184036801;184068852;184074258	184013434;184013734;184034569;184037274;184037652;184069223;184075636	+;+;+;+;+;+;+	3042	chr1:184013302-184075636	533.185	763.812	1475.92	779.45	1026.55	1744.77	1053.95	0.313701	0.0754665	4.15682	3.22703e-05	0.00334175
203	ENSMUSG00000020593.16	Lpin1	lipin 1 [Source:MGI Symbol;Acc:MGI:1891340]	chr12;chr12;chr12;chr12;chr12;chr12;chr12;chr12;chr12;chr12;chr12;chr12;chr12;chr12;chr12;chr12;chr12;chr12;chr12;chr12;chr12;chr12;chr12;chr12;chr12;chr12;chr12;chr12;chr12;chr12;chr12;chr12;chr12;chr12;chr12;chr12;chr12;chr12;chr12;chr12;chr12;chr12;chr12;chr12;chr12;chr12;chr12;chr12;chr12;chr12;chr12;chr12;chr12;chr12;chr12;chr12;chr12;chr12;chr12;chr12;chr12;chr12;chr12;chr12;chr12;chr12;chr…	16535669;16535954;16535954;16535954;16537040;16537188;16538373;16540914;16540914;16540914;16540914;16540914;16540914;16540914;16541714;16541714;16541714;16541714;16541714;16541714;16541714;16544644;16544644;16544644;16544644;16544644;16544644;16544644;16546721;16546721;16546721;16546721;16546721;16546721;16546721;16547486;16547486;16547486;16547486;16547486;16547486;16547486;16548877;16548877;165…	16538572;16538572;16538572;16538572;16538572;16538572;16538572;16541017;16541017;16541017;16541017;16541017;16541017;16541017;16541828;16541828;16541828;16541828;16541828;16541828;16541828;16544796;16544796;16544796;16544796;16544796;16544796;16544796;16546807;16546807;16546807;16546807;16546807;16546807;16546807;16547634;16547634;16547634;16547634;16547634;16547634;16547634;16549003;16549003;165…	-;-;-;-;-;-;-;-;-;-;-;-;-;-;-;-;-;-;-;-;-;-;-;-;-;-;-;-;-;-;-;-;-;-;-;-;-;-;-;-;-;-;-;-;-;-;-;-;-;-;-;-;-;-;-;-;-;-;-;-;-;-;-;-;-;-;-;-;-;-;-;-;-;-;-;-;-;-;-;-;-;-;-;-;-;-;-;-;-;-;-;-;-;-;-;-;-;-;-;-;-;-;-;-;-;-;-;-;-;-;-;-;-;-;-;-;-;-;-;-;-;-;-;-;-;-;-;-;-;-;-;-;-;-;-;-;-;-;-;-;-;-;-;-;-;-;-;-;-;-;-;-;-;-;-;-;-;-	9930	chr12:16535669-16646966	1354.65	1249.33	1336.52	1584.08	1528.52	2121.25	1529.06	0.312343	0.0747287	4.1797	2.91895e-05	0.00306784
204	ENSMUSG00000022433.20	Csnk1e	casein kinase 1, epsilon [Source:MGI Symbol;Acc:MGI:1351660]	chr15;chr15;chr15;chr15;chr15;chr15;chr15;chr15;chr15;chr15;chr15;chr15;chr15;chr15;chr15;chr15;chr15;chr15;chr15;chr15;chr15;chr15;chr15;chr15;chr15;chr15;chr15;chr15;chr15;chr15;chr15;chr15;chr15;chr15;chr15;chr15;chr15;chr15;chr15;chr15;chr15;chr15;chr15;chr15;chr15;chr15;chr15;chr15;chr15;chr15;chr15;chr15;chr15;chr15;chr15;chr15;chr15;chr15;chr15;chr15;chr15;chr15;chr15;chr15;chr15;chr15;chr…	79417856;79419149;79419166;79419905;79419905;79419905;79420584;79420584;79420584;79420818;79420818;79420818;79422481;79423644;79424152;79424152;79424166;79424840;79424840;79424840;79424856;79425500;79425500;79425500;79425500;79425500;79426259;79426259;79426259;79426259;79426259;79426259;79426399;79426468;79429712;79429712;79429712;79429712;79429712;79429712;79429712;79429712;79429712;79430055;794…	79419187;79419187;79419187;79419968;79419968;79419968;79420723;79420723;79420723;79421010;79421315;79421010;79424055;79424055;79424299;79424255;79424988;79424988;79424988;79424988;79424988;79425670;79425670;79425670;79425670;79425670;79426487;79426487;79426444;79426487;79426487;79426487;79426487;79426487;79429860;79429860;79429860;79429860;79429867;79429860;79429860;79429860;79429860;79430165;794…	-;-;-;-;-;-;-;-;-;-;-;-;-;-;-;-;-;-;-;-;-;-;-;-;-;-;-;-;-;-;-;-;-;-;-;-;-;-;-;-;-;-;-;-;-;-;-;-;-;-;-;-;-;-;-;-;-;-;-;-;-;-;-;-;-;-;-;-	6590	chr15:79417856-79455566	1687.99	1751.86	1272.67	2142.18	2221.88	1678.88	1792.58	0.311436	0.0635524	4.90045	9.56166e-07	0.000131377
205	ENSMUSG00000029135.10	Fosl2	fos-like antigen 2 [Source:MGI Symbol;Acc:MGI:102858]	chr5;chr5;chr5;chr5;chr5;chr5;chr5;chr5	32135801;32136173;32146521;32146825;32150421;32150421;32152671;32152671	32136805;32139644;32147076;32147076;32150528;32150528;32153713;32157842	+;+;+;+;+;+;+;+	9680	chr5:32135801-32157842	10396.7	12196	14235.6	13160.4	15755.9	17448.9	13865.6	0.311414	0.0466493	6.67565	2.46144e-11	5.50249e-09
206	ENSMUSG00000026981.15	Il1rn	interleukin 1 receptor antagonist [Source:MGI Symbol;Acc:MGI:96547]	chr2;chr2;chr2;chr2;chr2;chr2;chr2;chr2;chr2;chr2;chr2;chr2;chr2;chr2;chr2;chr2;chr2;chr2;chr2;chr2;chr2	24336853;24336856;24336856;24345288;24345310;24345348;24345520;24345520;24345520;24345943;24347466;24347466;24347466;24347466;24348516;24348516;24348516;24349415;24349415;24349415;24349415	24336992;24336992;24339409;24345368;24345571;24345571;24345571;24345571;24345571;24346354;24347554;24347554;24347554;24347554;24348628;24348628;24348628;24349807;24350936;24349457;24351494	+;+;+;+;+;+;+;+;+;+;+;+;+;+;+;+;+;+;+;+;+	5535	chr2:24336853-24351494	14398.6	17591.7	32667.1	19023.6	21852.5	39763.8	24216.2	0.309712	0.0465514	6.65311	2.8696e-11	6.36442e-09
207	ENSMUSG00000012296.16	Tjap1	tight junction associated protein 1 [Source:MGI Symbol;Acc:MGI:1921344]	chr17;chr17;chr17;chr17;chr17;chr17;chr17;chr17;chr17;chr17;chr17;chr17;chr17;chr17;chr17;chr17;chr17;chr17;chr17;chr17;chr17;chr17;chr17;chr17;chr17;chr17;chr17;chr17;chr17;chr17;chr17;chr17;chr17;chr17;chr17;chr17;chr17;chr17;chr17;chr17;chr17;chr17;chr17;chr17;chr17;chr17;chr17;chr17;chr17;chr17;chr17;chr17;chr17;chr17;chr17;chr17;chr17;chr17;chr17;chr17;chr17;chr17;chr17;chr17;chr17;chr17;chr…	46257851;46257871;46257874;46257874;46257877;46259937;46259937;46259937;46259937;46259937;46260095;46260095;46260095;46260095;46260095;46260313;46260880;46261136;46261136;46261136;46261136;46261136;46261136;46261419;46261419;46261419;46261419;46261419;46261419;46261455;46261482;46261508;46261525;46261550;46261551;46261972;46262402;46262402;46262402;46262402;46262402;46262402;46262402;46262402;462…	46259483;46259483;46259483;46259483;46259483;46260020;46260020;46260020;46260020;46260020;46260202;46260202;46260202;46260202;46260202;46260909;46260909;46261202;46261202;46261202;46261202;46261202;46261202;46261580;46261580;46261580;46261580;46261580;46261580;46261580;46261580;46261580;46261580;46261580;46261580;46262430;46262430;46262430;46262430;46262430;46262430;46262430;46262430;46262430;462…	-;-;-;-;-;-;-;-;-;-;-;-;-;-;-;-;-;-;-;-;-;-;-;-;-;-;-;-;-;-;-;-;-;-;-;-;-;-;-;-;-;-;-;-;-;-;-;-;-;-;-;-;-;-;-;-;-;-;-;-;-;-;-;-;-;-;-;-;-;-;-;-;-;-;-;-;-;-;-;-;-;-;-;-;-;-;-;-;-;-;-;-;-;-;-;-;-;-;-;-;-;-;-;-;-;-	4701	chr17:46257851-46283026	1397.17	1283.37	953.442	1635.48	1684.24	1368.29	1387	0.30843	0.0710753	4.33948	1.42819e-05	0.00156528
208	ENSMUSG00000024776.18	Stambpl1	STAM binding protein like 1 [Source:MGI Symbol;Acc:MGI:1923880]	chr19;chr19;chr19;chr19;chr19;chr19;chr19;chr19;chr19;chr19;chr19;chr19;chr19;chr19;chr19;chr19;chr19;chr19;chr19;chr19;chr19;chr19;chr19;chr19;chr19;chr19;chr19;chr19;chr19;chr19;chr19;chr19;chr19;chr19;chr19;chr19;chr19;chr19;chr19;chr19;chr19;chr19;chr19;chr19;chr19;chr19;chr19	34192229;34192229;34192822;34217434;34217624;34220187;34220187;34220187;34220187;34226542;34226542;34226542;34226542;34226542;34230093;34230093;34230093;34230093;34230093;34231431;34231431;34231431;34231431;34231431;34232706;34233203;34233961;34233961;34233961;34233961;34233961;34235210;34235210;34235210;34235210;34236276;34236276;34236276;34238776;34238776;34238776;34239503;34239503;34239503;342…	34192631;34192595;34192919;34220266;34217668;34220266;34220266;34220266;34220266;34226759;34226759;34226759;34226759;34226759;34230168;34230168;34230168;34230168;34230168;34231526;34231442;34231526;34231526;34231526;34232805;34233256;34234299;34234318;34234318;34234318;34234318;34235334;34235862;34235334;34235334;34236413;34236413;34236413;34238888;34238888;34238888;34239602;34239602;34239602;342…	+;+;+;+;+;+;+;+;+;+;+;+;+;+;+;+;+;+;+;+;+;+;+;+;+;+;+;+;+;+;+;+;+;+;+;+;+;+;+;+;+;+;+;+;+;+;+	5557	chr19:34192229-34240333	686.253	653.695	672.517	878.061	840.383	938.858	778.294	0.308251	0.077314	3.987	6.69133e-05	0.00661315
209	ENSMUSG00000046733.7	Gprc5a	G protein-coupled receptor, family C, group 5, member A [Source:MGI Symbol;Acc:MGI:1891250]	chr6;chr6;chr6;chr6	135065651;135078546;135083443;135083747	135065775;135079484;135083498;135084709	+;+;+;+	2083	chr6:135065651-135084709	15525.3	19642.9	49919.5	20514.3	25828.3	57732.7	31527.2	0.307833	0.0501894	6.13342	8.60107e-10	1.73047e-07
210	ENSMUSG00000042599.8	Kdm7a	lysine (K)-specific demethylase 7A [Source:MGI Symbol;Acc:MGI:2443388]	chr6;chr6;chr6;chr6;chr6;chr6;chr6;chr6;chr6;chr6;chr6;chr6;chr6;chr6;chr6;chr6;chr6;chr6;chr6;chr6;chr6;chr6;chr6;chr6;chr6;chr6;chr6;chr6;chr6;chr6;chr6	39136623;39142110;39144292;39144292;39145469;39145469;39146855;39146855;39147188;39147188;39147704;39147704;39148942;39148942;39149287;39149287;39151258;39151258;39152813;39152813;39154192;39158214;39165097;39166667;39168941;39170124;39170769;39173278;39175363;39181528;39206441	39143305;39143305;39144559;39144559;39145554;39145554;39147063;39147063;39147336;39147336;39147801;39147801;39149096;39149096;39149411;39149411;39151467;39151467;39152902;39152902;39154682;39158305;39165203;39166754;39169103;39170310;39170910;39173438;39175480;39181613;39206789	-;-;-;-;-;-;-;-;-;-;-;-;-;-;-;-;-;-;-;-;-;-;-;-;-;-;-;-;-;-;-	10057	chr6:39136623-39206789	2364.89	3112.31	4185.14	3050.66	3810.43	5395.49	3653.15	0.307758	0.0552373	5.57156	2.52474e-08	4.47261e-06
211	ENSMUSG00000033955.13	Tnks1bp1	tankyrase 1 binding protein 1 [Source:MGI Symbol;Acc:MGI:2446193]	chr2;chr2;chr2;chr2;chr2;chr2;chr2;chr2;chr2;chr2;chr2;chr2;chr2;chr2;chr2;chr2;chr2;chr2;chr2;chr2;chr2;chr2;chr2;chr2;chr2;chr2;chr2;chr2;chr2;chr2;chr2;chr2;chr2;chr2;chr2;chr2;chr2;chr2;chr2;chr2;chr2;chr2;chr2;chr2;chr2;chr2;chr2;chr2	85048022;85048055;85050460;85050460;85050608;85050824;85050861;85050861;85050865;85050893;85051925;85051925;85051925;85051925;85051925;85051925;85054283;85054283;85058060;85058126;85058126;85058126;85058159;85060964;85061888;85061888;85061888;85061888;85061888;85069988;85069988;85069988;85070607;85070607;85070607;85070873;85070873;85070873;85071706;85071706;85071706;85072096;85072096;85072096;850…	85048135;85048139;85050560;85050560;85050973;85050973;85050973;85050973;85050973;85050973;85052555;85052555;85052052;85052555;85052134;85052555;85054352;85054352;85059487;85058557;85059487;85059487;85059487;85061204;85062585;85064016;85064016;85064016;85063529;85070357;85070357;85070357;85070757;85070757;85070757;85071009;85071009;85071009;85071863;85071863;85071863;85072168;85072168;85072168;850…	+;+;+;+;+;+;+;+;+;+;+;+;+;+;+;+;+;+;+;+;+;+;+;+;+;+;+;+;+;+;+;+;+;+;+;+;+;+;+;+;+;+;+;+;+;+;+;+	6425	chr2:85048022-85073048	8468.89	9200.79	10172.9	10133.9	11405.2	13777	10526.4	0.307386	0.0511214	6.01287	1.82273e-09	3.54074e-07
212	ENSMUSG00000062127.11	Cttnbp2nl	CTTNBP2 N-terminal like [Source:MGI Symbol;Acc:MGI:1933137]	chr3;chr3;chr3;chr3;chr3;chr3;chr3;chr3;chr3;chr3;chr3;chr3;chr3;chr3;chr3;chr3;chr3;chr3;chr3;chr3;chr3;chr3;chr3	105001915;105001917;105006065;105006095;105007948;105007948;105007948;105007948;105011193;105011193;105011193;105032653;105032653;105032653;105032653;105038865;105038865;105038865;105038865;105052900;105052900;105052900;105052985	105006128;105006128;105006128;105006128;105011423;105008055;105008055;105008055;105011423;105011423;105011423;105032760;105032752;105032760;105032760;105038987;105038987;105038987;105038987;105052925;105052954;105052951;105053146	-;-;-;-;-;-;-;-;-;-;-;-;-;-;-;-;-;-;-;-;-;-;-	8138	chr3:105001915-105053146	3325.82	3694.93	3574.34	4080.83	4348.94	5141.36	4027.7	0.307379	0.0609303	5.04476	4.54093e-07	6.66168e-05
213	ENSMUSG00000051379.12	Flrt3	fibronectin leucine rich transmembrane protein 3 [Source:MGI Symbol;Acc:MGI:1918686]	chr2;chr2;chr2;chr2;chr2;chr2;chr2;chr2;chr2;chr2	140650914;140656928;140658198;140659325;140662708;140663261;140663261;140671246;140671246;140671246	140651189;140656986;140661751;140661751;140663459;140663459;140663459;140671400;140671450;140671469	-;-;-;-;-;-;-;-;-;-	4865	chr2:140650914-140671469	3080.91	4967.28	4816.16	4126.99	5552.09	6669.66	4868.85	0.306108	0.0609708	5.02057	5.15176e-07	7.44152e-05
214	ENSMUSG00000092203.7	1110038B12Rik	RIKEN cDNA 1110038B12 gene [Source:MGI Symbol;Acc:MGI:1916013]	chr17;chr17;chr17;chr17;chr17;chr17;chr17;chr17;chr17;chr17;chr17;chr17;chr17;chr17;chr17;chr17;chr17;chr17;chr17;chr17;chr17;chr17;chr17;chr17;chr17;chr17;chr17	34950238;34950241;34950241;34950241;34950242;34950243;34950698;34950698;34950698;34950698;34950698;34951446;34951594;34951885;34951885;34951885;34951885;34952136;34952136;34952136;34952136;34952136;34952352;34952352;34952352;34952352;34952352	34950475;34950475;34950475;34950475;34950475;34950475;34950847;34950847;34950847;34950847;34951244;34951925;34952173;34951925;34951925;34951925;34952434;34952173;34952173;34952173;34952456;34952173;34952468;34952462;34952468;34952471;34952448	-;-;-;-;-;-;-;-;-;-;-;-;-;-;-;-;-;-;-;-;-;-;-;-;-;-;-	1811	chr17:34950238-34952471	2762.02	2305.45	2403.82	3251.03	2940.47	3288.36	2825.19	0.302251	0.0608169	4.96985	6.70051e-07	9.43666e-05
215	ENSMUSG00000098923.1	Tmem185b	transmembrane protein 185B [Source:MGI Symbol;Acc:MGI:1917634]	chr1;chr1;chr1	119526160;119526173;119526924	119528983;119526547;119527229	+;+;+	2824	chr1:119526160-119528983	1068.92	1063.13	884.275	1278.8	1415.43	1204.75	1152.55	0.302109	0.0718236	4.20627	2.59624e-05	0.00275955
216	ENSMUSG00000038264.8	Sema7a	sema domain, immunoglobulin domain (Ig), and GPI membrane anchor, (semaphorin) 7A [Source:MGI Symbol;Acc:MGI:1306826]	chr9;chr9;chr9;chr9;chr9;chr9;chr9;chr9;chr9;chr9;chr9;chr9;chr9;chr9;chr9;chr9;chr9;chr9	57940112;57940113;57953536;57954170;57954170;57954525;57954525;57954824;57954824;57955060;57955703;57956341;57957309;57957507;57960255;57960559;57960857;57961240	57940328;57940328;57953678;57954211;57954211;57954617;57954617;57954911;57954888;57955170;57955842;57956525;57957417;57957705;57960382;57960713;57960918;57962865	+;+;+;+;+;+;+;+;+;+;+;+;+;+;+;+;+;+	3298	chr9:57940112-57962865	1128.45	1421.51	3063.57	1445.6	1925.22	3673.07	2109.57	0.301937	0.063444	4.75911	1.94445e-06	0.000255931
217	ENSMUSG00000036492.12	Rnf39	ring finger protein 39 [Source:MGI Symbol;Acc:MGI:2156378]	chr17;chr17;chr17;chr17;chr17;chr17;chr17;chr17;chr17;chr17	36942918;36943055;36945078;36945174;36945174;36945404;36945404;36945404;36947056;36947056	36943450;36943450;36945196;36945196;36945196;36945615;36945495;36945495;36947286;36947986	+;+;+;+;+;+;+;+;+;+	1795	chr17:36942918-36947986	1221.14	1469.56	1741.95	1755.07	1986.12	1933.01	1684.48	0.301461	0.0712843	4.22899	2.3474e-05	0.00250452
218	ENSMUSG00000029178.14	Klf3	Kruppel-like factor 3 (basic) [Source:MGI Symbol;Acc:MGI:1342773]	chr5;chr5;chr5;chr5;chr5;chr5;chr5;chr5;chr5;chr5;chr5;chr5;chr5;chr5;chr5;chr5;chr5;chr5;chr5;chr5;chr5;chr5;chr5;chr5;chr5;chr5;chr5;chr5;chr5;chr5;chr5;chr5;chr5;chr5;chr5	64803388;64803577;64803622;64812339;64812340;64812384;64815850;64816735;64816735;64816735;64816735;64816735;64816736;64818625;64821874;64821874;64821874;64821874;64821874;64821874;64822348;64822879;64822879;64822879;64822879;64822879;64826804;64826809;64827110;64827110;64827110;64827110;64828977;64828977;64828977	64803791;64803791;64803791;64812503;64812503;64812507;64816830;64816830;64819319;64816830;64816830;64816830;64816830;64818707;64822357;64822243;64822172;64822357;64822357;64822357;64822357;64825429;64823029;64823029;64823109;64823029;64826882;64826882;64827270;64827167;64827270;64827270;64829550;64829482;64832901	+;+;+;+;+;+;+;+;+;+;+;+;+;+;+;+;+;+;+;+;+;+;+;+;+;+;+;+;+;+;+;+;+;+;+	11243	chr5:64803388-64832901	14965.8	15523.5	21806.8	17913.7	19210.5	28937.5	19726.3	0.301416	0.0480306	6.27549	3.48526e-10	7.2718e-08
219	ENSMUSG00000039568.6	Ubald1	UBA-like domain containing 1 [Source:MGI Symbol;Acc:MGI:1916255]	chr16;chr16;chr16;chr16;chr16	4874778;4874788;4875367;4876362;4879617	4875869;4875097;4879805;4876421;4880315	-;-;-;-;-	5538	chr16:4874778-4880315	1077.43	1059.13	767.223	1317.62	1409.34	1016.51	1107.87	0.30005	0.0716834	4.18577	2.84201e-05	0.00300944
220	ENSMUSG00000034640.9	Tiparp	TCDD-inducible poly(ADP-ribose) polymerase [Source:MGI Symbol;Acc:MGI:2159210]	chr3;chr3;chr3;chr3;chr3;chr3;chr3;chr3;chr3;chr3;chr3;chr3;chr3	65528410;65528460;65531224;65531773;65546040;65546207;65546207;65547525;65547525;65547525;65552536;65552536;65553118	65528632;65528632;65532184;65532184;65546375;65546375;65546375;65547597;65547685;65547685;65552632;65552811;65555518	+;+;+;+;+;+;+;+;+;+;+;+;+	4358	chr3:65528410-65555518	1057.02	1326.41	1506.78	1433.01	1668.59	1850.66	1473.74	0.298646	0.0673266	4.43579	9.17361e-06	0.00105038
221	ENSMUSG00000008348.9	Ubc	ubiquitin C [Source:MGI Symbol;Acc:MGI:98889]	chr5;chr5;chr5;chr5;chr5;chr5	125385965;125385977;125387659;125389100;125389697;125389910	125388264;125388264;125388264;125389186;125390014;125390202	-;-;-;-;-;-	2893	chr5:125385965-125390202	1279.82	1472.57	1772.81	1601.91	1931.31	2217.73	1712.69	0.297207	0.0642835	4.62338	3.77543e-06	0.000470542
222	ENSMUSG00000042608.15	Stk40	serine/threonine kinase 40 [Source:MGI Symbol;Acc:MGI:1921428]	chr4;chr4;chr4;chr4;chr4;chr4;chr4;chr4;chr4;chr4;chr4;chr4;chr4;chr4;chr4;chr4;chr4;chr4;chr4;chr4;chr4;chr4;chr4;chr4;chr4;chr4;chr4;chr4;chr4;chr4;chr4;chr4;chr4;chr4;chr4;chr4;chr4;chr4	126103957;126103972;126104001;126104035;126117464;126117464;126118272;126118274;126118274;126123716;126123716;126123716;126123716;126125083;126125083;126125083;126125083;126125675;126125675;126125675;126128819;126128819;126128819;126128819;126129698;126129698;126129698;126132667;126135012;126135012;126136770;126136770;126137077;126137077;126137761;126137761;126138810;126138810	126104146;126104146;126104146;126104146;126117698;126117750;126118462;126118340;126118340;126123835;126123835;126123835;126123835;126125111;126125168;126125168;126125168;126125818;126125818;126125818;126128968;126129046;126129046;126129046;126129750;126129750;126129750;126132798;126135127;126135127;126136914;126136914;126137196;126137196;126137845;126137845;126141029;126141028	+;+;+;+;+;+;+;+;+;+;+;+;+;+;+;+;+;+;+;+;+;+;+;+;+;+;+;+;+;+;+;+;+;+;+;+;+;+	4117	chr4:126103957-126141029	2989.92	3049.24	5118.36	3555.26	3830.44	6647.3	4198.42	0.288139	0.054831	5.25504	1.47995e-07	2.29042e-05
223	ENSMUSG00000036478.8	Btg1	B cell translocation gene 1, anti-proliferative [Source:MGI Symbol;Acc:MGI:88215]	chr10;chr10;chr10;chr10	96617006;96617554;96618276;96618276	96617472;96617828;96618668;96622809	+;+;+;+	5276	chr10:96617006-96622809	7069.17	8337.87	13711	9463.55	10434.3	15761.8	10796.3	0.286195	0.0527032	5.43032	5.62516e-08	9.32023e-06
224	ENSMUSG00000021670.14	Hmgcr	3-hydroxy-3-methylglutaryl-Coenzyme A reductase [Source:MGI Symbol;Acc:MGI:96159]	chr13;chr13;chr13;chr13;chr13;chr13;chr13;chr13;chr13;chr13;chr13;chr13;chr13;chr13;chr13;chr13;chr13;chr13;chr13;chr13;chr13;chr13;chr13;chr13;chr13;chr13;chr13;chr13;chr13;chr13;chr13;chr13;chr13;chr13;chr13;chr13;chr13;chr13;chr13;chr13;chr13;chr13;chr13;chr13;chr13;chr13;chr13;chr13;chr13;chr13;chr13;chr13;chr13;chr13;chr13;chr13;chr13;chr13;chr13;chr13;chr13;chr13;chr13;chr13;chr13;chr13;chr…	96648967;96650276;96650443;96651010;96651010;96651010;96651354;96651856;96651856;96652096;96652096;96652096;96652096;96652121;96652658;96652658;96652658;96652658;96652658;96654816;96654816;96654816;96655550;96655550;96655550;96655854;96655854;96656563;96656563;96656563;96658583;96658583;96658871;96658871;96658883;96659217;96659217;96659217;96659894;96659894;96659894;96660118;96660118;96660118;966…	96650633;96650633;96650633;96651164;96651164;96651164;96652014;96652014;96652014;96652236;96652236;96652236;96652236;96652236;96652828;96652828;96652803;96652828;96652828;96654921;96654921;96654921;96655707;96655707;96655707;96656012;96656012;96656667;96656757;96656757;96658758;96658758;96659118;96659118;96659118;96659377;96659377;96659377;96660010;96660010;96660010;96660224;96660224;96660224;966…	-;-;-;-;-;-;-;-;-;-;-;-;-;-;-;-;-;-;-;-;-;-;-;-;-;-;-;-;-;-;-;-;-;-;-;-;-;-;-;-;-;-;-;-;-;-;-;-;-;-;-;-;-;-;-;-;-;-;-;-;-;-;-;-;-;-;-;-;-;-;-;-;-;-;-;-;-;-	7275	chr13:96648967-96670936	22174.4	22318.7	32333	26252.7	26345.9	43685.1	28851.6	0.280984	0.0504562	5.56887	2.564e-08	4.50669e-06
225	ENSMUSG00000032226.5	Gcnt3	glucosaminyl (N-acetyl) transferase 3, mucin type [Source:MGI Symbol;Acc:MGI:1919327]	chr9;chr9;chr9	70031496;70036633;70037973	70035338;70036974;70038088	-;-;-	4301	chr9:70031496-70038088	3739.95	5355.7	11781.8	4935.81	6540.37	13861.7	7702.55	0.279243	0.0520756	5.36225	8.21895e-08	1.32287e-05
226	ENSMUSG00000031530.6	Dusp4	dual specificity phosphatase 4 [Source:MGI Symbol;Acc:MGI:2442191]	chr8;chr8;chr8;chr8	34807297;34816447;34817124;34818398	34808173;34816592;34817343;34819894	+;+;+;+	2740	chr8:34807297-34819894	1756.03	1989.12	2291.03	2224	2515.06	2770.69	2257.65	0.278905	0.0604349	4.61496	3.9317e-06	0.000483599
227	ENSMUSG00000056216.9	Cebpg	CCAAT/enhancer binding protein (C/EBP), gamma [Source:MGI Symbol;Acc:MGI:104982]	chr7;chr7;chr7;chr7;chr7;chr7;chr7	35046422;35049896;35050315;35050865;35055645;35055653;35056376	35050932;35051505;35050932;35050932;35055940;35055983;35056573	-;-;-;-;-;-;-	5621	chr7:35046422-35056573	2979.72	3223.43	4111.72	3729.4	3946.14	5076.66	3844.51	0.277456	0.0540342	5.13482	2.82411e-07	4.29982e-05
228	ENSMUSG00000054364.5	Rhob	ras homolog family member B [Source:MGI Symbol;Acc:MGI:107949]	chr12	8497661	8500009	-	2349	chr12:8497661-8500009	4704.28	5365.71	7903.14	5970.19	6429.01	9705.06	6679.56	0.275846	0.0503176	5.4821	4.20305e-08	7.13176e-06
229	ENSMUSG00000033863.2	Klf9	Kruppel-like factor 9 [Source:MGI Symbol;Acc:MGI:1333856]	chr19;chr19;chr19;chr19	23141226;23143644;23164683;23164683	23142259;23143972;23165471;23168134	+;+;+;+	4815	chr19:23141226-23168134	3457.63	4010.26	4762.95	4570.74	4905.71	5553.14	4543.41	0.27379	0.055633	4.92136	8.59457e-07	0.000119843
230	ENSMUSG00000029513.14	Prkab1	protein kinase, AMP-activated, beta 1 non-catalytic subunit [Source:MGI Symbol;Acc:MGI:1336167]	chr5;chr5;chr5;chr5;chr5;chr5;chr5;chr5;chr5;chr5;chr5;chr5;chr5;chr5;chr5;chr5;chr5;chr5;chr5;chr5;chr5;chr5;chr5;chr5;chr5;chr5;chr5;chr5;chr5;chr5;chr5;chr5;chr5;chr5;chr5;chr5;chr5;chr5;chr5;chr5;chr5;chr5;chr5;chr5	116013586;116013590;116014167;116014316;116014435;116014650;116014914;116014914;116014914;116014914;116014914;116014914;116017815;116017948;116017948;116017948;116017948;116017948;116019707;116020004;116020004;116020004;116020374;116020374;116020374;116020374;116020374;116020374;116021483;116021483;116021483;116021483;116021483;116021483;116023899;116024091;116024091;116024091;116024091;116024091…	116014726;116014726;116014726;116014726;116014726;116014726;116014982;116014982;116014982;116014982;116015161;116014982;116018081;116018081;116018081;116018081;116018211;116018081;116020118;116020118;116020118;116020118;116020467;116020467;116020467;116020467;116020467;116020467;116021646;116021646;116021646;116021646;116021646;116021646;116024259;116024259;116024259;116024356;116024259;116024462…	-;-;-;-;-;-;-;-;-;-;-;-;-;-;-;-;-;-;-;-;-;-;-;-;-;-;-;-;-;-;-;-;-;-;-;-;-;-;-;-;-;-;-;-	3066	chr5:116013586-116024508	5156.68	5442.79	7902.07	6307.98	6382.9	10193.3	6897.62	0.271097	0.0515209	5.26189	1.42585e-07	2.21889e-05
231	ENSMUSG00000090946.3	Ccdc71l	coiled-coil domain containing 71 like [Source:MGI Symbol;Acc:MGI:1919373]	chr12	32378704	32382943	+	4240	chr12:32378704-32382943	3451.67	4090.35	12721.4	4671.45	4769.13	15040.5	7457.43	0.269045	0.0548472	4.90536	9.32556e-07	0.000128761
232	ENSMUSG00000050567.16	Maml1	mastermind like transcriptional coactivator 1 [Source:MGI Symbol;Acc:MGI:1890504]	chr11;chr11;chr11;chr11;chr11;chr11;chr11;chr11;chr11	50255634;50255634;50260977;50263250;50263250;50265595;50265595;50291726;50291726	50258828;50258828;50261073;50263483;50263483;50267010;50267010;50292311;50291804	-;-;-;-;-;-;-;-;-	5528	chr11:50255634-50292311	1463.5	1607.71	1258.84	1800.18	1856.5	1736.53	1620.54	0.268807	0.0681884	3.94212	8.07644e-05	0.00789892
233	ENSMUSG00000028381.8	Ugcg	UDP-glucose ceramide glucosyltransferase [Source:MGI Symbol;Acc:MGI:1332243]	chr4;chr4;chr4;chr4;chr4;chr4;chr4;chr4;chr4;chr4;chr4;chr4;chr4;chr4;chr4;chr4;chr4	59189257;59189558;59207761;59207761;59211720;59211876;59211876;59212656;59213159;59213159;59213865;59213865;59213865;59217036;59218495;59219489;59220223	59189741;59189741;59207902;59207902;59211978;59212203;59211978;59213260;59213260;59213260;59214293;59213909;59213977;59217214;59218581;59219678;59222833	+;+;+;+;+;+;+;+;+;+;+;+;+;+;+;+;+	5212	chr4:59189257-59222833	4215.31	5037.36	7411.52	5548.47	5818.3	8994.45	6170.9	0.26643	0.0538662	4.94614	7.56992e-07	0.000106081
234	ENSMUSG00000108053.1	Gm43890	predicted gene, 43890 [Source:MGI Symbol;Acc:MGI:5690282]	chr6	83314145	83316943	-	2799	chr6:83314145-83316943	9.35413	7.00745	3.19233	48.2566	51.3277	34.1189	25.5429	0.266108	0.0592102	4.4943	6.98007e-06	0.000812429
235	ENSMUSG00000022010.19	Tsc22d1	TSC22 domain family, member 1 [Source:MGI Symbol;Acc:MGI:109127]	chr14;chr14;chr14;chr14;chr14;chr14;chr14;chr14;chr14;chr14;chr14;chr14;chr14;chr14;chr14;chr14;chr14;chr14;chr14;chr14;chr14;chr14;chr14;chr14;chr14;chr14;chr14;chr14;chr14;chr14;chr14;chr14;chr14;chr14;chr14;chr14;chr14;chr14;chr14;chr14;chr14;chr14;chr14;chr14;chr14;chr14;chr14	76414961;76415587;76415917;76416114;76416308;76417236;76418354;76418648;76418651;76418828;76418966;76437666;76437766;76438933;76438936;76438936;76438947;76438947;76438964;76439956;76439956;76439956;76439956;76439956;76476917;76487759;76488436;76504214;76504478;76504530;76505098;76505249;76505249;76505249;76505249;76505249;76505249;76505249;76505249;76506417;76506417;76506417;76506417;76506417;765…	76415717;76419009;76416989;76416215;76416643;76419009;76418602;76419009;76419009;76419009;76419009;76437815;76437815;76439108;76439108;76439108;76439108;76439108;76438999;76440382;76440382;76440412;76440340;76441628;76477023;76487924;76488675;76504293;76504841;76504841;76505297;76505297;76505737;76505297;76505297;76505297;76505297;76505297;76505297;76507765;76507002;76506998;76507170;76507763;765…	+;+;+;+;+;+;+;+;+;+;+;+;+;+;+;+;+;+;+;+;+;+;+;+;+;+;+;+;+;+;+;+;+;+;+;+;+;+;+;+;+;+;+;+;+;+;+	8994	chr14:76414961-76507765	9123.68	9796.42	14046.2	11194.5	12181.2	16659.4	12166.9	0.265138	0.047018	5.63908	1.70961e-08	3.10674e-06
236	ENSMUSG00000000282.12	Mnt	max binding protein [Source:MGI Symbol;Acc:MGI:109150]	chr11;chr11;chr11;chr11;chr11;chr11;chr11;chr11;chr11;chr11;chr11;chr11;chr11	74830920;74836326;74836363;74837431;74837431;74837468;74837612;74837612;74837612;74842161;74842161;74842551;74843442	74831401;74836948;74836948;74837472;74837472;74837472;74837723;74837723;74837723;74842331;74842353;74845725;74843775	+;+;+;+;+;+;+;+;+;+;+;+;+	4627	chr11:74830920-74845725	1277.26	1246.33	1210.96	1631.28	1491.11	1525.94	1397.15	0.264776	0.0675071	3.92219	8.77468e-05	0.00852264
237	ENSMUSG00000039208.15	Metrnl	meteorin, glial cell differentiation regulator-like [Source:MGI Symbol;Acc:MGI:2384806]	chr11;chr11;chr11;chr11;chr11;chr11;chr11;chr11;chr11;chr11;chr11;chr11	121701544;121702411;121702763;121707730;121707730;121707730;121714697;121714697;121714697;121715737;121715737;121715737	121701648;121702795;121702875;121708115;121708115;121708115;121714756;121714756;121714756;121716306;121715829;121716286	+;+;+;+;+;+;+;+;+;+;+;+	1586	chr11:121701544-121716306	1767.93	2130.27	4827.86	2151.62	2633.37	5899.04	3235.01	0.262444	0.0561851	4.67107	2.99632e-06	0.000380089
238	ENSMUSG00000018171.9	Vmp1	vacuole membrane protein 1 [Source:MGI Symbol;Acc:MGI:1923159]	chr11;chr11;chr11;chr11;chr11;chr11;chr11;chr11;chr11;chr11;chr11;chr11;chr11;chr11;chr11;chr11;chr11;chr11;chr11;chr11;chr11;chr11;chr11;chr11;chr11;chr11;chr11;chr11;chr11;chr11;chr11;chr11	86583865;86584930;86585020;86585269;86585272;86586496;86586496;86586496;86586496;86586672;86602008;86602008;86602008;86602202;86607176;86611342;86635175;86643233;86643498;86661123;86661123;86663483;86663483;86664554;86664654;86664654;86665777;86665777;86665777;86671092;86683740;86683740	86585451;86585451;86585451;86585451;86585451;86586598;86586598;86586994;86586598;86586881;86602295;86602069;86602069;86602263;86607292;86611422;86635306;86643665;86643665;86661233;86661233;86663573;86663573;86664789;86664789;86664789;86665878;86665878;86665878;86671179;86683821;86683836	-;-;-;-;-;-;-;-;-;-;-;-;-;-;-;-;-;-;-;-;-;-;-;-;-;-;-;-;-;-;-;-	3862	chr11:86583865-86683836	4464.47	4146.41	5205.62	5258.93	5184.1	6410.82	5111.72	0.261035	0.0522754	4.99345	5.93103e-07	8.48017e-05
239	ENSMUSG00000030413.7	Pglyrp1	peptidoglycan recognition protein 1 [Source:MGI Symbol;Acc:MGI:1345092]	chr7;chr7;chr7;chr7;chr7;chr7;chr7;chr7;chr7;chr7;chr7;chr7	18871331;18871370;18872901;18872901;18873822;18884680;18884693;18889278;18889278;18889278;18890164;18890164	18871427;18871427;18873029;18873010;18873993;18884973;18885700;18889399;18889399;18889399;18890441;18890459	+;+;+;+;+;+;+;+;+;+;+;+	1837	chr7:18871331-18890459	17596	19467.7	17563.1	21052.5	21479.3	24389.1	20258	0.260687	0.0564632	4.61694	3.89437e-06	0.000481108
240	ENSMUSG00000059552.13	Trp53	transformation related protein 53 [Source:MGI Symbol;Acc:MGI:98834]	chr11;chr11;chr11;chr11;chr11;chr11;chr11;chr11;chr11;chr11;chr11;chr11;chr11;chr11;chr11;chr11;chr11;chr11;chr11;chr11;chr11;chr11;chr11;chr11;chr11;chr11;chr11;chr11;chr11;chr11;chr11;chr11;chr11;chr11;chr11;chr11;chr11;chr11;chr11;chr11;chr11;chr11;chr11;chr11;chr11;chr11;chr11;chr11;chr11;chr11;chr11;chr11	69580359;69580359;69580359;69580402;69580405;69586891;69586891;69586891;69586891;69586891;69587257;69587257;69587257;69587257;69587257;69587372;69587372;69587372;69587372;69587372;69588364;69588364;69588364;69588364;69588626;69588626;69588626;69588626;69588626;69588695;69589141;69589141;69589141;69589141;69589141;69589573;69589573;69589573;69589573;69589573;69589789;69589789;69589789;69589789;695…	69580515;69580515;69580515;69580515;69580515;69586973;69586973;69586973;69586973;69586973;69587278;69587278;69587278;69587278;69587278;69587632;69588547;69587632;69587632;69587632;69588547;69588547;69588547;69588547;69588738;69590505;69588738;69588738;69588738;69588738;69589250;69589250;69589250;69589250;69589250;69589821;69589709;69589709;69589709;69589709;69589862;69589862;69589862;69589862;695…	+;+;+;+;+;+;+;+;+;+;+;+;+;+;+;+;+;+;+;+;+;+;+;+;+;+;+;+;+;+;+;+;+;+;+;+;+;+;+;+;+;+;+;+;+;+;+;+;+;+;+;+	4045	chr11:69580359-69591873	3516.3	2823	1470.6	4134.34	3436.35	1889.48	2878.34	0.256755	0.0586642	4.37668	1.20499e-05	0.00134098
241	ENSMUSG00000056708.5	Ier5	immediate early response 5 [Source:MGI Symbol;Acc:MGI:1337072]	chr1	155096361	155099636	-	3276	chr1:155096361-155099636	2304.52	2436.59	3026.33	2969.88	2773.44	3780.14	2881.82	0.256624	0.059728	4.29655	1.73478e-05	0.00189393
242	ENSMUSG00000021756.12	Il6st	interleukin 6 signal transducer [Source:MGI Symbol;Acc:MGI:96560]	chr13;chr13;chr13;chr13;chr13;chr13;chr13;chr13;chr13;chr13;chr13;chr13;chr13;chr13;chr13;chr13;chr13;chr13;chr13;chr13;chr13;chr13;chr13;chr13;chr13;chr13;chr13;chr13;chr13;chr13;chr13;chr13;chr13;chr13;chr13;chr13;chr13;chr13;chr13;chr13;chr13;chr13;chr13;chr13;chr13;chr13;chr13;chr13;chr13;chr13;chr13;chr13;chr13;chr13;chr13;chr13;chr13;chr13;chr13;chr13;chr13;chr13;chr13;chr13;chr13;chr13;chr…	112464070;112464081;112464112;112464241;112465727;112467593;112472587;112472587;112472587;112472587;112472599;112475008;112475031;112475031;112475031;112475031;112475031;112475031;112475046;112475046;112475046;112479985;112479985;112479985;112479985;112479985;112479985;112479985;112479985;112479985;112481424;112481424;112481424;112481424;112481424;112481424;112481424;112487709;112487709;112487709…	112464250;112464250;112464250;112464250;112465926;112467675;112472673;112472673;112472673;112472673;112472673;112475109;112475109;112475109;112475109;112475109;112475109;112475109;112475109;112475109;112475109;112480290;112480080;112480290;112480057;112480290;112480290;112480290;112480290;112480290;112481544;112481544;112481544;112483616;112481544;112481544;112481544;112487869;112487869;112487869…	+;+;+;+;+;+;+;+;+;+;+;+;+;+;+;+;+;+;+;+;+;+;+;+;+;+;+;+;+;+;+;+;+;+;+;+;+;+;+;+;+;+;+;+;+;+;+;+;+;+;+;+;+;+;+;+;+;+;+;+;+;+;+;+;+;+;+;+;+;+;+;+;+;+;+;+;+;+;+;+;+;+;+;+;+;+;+;+;+;+;+;+;+;+;+;+;+;+;+;+;+;+;+;+;+;+;+;+;+;+;+;+	11099	chr13:112464070-112510086	1938.86	2240.38	1829.2	2304.78	2596.83	2467.15	2229.53	0.255497	0.0637314	4.00896	6.09868e-05	0.00609154
243	ENSMUSG00000035621.13	Midn	midnolin [Source:MGI Symbol;Acc:MGI:1890222]	chr10;chr10;chr10;chr10;chr10;chr10;chr10;chr10;chr10;chr10;chr10;chr10;chr10;chr10;chr10;chr10;chr10;chr10;chr10;chr10;chr10;chr10;chr10;chr10;chr10;chr10;chr10;chr10;chr10;chr10;chr10;chr10;chr10;chr10;chr10	80148272;80148272;80149112;80149682;80149682;80149682;80149886;80150457;80151154;80151238;80151378;80151378;80151378;80151378;80151661;80151661;80151661;80151661;80151661;80151661;80153517;80153591;80153591;80153591;80153816;80153816;80153816;80153816;80154331;80154331;80154331;80155134;80155134;80156365;80156365	80148349;80148349;80149267;80150278;80150313;80150313;80150313;80150582;80151465;80151465;80151465;80151465;80151465;80151465;80151723;80151723;80151723;80151723;80151723;80151723;80153687;80153719;80153696;80153719;80154133;80153868;80154133;80154133;80154472;80154472;80154472;80155406;80155406;80158368;80158367	+;+;+;+;+;+;+;+;+;+;+;+;+;+;+;+;+;+;+;+;+;+;+;+;+;+;+;+;+;+;+;+;+;+;+	4307	chr10:80148272-80158368	5574.21	5293.63	8901.27	6443.31	6355.07	11424	7331.91	0.254271	0.0516915	4.919	8.6987e-07	0.000120698
244	ENSMUSG00000032193.9	Ldlr	low density lipoprotein receptor [Source:MGI Symbol;Acc:MGI:96765]	chr9;chr9;chr9;chr9;chr9;chr9;chr9;chr9;chr9;chr9;chr9;chr9;chr9;chr9;chr9;chr9;chr9;chr9;chr9;chr9;chr9;chr9;chr9;chr9;chr9;chr9;chr9;chr9;chr9;chr9;chr9;chr9;chr9;chr9;chr9;chr9;chr9;chr9;chr9;chr9;chr9;chr9;chr9;chr9;chr9;chr9;chr9;chr9;chr9;chr9;chr9;chr9;chr9;chr9;chr9;chr9;chr9;chr9;chr9;chr9;chr9;chr9;chr9;chr9;chr9	21723483;21723599;21723632;21723639;21723641;21731747;21731747;21731747;21731747;21731747;21732312;21732312;21732312;21732312;21732312;21733491;21733491;21733491;21733491;21733491;21735237;21735237;21735237;21735237;21735237;21736107;21737220;21737220;21737220;21737220;21737220;21737874;21737874;21737874;21737874;21737874;21738855;21738855;21738855;21738855;21739386;21739386;21739386;21739649;217…	21723844;21723844;21723844;21723844;21723844;21731869;21731869;21731869;21731869;21731869;21732434;21732434;21732434;21732434;21732434;21733874;21733874;21733874;21733874;21733874;21735359;21735359;21735359;21735359;21735359;21740086;21737342;21737342;21737342;21737342;21737342;21738532;21737993;21737993;21737993;21737993;21738980;21738980;21739557;21738980;21739557;21739557;21739557;21741002;217…	+;+;+;+;+;+;+;+;+;+;+;+;+;+;+;+;+;+;+;+;+;+;+;+;+;+;+;+;+;+;+;+;+;+;+;+;+;+;+;+;+;+;+;+;+;+;+;+;+;+;+;+;+;+;+;+;+;+;+;+;+;+;+;+;+	9622	chr9:21723483-21749919	16798.3	16768.8	24585.2	19131.7	19260.1	33721.2	21710.9	0.253995	0.0547559	4.63868	3.50647e-06	0.000440923
245	ENSMUSG00000030029.14	Lrig1	leucine-rich repeats and immunoglobulin-like domains 1 [Source:MGI Symbol;Acc:MGI:107935]	chr6;chr6;chr6;chr6;chr6;chr6;chr6;chr6;chr6;chr6;chr6;chr6;chr6;chr6;chr6;chr6;chr6;chr6;chr6;chr6;chr6;chr6;chr6;chr6;chr6;chr6;chr6;chr6;chr6;chr6;chr6;chr6;chr6;chr6;chr6;chr6;chr6;chr6;chr6;chr6;chr6;chr6;chr6;chr6;chr6;chr6;chr6;chr6;chr6;chr6;chr6;chr6;chr6;chr6;chr6;chr6;chr6;chr6;chr6;chr6;chr6;chr6;chr6;chr6;chr6;chr6;chr6;chr6;chr6;chr6;chr6;chr6;chr6;chr6;chr6;chr6;chr6;chr6	94604529;94604534;94604536;94604680;94604910;94604910;94605285;94606103;94606103;94606103;94607292;94607292;94607292;94608040;94608040;94608040;94608709;94608709;94608709;94609617;94609617;94609617;94611372;94611372;94611372;94613564;94613564;94613564;94616389;94616389;94616389;94617246;94617246;94617246;94620253;94620253;94620253;94622615;94622615;94622615;94624930;94624930;94624930;94625034;946…	94604779;94604779;94606003;94605008;94606003;94606003;94605393;94606363;94606363;94606363;94607438;94607438;94607438;94608165;94608165;94608165;94609128;94609128;94609128;94609898;94609898;94609898;94611692;94611692;94611692;94613727;94613727;94613727;94616460;94616460;94616460;94617317;94617317;94617317;94620333;94620333;94620333;94622758;94622758;94622758;94625073;94625073;94625073;94625073;946…	-;-;-;-;-;-;-;-;-;-;-;-;-;-;-;-;-;-;-;-;-;-;-;-;-;-;-;-;-;-;-;-;-;-;-;-;-;-;-;-;-;-;-;-;-;-;-;-;-;-;-;-;-;-;-;-;-;-;-;-;-;-;-;-;-;-;-;-;-;-;-;-;-;-;-;-;-;-	5585	chr6:94604529-94700158	10938.4	11360.1	3045.48	12712.5	13783.7	3847.2	9281.21	0.253461	0.049829	5.08662	3.64495e-07	5.46102e-05
246	ENSMUSG00000023905.15	Tnfrsf12a	tumor necrosis factor receptor superfamily, member 12a [Source:MGI Symbol;Acc:MGI:1351484]	chr17;chr17;chr17;chr17;chr17;chr17;chr17;chr17;chr17;chr17;chr17;chr17;chr17;chr17;chr17;chr17;chr17;chr17;chr17	23675445;23675493;23675645;23675709;23675823;23676139;23676139;23676139;23676139;23676139;23676519;23676519;23676519;23676613;23677121;23677327;23677327;23677327;23677327	23676046;23676046;23676046;23676046;23676046;23676273;23676553;23676182;23676273;23676273;23676623;23676623;23676623;23677427;23677197;23677420;23677427;23677429;23677468	-;-;-;-;-;-;-;-;-;-;-;-;-;-;-;-;-;-;-	1932	chr17:23675445-23677468	4458.52	5241.57	4627.81	5746.74	6124.53	5479.02	5279.7	0.25214	0.0536621	4.69866	2.61878e-06	0.000336818
247	ENSMUSG00000041313.14	Slc7a1	solute carrier family 7 (cationic amino acid transporter, y+ system), member 1 [Source:MGI Symbol;Acc:MGI:88117]	chr5;chr5;chr5;chr5;chr5;chr5;chr5;chr5;chr5;chr5;chr5;chr5;chr5;chr5;chr5;chr5;chr5;chr5;chr5;chr5;chr5;chr5;chr5;chr5;chr5;chr5;chr5;chr5;chr5;chr5;chr5;chr5;chr5;chr5;chr5	148327410;148333890;148334492;148334520;148335377;148335377;148337107;148337107;148340536;148340536;148340579;148341933;148341933;148342081;148342738;148342738;148342738;148345803;148345803;148345803;148348153;148348153;148348153;148352066;148352066;148352153;148365162;148365162;148365162;148365162;148371259;148391417;148392756;148399729;148399729	148332543;148333998;148334658;148334658;148335594;148335594;148337209;148337209;148340675;148340675;148342729;148342155;148342155;148342155;148342856;148342856;148342856;148345959;148345959;148345959;148348311;148348311;148348311;148352449;148352449;148352449;148365251;148365251;148365251;148365251;148371546;148393648;148392815;148399791;148399904	-;-;-;-;-;-;-;-;-;-;-;-;-;-;-;-;-;-;-;-;-;-;-;-;-;-;-;-;-;-;-;-;-;-;-	11530	chr5:148327410-148399904	4952.59	4445.73	3266.82	5591.48	5405.94	4242.51	4650.84	0.247962	0.0561471	4.41629	1.00409e-05	0.00113583
248	ENSMUSG00000020184.15	Mdm2	transformed mouse 3T3 cell double minute 2 [Source:MGI Symbol;Acc:MGI:96952]	chr10;chr10;chr10;chr10;chr10;chr10;chr10;chr10;chr10;chr10;chr10;chr10;chr10;chr10;chr10;chr10;chr10;chr10;chr10;chr10;chr10;chr10;chr10;chr10;chr10;chr10;chr10;chr10;chr10;chr10;chr10;chr10;chr10;chr10;chr10;chr10;chr10;chr10;chr10;chr10;chr10;chr10;chr10;chr10;chr10;chr10;chr10;chr10;chr10;chr10;chr10;chr10;chr10;chr10;chr10;chr10;chr10;chr10;chr10;chr10;chr10;chr10;chr10;chr10;chr10	117688875;117688875;117688895;117690109;117690243;117691145;117691145;117691145;117691145;117691145;117692582;117692582;117692582;117692582;117694905;117694905;117694905;117694905;117694934;117695953;117695953;117695953;117696041;117696381;117696381;117696381;117696381;117696381;117701565;117701565;117701565;117701565;117701565;117701565;117702202;117702202;117702202;117702202;117702202;117702202…	117690785;117690785;117690785;117690785;117690785;117691222;117691520;117691222;117691222;117691222;117692737;117692737;117692737;117692737;117696439;117695068;117695068;117695068;117695068;117696049;117696049;117696049;117696049;117696439;117696439;117696439;117696439;117696439;117701614;117701614;117701614;117701614;117701614;117701614;117702335;117702335;117702335;117702335;117702335;117702335…	-;-;-;-;-;-;-;-;-;-;-;-;-;-;-;-;-;-;-;-;-;-;-;-;-;-;-;-;-;-;-;-;-;-;-;-;-;-;-;-;-;-;-;-;-;-;-;-;-;-;-;-;-;-;-;-;-;-;-;-;-;-;-;-;-	5083	chr10:117688875-117710758	5205.15	4709.01	3430.69	6181.05	5556.44	4317.81	4900.02	0.247229	0.0529376	4.67019	3.00919e-06	0.000380089
249	ENSMUSG00000045671.17	Spred2	sprouty-related, EVH1 domain containing 2 [Source:MGI Symbol;Acc:MGI:2150019]	chr11;chr11;chr11;chr11;chr11;chr11;chr11;chr11;chr11;chr11;chr11;chr11;chr11;chr11;chr11;chr11;chr11;chr11;chr11	19924375;19924442;19954570;19998120;19998120;19998120;20001009;20001009;20005782;20005782;20005782;20008413;20008413;20008413;20018052;20018052;20018052;20020791;20020791	19924956;19924956;19954739;19998297;19998297;19998297;20001089;20001089;20005950;20005950;20005950;20008477;20008477;20008477;20018133;20018189;20018189;20022577;20024026	+;+;+;+;+;+;+;+;+;+;+;+;+;+;+;+;+;+;+	4619	chr11:19924375-20024026	2330.03	2618.78	2563.44	2962.54	2901.32	3256.59	2772.12	0.244031	0.0613502	3.97767	6.9593e-05	0.00683005
250	ENSMUSG00000020009.13	Ifngr1	interferon gamma receptor 1 [Source:MGI Symbol;Acc:MGI:107655]	chr10;chr10;chr10;chr10;chr10;chr10;chr10;chr10;chr10;chr10;chr10;chr10;chr10;chr10;chr10;chr10;chr10;chr10;chr10;chr10;chr10;chr10;chr10;chr10;chr10;chr10	19591949;19591958;19592053;19592062;19592073;19597416;19597416;19597416;19597416;19599039;19601320;19601320;19601320;19601320;19603754;19603754;19603754;19605919;19606234;19606234;19607257;19607257;19607257;19609137;19609137;19609137	19592197;19592197;19592197;19592197;19592197;19597516;19597851;19597530;19597530;19599137;19601403;19601483;19601483;19601483;19603774;19603932;19603932;19606420;19606420;19606420;19607381;19607381;19607381;19610229;19609256;19610229	+;+;+;+;+;+;+;+;+;+;+;+;+;+;+;+;+;+;+;+;+;+;+;+;+;+	2847	chr10:19591949-19610229	7726.51	9100.68	16556.5	9996.47	11241.6	18134.8	12126.1	0.243459	0.0534776	4.55255	5.29988e-06	0.000640694
251	ENSMUSG00000019320.14	Noxo1	NADPH oxidase organizer 1 [Source:MGI Symbol;Acc:MGI:1919143]	chr17;chr17;chr17;chr17;chr17;chr17;chr17;chr17;chr17;chr17;chr17;chr17;chr17;chr17;chr17;chr17;chr17;chr17;chr17;chr17;chr17;chr17;chr17;chr17;chr17;chr17;chr17;chr17;chr17;chr17;chr17;chr17;chr17;chr17;chr17;chr17	24696234;24698025;24698178;24698220;24698220;24698235;24698241;24698314;24698518;24698518;24698518;24698518;24698518;24698528;24698786;24698786;24698786;24698786;24698945;24698945;24698945;24699269;24699269;24699269;24699395;24699544;24699544;24699544;24699544;24699898;24699898;24700121;24700121;24700121;24700121;24700121	24697124;24698101;24698408;24698357;24698408;24698408;24698408;24698408;24699168;24698598;24698598;24698598;24698598;24698598;24699450;24698861;24698861;24698861;24699122;24699122;24699122;24699450;24699404;24699450;24699450;24699657;24699657;24700015;24699657;24700015;24700015;24700524;24700516;24700313;24700525;24700529	+;+;+;+;+;+;+;+;+;+;+;+;+;+;+;+;+;+;+;+;+;+;+;+;+;+;+;+;+;+;+;+;+;+;+;+	3013	chr17:24696234-24700529	3962.75	3453.67	3829.73	4417.58	4155.81	5051.95	4145.25	0.243068	0.0583938	4.16256	3.14693e-05	0.00328294
252	ENSMUSG00000008136.14	Fhl2	four and a half LIM domains 2 [Source:MGI Symbol;Acc:MGI:1338762]	chr1;chr1;chr1;chr1;chr1;chr1;chr1;chr1;chr1;chr1;chr1;chr1;chr1;chr1;chr1	43123074;43123290;43128244;43128244;43131652;43131652;43131764;43141698;43141698;43141698;43153076;43153076;43163702;43196651;43196651	43123665;43123665;43128430;43128430;43131821;43131821;43131821;43141872;43141872;43141872;43153254;43153254;43163961;43196761;43196984	-;-;-;-;-;-;-;-;-;-;-;-;-;-;-	1897	chr1:43123074-43196984	2266.25	2668.84	2886.93	2849.24	3217.99	3355.42	2874.11	0.241874	0.058081	4.16442	3.1214e-05	0.00326842
253	ENSMUSG00000031822.20	Gse1	genetic suppressor element 1, coiled-coil protein [Source:MGI Symbol;Acc:MGI:1098275]	chr8;chr8;chr8;chr8;chr8;chr8;chr8;chr8;chr8;chr8;chr8;chr8;chr8;chr8;chr8;chr8;chr8;chr8;chr8;chr8;chr8;chr8;chr8;chr8;chr8;chr8;chr8;chr8;chr8;chr8;chr8;chr8;chr8;chr8;chr8;chr8;chr8;chr8;chr8;chr8;chr8;chr8;chr8;chr8;chr8;chr8;chr8;chr8;chr8;chr8;chr8;chr8;chr8;chr8;chr8;chr8;chr8;chr8;chr8;chr8	120228456;120353990;120488447;120535857;120537429;120553584;120553584;120553584;120553584;120562623;120562626;120562626;120562626;120563665;120566368;120566368;120566368;120566927;120566927;120566927;120567763;120567763;120567763;120568161;120568161;120568161;120569052;120569052;120569052;120570717;120570717;120570717;120571281;120571329;120572304;120572304;120572304;120572304;120572304;120572636…	120230718;120354179;120489151;120535954;120537562;120553802;120553802;120553634;120553802;120562825;120562825;120562825;120562825;120563834;120566540;120566540;120566540;120567124;120567124;120567124;120567954;120567954;120567954;120568483;120568483;120568483;120569376;120569376;120569376;120571339;120571339;120571339;120571339;120571339;120572416;120572416;120572416;120572416;120572416;120572906…	+;+;+;+;+;+;+;+;+;+;+;+;+;+;+;+;+;+;+;+;+;+;+;+;+;+;+;+;+;+;+;+;+;+;+;+;+;+;+;+;+;+;+;+;+;+;+;+;+;+;+;+;+;+;+;+;+;+;+;+	10351	chr8:120228456-120581390	2741.61	2720.89	2962.48	3126.19	3285.84	3757.78	3099.13	0.238102	0.0581462	4.09488	4.2239e-05	0.00429511
254	ENSMUSG00000029860.16	Zyx	zyxin [Source:MGI Symbol;Acc:MGI:103072]	chr6;chr6;chr6;chr6;chr6;chr6;chr6;chr6;chr6;chr6;chr6;chr6;chr6;chr6;chr6;chr6;chr6;chr6;chr6;chr6;chr6;chr6;chr6;chr6;chr6;chr6;chr6;chr6;chr6;chr6;chr6;chr6;chr6;chr6;chr6;chr6;chr6;chr6;chr6;chr6;chr6;chr6;chr6;chr6;chr6;chr6;chr6;chr6;chr6;chr6;chr6;chr6;chr6;chr6;chr6;chr6;chr6;chr6;chr6;chr6;chr6;chr6;chr6	42349630;42349780;42349828;42349869;42350033;42350033;42350038;42350039;42350071;42350257;42350257;42350257;42350257;42350257;42350257;42350946;42350946;42350946;42350946;42350946;42350946;42350946;42350946;42351270;42351270;42351270;42351475;42351475;42351475;42351475;42351475;42351475;42351475;42353478;42355137;42355917;42355917;42355917;42355917;42355917;42355917;42355917;42356162;42356162;423…	42349705;42349825;42350119;42350119;42350119;42350476;42350476;42350119;42350476;42350476;42350476;42350476;42350476;42350476;42350476;42351064;42351148;42351148;42351148;42351148;42351148;42351148;42351148;42351362;42351362;42351362;42351764;42351969;42351969;42351969;42351969;42351969;42351607;42353700;42355266;42356037;42356037;42356037;42356037;42356037;42356037;42356037;42356261;42356331;423…	+;+;+;+;+;+;+;+;+;+;+;+;+;+;+;+;+;+;+;+;+;+;+;+;+;+;+;+;+;+;+;+;+;+;+;+;+;+;+;+;+;+;+;+;+;+;+;+;+;+;+;+;+;+;+;+;+;+;+;+;+;+;+	5390	chr6:42349630-42360213	3010.33	2863.05	3308.32	3446.15	3591.2	4007.2	3371.04	0.237835	0.0568316	4.1849	2.85285e-05	0.0030096
255	ENSMUSG00000025921.7	Rdh10	retinol dehydrogenase 10 (all-trans) [Source:MGI Symbol;Acc:MGI:1924238]	chr1;chr1;chr1;chr1;chr1;chr1;chr1;chr1	16105774;16107795;16128165;16129196;16130502;16131075;16131294;16131294	16106306;16108030;16128263;16129341;16131206;16131206;16132547;16133734	+;+;+;+;+;+;+;+	4160	chr1:16105774-16133734	3831.79	4829.14	4522.46	4761.67	5699.99	5304.9	4824.99	0.237379	0.0527657	4.49873	6.83591e-06	0.000798951
256	ENSMUSG00000026031.15	Cflar	CASP8 and FADD-like apoptosis regulator [Source:MGI Symbol;Acc:MGI:1336166]	chr1;chr1;chr1;chr1;chr1;chr1;chr1;chr1;chr1;chr1;chr1;chr1;chr1;chr1;chr1;chr1;chr1;chr1;chr1;chr1;chr1;chr1;chr1;chr1;chr1;chr1;chr1;chr1;chr1;chr1;chr1;chr1;chr1;chr1;chr1;chr1;chr1;chr1;chr1;chr1;chr1;chr1;chr1;chr1;chr1;chr1;chr1;chr1;chr1;chr1;chr1;chr1;chr1;chr1;chr1;chr1;chr1;chr1;chr1;chr1;chr1;chr1;chr1;chr1;chr1;chr1;chr1;chr1;chr1;chr1	58711508;58711508;58711510;58711516;58711534;58711544;58711551;58711560;58713294;58713296;58713296;58713302;58713317;58713571;58713571;58713571;58713571;58713571;58713886;58714117;58717260;58722329;58726306;58726306;58726306;58726306;58726306;58726306;58729056;58729056;58729056;58729056;58730552;58731152;58731152;58731152;58731152;58731152;58731152;58731152;58732253;58732253;58732253;58732253;587…	58711592;58711592;58711592;58711592;58711592;58711592;58711592;58711592;58713659;58713659;58713886;58713659;58713659;58713659;58713889;58713659;58713657;58713659;58717562;58714303;58717554;58723070;58726732;58726732;58726732;58726732;58726732;58726732;58729161;58729161;58729161;58729161;58730662;58731287;58731287;58731287;58731287;58731287;58731246;58731287;58732326;58732326;58733227;58732326;587…	+;+;+;+;+;+;+;+;+;+;+;+;+;+;+;+;+;+;+;+;+;+;+;+;+;+;+;+;+;+;+;+;+;+;+;+;+;+;+;+;+;+;+;+;+;+;+;+;+;+;+;+;+;+;+;+;+;+;+;+;+;+;+;+;+;+;+;+;+;+	12669	chr1:58711508-58758884	2205.02	2372.52	3005.04	2563.9	2846.51	3711.9	2784.15	0.232805	0.0580414	4.01101	6.04594e-05	0.00606035
257	ENSMUSG00000026034.17	Clk1	CDC-like kinase 1 [Source:MGI Symbol;Acc:MGI:107403]	chr1;chr1;chr1;chr1;chr1;chr1;chr1;chr1;chr1;chr1;chr1;chr1;chr1;chr1;chr1;chr1;chr1;chr1;chr1;chr1;chr1;chr1;chr1;chr1;chr1;chr1;chr1;chr1;chr1;chr1;chr1;chr1;chr1;chr1;chr1;chr1;chr1;chr1;chr1;chr1;chr1;chr1;chr1;chr1;chr1;chr1;chr1;chr1;chr1;chr1;chr1;chr1;chr1;chr1;chr1;chr1;chr1;chr1;chr1;chr1;chr1;chr1;chr1;chr1;chr1;chr1;chr1;chr1;chr1;chr1;chr1;chr1;chr1;chr1;chr1;chr1;chr1;chr1;chr1	58410189;58412000;58412000;58412000;58412000;58412000;58412000;58412316;58412647;58412647;58412647;58412647;58412647;58412647;58412647;58412947;58412947;58412947;58412947;58412947;58412947;58412947;58413390;58413390;58413390;58413390;58413390;58413390;58414372;58414372;58414372;58414372;58414372;58414590;58414590;58414590;58414590;58414590;58414590;58414615;58416143;58416457;58416910;58417013;584…	58412340;58412340;58412340;58412340;58412340;58412340;58412340;58412737;58412737;58412737;58412737;58412737;58412737;58412861;58412737;58413026;58413026;58413026;58413026;58413026;58413437;58413026;58413825;58413472;58413472;58413472;58413472;58413472;58414501;58414501;58414501;58414501;58414501;58414684;58414684;58414684;58414684;58415657;58414684;58414684;58417383;58416765;58417179;58417383;584…	-;-;-;-;-;-;-;-;-;-;-;-;-;-;-;-;-;-;-;-;-;-;-;-;-;-;-;-;-;-;-;-;-;-;-;-;-;-;-;-;-;-;-;-;-;-;-;-;-;-;-;-;-;-;-;-;-;-;-;-;-;-;-;-;-;-;-;-;-;-;-;-;-;-;-;-;-;-;-	8132	chr1:58410189-58424066	3621.75	3105.3	3713.74	4373.52	3773.02	4311.92	3816.54	0.231501	0.0544797	4.2493	2.14437e-05	0.0023142
258	ENSMUSG00000001156.9	Mxd1	MAX dimerization protein 1 [Source:MGI Symbol;Acc:MGI:96908]	chr6;chr6;chr6;chr6;chr6;chr6;chr6;chr6;chr6;chr6;chr6;chr6;chr6;chr6;chr6;chr6;chr6;chr6;chr6;chr6	86647042;86649016;86649636;86650800;86651442;86651442;86651442;86653085;86653085;86653085;86658069;86663071;86663071;86663071;86666202;86668538;86668538;86668936;86668936;86668936	86651079;86649033;86649725;86651079;86651601;86651601;86651601;86653199;86653199;86653199;86658133;86663105;86663100;86663100;86668634;86668634;86668634;86669117;86669100;86669161	-;-;-;-;-;-;-;-;-;-;-;-;-;-;-;-;-;-;-;-	7072	chr6:86647042-86669161	3150.64	3995.25	15222.1	3725.2	4904.84	17661.8	8109.97	0.230016	0.0498052	4.61831	3.86873e-06	0.000480047
259	ENSMUSG00000035011.15	Zbtb7a	zinc finger and BTB domain containing 7a [Source:MGI Symbol;Acc:MGI:1335091]	chr10;chr10;chr10;chr10;chr10;chr10;chr10;chr10;chr10;chr10;chr10;chr10;chr10;chr10;chr10;chr10;chr10	81135220;81136271;81136549;81136566;81136578;81137399;81137953;81143962;81143962;81143962;81143962;81143962;81143962;81147970;81147970;81147970;81152698	81135591;81136699;81136659;81136699;81136699;81137480;81138070;81145217;81144107;81145217;81145217;81144496;81145217;81148458;81148443;81152222;81152995	+;+;+;+;+;+;+;+;+;+;+;+;+;+;+;+;+	6808	chr10:81135220-81152995	7844.71	7839.34	10117.5	9385.92	9351.21	11756.9	9382.61	0.225657	0.0477478	4.72602	2.28966e-06	0.00029733
260	ENSMUSG00000030471.17	Zdhhc13	zinc finger, DHHC domain containing 13 [Source:MGI Symbol;Acc:MGI:1919227]	chr7;chr7;chr7;chr7;chr7;chr7;chr7;chr7;chr7;chr7;chr7;chr7;chr7;chr7;chr7;chr7;chr7;chr7;chr7;chr7;chr7;chr7;chr7;chr7;chr7;chr7;chr7;chr7;chr7;chr7;chr7;chr7;chr7;chr7;chr7;chr7;chr7	48789003;48789026;48789032;48795901;48795906;48799829;48799829;48799829;48801307;48801307;48801307;48802916;48802916;48802916;48804350;48804350;48805190;48805190;48805569;48805569;48808793;48808793;48811325;48811325;48815452;48815452;48816420;48816420;48817146;48817146;48818637;48818637;48822570;48822570;48824634;48824634;48826869	48789137;48789137;48789137;48796046;48796046;48799951;48799951;48799951;48801384;48801384;48801384;48802921;48803060;48803060;48804414;48804414;48805352;48805352;48805694;48805694;48808926;48808926;48811425;48811425;48815576;48815576;48816482;48816482;48817239;48817239;48818720;48818720;48822727;48822727;48824717;48824731;48827440	+;+;+;+;+;+;+;+;+;+;+;+;+;+;+;+;+;+;+;+;+;+;+;+;+;+;+;+;+;+;+;+;+;+;+;+;+	2410	chr7:48789003-48827440	5121.81	5540.89	9270.52	6092.93	6749.16	10569.8	7224.18	0.221591	0.0502009	4.41409	1.01436e-05	0.00114286
261	ENSMUSG00000001419.17	Mef2d	myocyte enhancer factor 2D [Source:MGI Symbol;Acc:MGI:99533]	chr3;chr3;chr3;chr3;chr3;chr3;chr3;chr3;chr3;chr3;chr3;chr3;chr3;chr3;chr3;chr3;chr3;chr3;chr3;chr3;chr3;chr3;chr3;chr3;chr3;chr3;chr3;chr3;chr3;chr3;chr3;chr3;chr3;chr3;chr3;chr3;chr3;chr3;chr3;chr3;chr3;chr3;chr3;chr3;chr3;chr3;chr3;chr3;chr3;chr3;chr3	88142372;88142416;88142572;88142572;88142574;88155678;88155678;88155678;88155678;88155678;88156322;88156322;88156322;88156322;88158034;88158034;88158034;88158221;88159122;88159122;88159122;88159122;88159536;88159536;88159536;88159536;88161191;88161191;88161191;88161191;88161781;88162958;88162958;88162958;88162958;88162960;88167515;88167515;88167515;88167515;88167515;88168038;88168038;88168038;881…	88142674;88142674;88142674;88142674;88142674;88156003;88155862;88155862;88155862;88155862;88156525;88156525;88156525;88156525;88158171;88158171;88158171;88158355;88159332;88159332;88159332;88159332;88159592;88159592;88159592;88159592;88161381;88161381;88161381;88161381;88161801;88163087;88163087;88163087;88163087;88163087;88167734;88167734;88167734;88167734;88167734;88168344;88168344;88169930;881…	+;+;+;+;+;+;+;+;+;+;+;+;+;+;+;+;+;+;+;+;+;+;+;+;+;+;+;+;+;+;+;+;+;+;+;+;+;+;+;+;+;+;+;+;+;+;+;+;+;+;+	5985	chr3:88142372-88172086	3642.16	3913.16	5366.3	4462.69	4415.05	6447.29	4707.78	0.221222	0.053697	4.11982	3.79174e-05	0.00388371
262	ENSMUSG00000035498.10	Cdcp1	CUB domain containing protein 1 [Source:MGI Symbol;Acc:MGI:2442010]	chr9;chr9;chr9;chr9;chr9;chr9;chr9;chr9;chr9;chr9;chr9;chr9;chr9;chr9;chr9;chr9;chr9	123170824;123170824;123175735;123175735;123177688;123177688;123179985;123180763;123182165;123183457;123183457;123185053;123185053;123189921;123189921;123215828;123215828	123173926;123173926;123175819;123175819;123178053;123178106;123180365;123182386;123182386;123183825;123183825;123185415;123185415;123190130;123190130;123215999;123216038	-;-;-;-;-;-;-;-;-;-;-;-;-;-;-;-;-	6765	chr9:123170824-123216038	4677.92	4918.23	4018.08	5554.76	5581.67	4902.53	4942.2	0.21706	0.0528982	4.10336	4.07196e-05	0.00415562
263	ENSMUSG00000027007.16	Itprid2	ITPR interacting domain containing 2 [Source:MGI Symbol;Acc:MGI:1917849]	chr2;chr2;chr2;chr2;chr2;chr2;chr2;chr2;chr2;chr2;chr2;chr2;chr2;chr2;chr2;chr2;chr2;chr2;chr2;chr2;chr2;chr2;chr2;chr2;chr2;chr2;chr2;chr2;chr2;chr2;chr2;chr2;chr2;chr2;chr2;chr2;chr2;chr2;chr2;chr2;chr2;chr2;chr2;chr2;chr2;chr2;chr2;chr2;chr2;chr2;chr2;chr2;chr2;chr2;chr2;chr2;chr2;chr2;chr2;chr2;chr2;chr2;chr2;chr2;chr2;chr2;chr2;chr2;chr2;chr2	79635352;79635426;79635455;79635461;79636033;79636033;79636033;79636033;79639182;79639257;79639257;79639257;79640146;79640146;79640146;79640146;79641962;79641962;79641962;79641962;79642091;79642091;79642091;79642091;79643404;79643404;79643404;79643404;79644405;79644405;79644405;79644405;79651388;79651388;79651388;79651388;79655087;79655087;79655087;79655087;79657147;79657147;79657147;79657147;796…	79635744;79635744;79635744;79635744;79636434;79636078;79636078;79636078;79639306;79639306;79639306;79639306;79640202;79640202;79640202;79640202;79642001;79642001;79642001;79642001;79642189;79642189;79642189;79642189;79643612;79643612;79643612;79643612;79645108;79645108;79645108;79645108;79651460;79651460;79651460;79651460;79655175;79655175;79655175;79655175;79658349;79658349;79658349;79658349;796…	+;+;+;+;+;+;+;+;+;+;+;+;+;+;+;+;+;+;+;+;+;+;+;+;+;+;+;+;+;+;+;+;+;+;+;+;+;+;+;+;+;+;+;+;+;+;+;+;+;+;+;+;+;+;+;+;+;+;+;+;+;+;+;+;+;+;+;+;+;+	5599	chr2:79635352-79672966	6619.32	7623.11	12536.3	7639.24	8722.23	15418.2	9759.73	0.215777	0.0490805	4.39638	1.10071e-05	0.00123521
264	ENSMUSG00000041605.16	Inava	innate immunity activator [Source:MGI Symbol;Acc:MGI:1921579]	chr1;chr1;chr1;chr1;chr1;chr1;chr1;chr1;chr1;chr1;chr1;chr1;chr1;chr1;chr1;chr1;chr1;chr1;chr1;chr1;chr1;chr1;chr1;chr1;chr1;chr1;chr1;chr1;chr1;chr1;chr1;chr1;chr1;chr1;chr1;chr1	136213531;136215756;136219723;136220131;136220278;136220316;136221072;136221072;136221072;136223563;136225336;136225336;136225336;136226152;136226152;136226152;136226152;136226193;136226214;136226780;136226780;136226780;136226780;136226780;136226780;136227514;136227514;136227514;136227514;136227514;136227514;136229921;136230194;136230194;136233903;136233903	136214418;136216440;136219896;136220341;136220341;136220341;136221125;136221125;136221125;136225558;136225558;136225558;136225558;136226268;136226268;136226268;136226268;136226268;136226268;136226904;136226904;136226904;136226904;136226904;136226904;136227662;136227577;136227662;136227662;136227577;136227662;136230019;136230310;136230289;136234119;136234264	-;-;-;-;-;-;-;-;-;-;-;-;-;-;-;-;-;-;-;-;-;-;-;-;-;-;-;-;-;-;-;-;-;-;-;-	4977	chr1:136213531-136234264	4805.47	4829.14	7571.14	5570.49	5535.56	9159.16	6245.16	0.209761	0.0507513	4.13311	3.57888e-05	0.00367906
265	ENSMUSG00000005148.8	Klf5	Kruppel-like factor 5 [Source:MGI Symbol;Acc:MGI:1338056]	chr14;chr14;chr14;chr14;chr14;chr14;chr14	99298691;99299154;99301381;99301381;99303418;99303418;99313151	99299222;99299222;99302254;99302254;99305326;99303477;99315036	+;+;+;+;+;+;+	5201	chr14:99298691-99315036	18266.9	18277.4	22681.5	20980.1	21026.1	27228	21410	0.207559	0.0452927	4.58261	4.59204e-06	0.00055993
266	ENSMUSG00000029580.14	Actb	actin, beta [Source:MGI Symbol;Acc:MGI:87904]	chr5;chr5;chr5;chr5;chr5;chr5;chr5;chr5;chr5;chr5;chr5;chr5;chr5;chr5;chr5;chr5;chr5;chr5;chr5;chr5;chr5;chr5;chr5;chr5;chr5;chr5;chr5;chr5;chr5;chr5;chr5;chr5;chr5;chr5;chr5	142903115;142903234;142903501;142903581;142904067;142904067;142904344;142904344;142904351;142904395;142904672;142904705;142904766;142904873;142905088;142905237;142905237;142905237;142905237;142905237;142905429;142905564;142905564;142905564;142905564;142905564;142905564;142905564;142905849;142906652;142906652;142906652;142906652;142906652;142906652	142903941;142903400;142903941;142903654;142904248;142904248;142904782;142904782;142904782;142904782;142904782;142904782;142905476;142905692;142905150;142905476;142905278;142905476;142905476;142905476;142905476;142905692;142905692;142905692;142905692;142905821;142905692;142905692;142905937;142906694;142906672;142906722;142906725;142906702;142906754	-;-;-;-;-;-;-;-;-;-;-;-;-;-;-;-;-;-;-;-;-;-;-;-;-;-;-;-;-;-;-;-;-;-;-	2679	chr5:142903115-142906754	87445.8	92799.7	166249	104683	111183	183633	124332	0.206749	0.0454952	4.54442	5.50873e-06	0.000657476
267	ENSMUSG00000032092.5	Mpzl2	myelin protein zero-like 2 [Source:MGI Symbol;Acc:MGI:1289160]	chr9;chr9;chr9;chr9;chr9;chr9;chr9;chr9;chr9;chr9;chr9;chr9;chr9;chr9;chr9;chr9;chr9;chr9;chr9;chr9;chr9;chr9	45039799;45039802;45040092;45040092;45040177;45042038;45042038;45042425;45042611;45042696;45043700;45043700;45043700;45043715;45044153;45044153;45044153;45047164;45047164;45049652;45049652;45051878	45039868;45039868;45040582;45040582;45040582;45042225;45042225;45042794;45042794;45046269;45043866;45043866;45043866;45043841;45044302;45044363;45044363;45047311;45047311;45049724;45049739;45054015	+;+;+;+;+;+;+;+;+;+;+;+;+;+;+;+;+;+;+;+;+;+	6968	chr9:45039799-45054015	10094	11715.5	6481.49	12113.5	12794.5	7806.17	10167.5	0.200977	0.0504372	3.98469	6.75673e-05	0.00665443
268	ENSMUSG00000046062.5	Ppp1r15b	protein phosphatase 1, regulatory subunit 15B [Source:MGI Symbol;Acc:MGI:2444211]	chr1;chr1;chr1;chr1	133131143;133131344;133136663;133136663	133133615;133131910;133139783;133139783	+;+;+;+	5594	chr1:133131143-133139783	9959.6	11261	12309.6	11852.2	12295.2	14786.4	12077.3	0.197369	0.0493971	3.99556	6.45414e-05	0.00640119
269	ENSMUSG00000041417.15	Pik3r1	phosphoinositide-3-kinase regulatory subunit 1 [Source:MGI Symbol;Acc:MGI:97583]	chr13;chr13;chr13;chr13;chr13;chr13;chr13;chr13;chr13;chr13;chr13;chr13;chr13;chr13;chr13;chr13;chr13;chr13;chr13;chr13;chr13;chr13;chr13;chr13;chr13;chr13;chr13;chr13;chr13;chr13;chr13;chr13;chr13;chr13;chr13;chr13;chr13;chr13;chr13;chr13;chr13;chr13	101680563;101683664;101686208;101686208;101686973;101686973;101687131;101687131;101687501;101687501;101687582;101688633;101688633;101688633;101688979;101688979;101688979;101689040;101689399;101689399;101689399;101689399;101690135;101690481;101690481;101690481;101690481;101692183;101692183;101692447;101694376;101701447;101701449;101701711;101701711;101702709;101708920;101709650;101755571;101757326…	101685069;101685069;101686378;101686378;101687041;101687041;101687307;101687307;101687643;101687643;101687643;101688758;101688758;101688758;101689159;101689159;101689159;101689159;101689497;101689497;101689497;101689497;101690583;101690583;101690583;101690583;101690583;101692343;101692630;101692576;101694600;101701526;101701526;101702104;101701912;101702840;101708994;101709742;101758039;101758039…	-;-;-;-;-;-;-;-;-;-;-;-;-;-;-;-;-;-;-;-;-;-;-;-;-;-;-;-;-;-;-;-;-;-;-;-;-;-;-;-;-;-	10079	chr13:101680563-101768217	4173.64	4464.75	2960.35	3596.17	3775.63	2413.03	3563.93	-0.224478	0.0554229	-4.05028	5.11568e-05	0.00516464
270	ENSMUSG00000071551.13	Akr1c19	aldo-keto reductase family 1, member C19 [Source:MGI Symbol;Acc:MGI:2653678]	chr13;chr13;chr13;chr13;chr13;chr13;chr13;chr13;chr13;chr13;chr13;chr13;chr13;chr13;chr13;chr13;chr13;chr13;chr13;chr13;chr13;chr13	4228700;4233733;4233740;4236089;4236089;4237036;4237036;4238394;4238394;4238968;4238968;4242552;4242552;4242927;4242927;4245328;4246803;4246803;4246803;4248078;4248078;4248078	4228798;4233854;4233854;4236256;4236256;4237152;4237152;4238471;4238471;4239090;4239090;4242661;4242661;4243092;4243092;4245387;4246885;4246885;4246885;4248681;4248359;4252843	+;+;+;+;+;+;+;+;+;+;+;+;+;+;+;+;+;+;+;+;+;+	5892	chr13:4228700-4252843	3642.16	4140.4	14791.1	3134.58	3596.42	11196.9	6750.26	-0.249396	0.0551128	-4.52519	6.03422e-06	0.000711154
271	ENSMUSG00000031613.9	Hpgd	hydroxyprostaglandin dehydrogenase 15 (NAD) [Source:MGI Symbol;Acc:MGI:108085]	chr8;chr8;chr8;chr8;chr8;chr8;chr8	56294585;56294939;56298356;56307594;56317750;56318993;56320058	56294712;56295062;56298462;56307690;56317826;56319156;56321043	+;+;+;+;+;+;+	1683	chr8:56294585-56321043	4038.43	5380.72	9545.06	3657.01	4662.12	6409.65	5615.5	-0.263553	0.0658028	-4.0052	6.19652e-05	0.0061674
272	ENSMUSG00000033949.12	Trim36	tripartite motif-containing 36 [Source:MGI Symbol;Acc:MGI:106264]	chr18;chr18;chr18;chr18;chr18;chr18;chr18;chr18;chr18;chr18;chr18;chr18;chr18;chr18;chr18;chr18;chr18;chr18;chr18;chr18;chr18;chr18;chr18;chr18;chr18	46165300;46167292;46167315;46167893;46169145;46169145;46169145;46172378;46172378;46172378;46175548;46175548;46175548;46175871;46175871;46178401;46178401;46186122;46186122;46188391;46188391;46196074;46196074;46198514;46212302	46167767;46167767;46167767;46167974;46169442;46169442;46169442;46172668;46172668;46172668;46175614;46175672;46175672;46176124;46176124;46178496;46178496;46186268;46186268;46188716;46188716;46196308;46196308;46198818;46212607	-;-;-;-;-;-;-;-;-;-;-;-;-;-;-;-;-;-;-;-;-;-;-;-;-	4933	chr18:46165300-46212607	2233.94	2403.56	3802.06	1901.94	1966.11	2861.28	2528.15	-0.272689	0.0611068	-4.46251	8.10069e-06	0.000935132
273	ENSMUSG00000049307.6	Fut4	fucosyltransferase 4 [Source:MGI Symbol;Acc:MGI:95594]	chr9	14748320	14752393	-	4074	chr9:14748320-14752393	1847.87	1981.11	3367.91	1555.75	1568.54	2638.92	2160.02	-0.273052	0.0616254	-4.43084	9.38688e-06	0.00107045
274	ENSMUSG00000031853.5	Map3k21	mitogen-activated protein kinase kinase kinase 21 [Source:MGI Symbol;Acc:MGI:2385307]	chr8;chr8;chr8;chr8;chr8;chr8;chr8;chr8;chr8;chr8	125910450;125924018;125926075;125927531;125934929;125937206;125938701;125939849;125941553;125944610	125911433;125924198;125926223;125927706;125935169;125937328;125938851;125939946;125942311;125947440	+;+;+;+;+;+;+;+;+;+	5693	chr8:125910450-125947440	4347.97	4396.68	3188.07	3459.79	3589.46	2534.21	3586.03	-0.286286	0.0548998	-5.2147	1.84115e-07	2.81847e-05
275	ENSMUSG00000074030.3	Exoc8	exocyst complex component 8 [Source:MGI Symbol;Acc:MGI:2142527]	chr8	124893108	124897705	-	4598	chr8:124893108-124897705	1460.94	1476.57	1411.01	1104.66	1168.36	1131.81	1292.22	-0.294526	0.0686571	-4.2898	1.7883e-05	0.00194483
276	ENSMUSG00000049717.9	Lig4	ligase IV, DNA, ATP-dependent [Source:MGI Symbol;Acc:MGI:1335098]	chr8;chr8;chr8;chr8	9969049;9970877;9976031;9977513	9973807;9973807;9976299;9977686	-;-;-;-	5202	chr8:9969049-9977686	1086.78	1216.29	1575.94	915.827	958.697	1043.57	1132.85	-0.312329	0.0751109	-4.15824	3.2071e-05	0.00333337
277	ENSMUSG00000051495.7	Irf2bp2	interferon regulatory factor 2 binding protein 2 [Source:MGI Symbol;Acc:MGI:2443921]	chr8;chr8	126588296;126592440	126591828;126593986	-;-	5080	chr8:126588296-126593986	4126.02	3372.59	2255.91	2907.99	2999.63	1662.41	2887.42	-0.314813	0.0655933	-4.79946	1.59092e-06	0.000211374
278	ENSMUSG00000019997.11	Ctgf	connective tissue growth factor [Source:MGI Symbol;Acc:MGI:95537]	chr10;chr10;chr10;chr10;chr10;chr10;chr10;chr10;chr10;chr10;chr10	24595442;24595726;24595780;24595876;24595876;24596347;24596347;24596347;24596732;24596732;24597315	24595788;24595788;24596098;24596098;24596098;24596598;24596370;24596598;24598683;24596943;24598678	+;+;+;+;+;+;+;+;+;+;+	2861	chr10:24595442-24598683	8563.28	7575.06	2944.39	7210.17	6512.53	1798.89	5767.39	-0.314967	0.070345	-4.47746	7.55381e-06	0.000875589
279	ENSMUSG00000034317.14	Trim59	tripartite motif-containing 59 [Source:MGI Symbol;Acc:MGI:1914199]	chr3;chr3;chr3;chr3;chr3;chr3;chr3;chr3;chr3;chr3	69035288;69036837;69043562;69043768;69043768;69043789;69044406;69044410;69044613;69044613	69038008;69038008;69043842;69043842;69043842;69043842;69044723;69044715;69044715;69044755	-;-;-;-;-;-;-;-;-;-	3352	chr3:69035288-69044755	1720.31	1454.55	475.657	1339.65	1045.69	368.249	1067.35	-0.324692	0.0733452	-4.4269	9.5595e-06	0.00108574
280	ENSMUSG00000078234.6	Klhdc7a	kelch domain containing 7A [Source:MGI Symbol;Acc:MGI:2444612]	chr4	139960220	139968026	-	7807	chr4:139960220-139968026	1483.9	1479.57	699.12	1113.05	1111.81	538.843	1071.05	-0.326874	0.0719698	-4.54182	5.57709e-06	0.000662826
281	ENSMUSG00000028636.14	Ppcs	phosphopantothenoylcysteine synthetase [Source:MGI Symbol;Acc:MGI:1915237]	chr4;chr4;chr4;chr4;chr4;chr4;chr4;chr4	119418530;119418530;119418530;119421580;119421580;119421580;119421846;119422291	119419293;119419293;119419293;119421683;119421683;119422358;119422420;119422376	-;-;-;-;-;-;-;-	1605	chr4:119418530-119422420	1088.48	1267.35	2036.7	908.484	897.8	1471.82	1278.44	-0.335162	0.0714041	-4.69388	2.68077e-06	0.000343223
282	ENSMUSG00000045598.10	Zfp553	zinc finger protein 553 [Source:MGI Symbol;Acc:MGI:2384725]	chr7;chr7;chr7;chr7;chr7	127233061;127233255;127233294;127235264;127235264	127233486;127233517;127234120;127238179;127238043	+;+;+;+;+	3976	chr7:127233061-127238179	1398.87	1268.35	791.697	982.967	1032.64	548.255	1003.8	-0.348217	0.075119	-4.63553	3.56016e-06	0.000445684
283	ENSMUSG00000070661.7	Rnf186	ring finger protein 186 [Source:MGI Symbol;Acc:MGI:1914075]	chr4;chr4	138967112;138967112	138968360;138968365	+;+	1254	chr4:138967112-138968365	1078.28	911.97	2249.53	783.646	814.284	1303.58	1190.21	-0.351847	0.0809254	-4.3478	1.37512e-05	0.001513
284	ENSMUSG00000055612.15	Cdca7	cell division cycle associated 7 [Source:MGI Symbol;Acc:MGI:1914203]	chr2;chr2;chr2;chr2;chr2;chr2;chr2;chr2;chr2;chr2;chr2;chr2;chr2;chr2;chr2;chr2;chr2;chr2;chr2;chr2;chr2	72476159;72476253;72476390;72478906;72478906;72478906;72479614;72481691;72481691;72481691;72482429;72482429;72483355;72483564;72483879;72484599;72484599;72485107;72485176;72485720;72485720	72476311;72476311;72476678;72479028;72479028;72479028;72479718;72481860;72481948;72481948;72482497;72482512;72483561;72484016;72484016;72484743;72484748;72485312;72485312;72486202;72486893	+;+;+;+;+;+;+;+;+;+;+;+;+;+;+;+;+;+;+;+;+	3202	chr2:72476159-72486893	5038.48	4315.59	2382.54	3896.2	3408.51	1703.59	3457.48	-0.352484	0.0572193	-6.16023	7.26414e-10	1.50448e-07
285	ENSMUSG00000085795.8	Zfp703	zinc finger protein 703 [Source:MGI Symbol;Acc:MGI:2662729]	chr8;chr8;chr8;chr8;chr8;chr8;chr8;chr8;chr8;chr8	26977325;26977325;26977354;26978185;26978235;26978262;26978568;26978568;26978568;26978568	26977611;26977611;26977611;26978395;26978395;26978395;26978692;26978733;26978672;26981461	+;+;+;+;+;+;+;+;+;+	3392	chr8:26977325-26981461	6252.81	5963.34	3058.25	4702.92	4218.44	2367.14	4427.15	-0.386621	0.0546389	-7.07593	1.48449e-12	3.66785e-10
286	ENSMUSG00000018604.18	Tbx3	T-box 3 [Source:MGI Symbol;Acc:MGI:98495]	chr5;chr5;chr5;chr5;chr5;chr5;chr5;chr5;chr5;chr5;chr5;chr5;chr5;chr5;chr5;chr5;chr5;chr5;chr5;chr5;chr5;chr5;chr5;chr5;chr5;chr5;chr5;chr5;chr5;chr5	119670669;119670669;119670862;119671018;119671233;119674026;119674026;119674026;119675243;119675445;119675558;119675558;119675558;119677501;119677501;119677501;119677501;119678681;119678681;119678681;119678681;119680249;119680395;119680395;119680395;119680395;119680395;119682631;119682631;119682631	119673663;119672404;119671057;119672404;119672404;119674293;119674293;119674293;119675302;119675704;119675704;119675704;119675704;119677577;119677577;119677577;119677577;119678832;119678832;119678832;119678832;119680295;119680630;119680832;119681065;119681065;119681065;119684724;119684724;119684561	+;+;+;+;+;+;+;+;+;+;+;+;+;+;+;+;+;+;+;+;+;+;+;+;+;+;+;+;+;+	6624	chr5:119670669-119684724	380.968	527.561	424.579	254.921	277.518	270.598	356.024	-0.446626	0.0895096	-4.9897	6.04732e-07	8.60277e-05
287	ENSMUSG00000000142.15	Axin2	axin 2 [Source:MGI Symbol;Acc:MGI:1270862]	chr11;chr11;chr11;chr11;chr11;chr11;chr11;chr11;chr11;chr11;chr11;chr11;chr11;chr11;chr11;chr11;chr11;chr11;chr11;chr11;chr11;chr11;chr11;chr11;chr11;chr11;chr11;chr11;chr11;chr11;chr11;chr11;chr11	108920349;108920800;108921336;108921648;108923152;108923152;108923152;108923152;108923181;108931439;108931439;108938874;108939312;108939312;108941903;108941903;108941903;108942191;108942191;108942191;108942935;108943621;108943656;108943656;108944510;108944510;108944510;108945880;108945880;108945880;108949269;108949269;108949269	108920561;108921193;108921365;108921996;108923598;108923583;108923494;108924102;108924102;108931579;108931579;108939414;108939414;108939414;108942043;108942043;108942043;108942559;108942696;108942696;108943129;108943886;108943886;108943886;108944605;108944605;108944605;108946047;108946047;108946047;108950783;108949511;108950783	+;+;+;+;+;+;+;+;+;+;+;+;+;+;+;+;+;+;+;+;+;+;+;+;+;+;+;+;+;+;+;+;+	5506	chr11:108920349-108950783	6744.33	5782.15	1198.19	5075.34	4113.18	705.908	3936.51	-0.462164	0.0634257	-7.28671	3.1762e-13	8.44e-11
288	ENSMUSG00000075304.2	Sp5	trans-acting transcription factor 5 [Source:MGI Symbol;Acc:MGI:1927715]	chr2;chr2	70474923;70476024	70475316;70477729	+;+	2100	chr2:70474923-70477729	394.574	439.467	39.372	215.057	185.302	20.0007	215.629	-0.481979	0.0920289	-5.23726	1.62974e-07	2.50847e-05
289	ENSMUSG00000022330.5	Osr2	odd-skipped related 2 [Source:MGI Symbol;Acc:MGI:1930813]	chr15;chr15;chr15;chr15;chr15;chr15;chr15;chr15;chr15;chr15;chr15;chr15;chr15;chr15;chr15	35296098;35296098;35296098;35296111;35296824;35300189;35300189;35300300;35301912;35301912;35301912;35302737;35302737;35302819;35302819	35296467;35296467;35296467;35296467;35297684;35300955;35302011;35300955;35302011;35302011;35302011;35303304;35303304;35303305;35302940	+;+;+;+;+;+;+;+;+;+;+;+;+;+;+	3623	chr15:35296098-35303305	1138.65	1426.52	2804.99	702.869	904.76	2049.49	1504.55	-0.492404	0.0698166	-7.05282	1.75331e-12	4.29439e-10
290	ENSMUSG00000044548.11	Dact1	dishevelled-binding antagonist of beta-catenin 1 [Source:MGI Symbol;Acc:MGI:1891740]	chr12;chr12;chr12;chr12;chr12;chr12;chr12;chr12	71309884;71309984;71312686;71312686;71313785;71313785;71317060;71317171	71310307;71310307;71312818;71312818;71313940;71313940;71318894;71320107	+;+;+;+;+;+;+;+	3761	chr12:71309884-71320107	1438.84	1559.66	419.259	857.08	970.877	198.831	907.423	-0.604968	0.0795185	-7.60789	2.78604e-14	8.26047e-12
