# Supplementary material for: Intestinal Organoids in Colitis Research: Focusing on Variability and Cryopreservation
Source: Stem Cells Int. 2021 Sep 17;2021:9041423. doi: 10.1155/2021/9041423 (PMC8464427; doi:10.1155/2021/9041423)
Supplement: Supplementary Materials — Table 1: DESeq2 result table. Table 2: Significantly different gene expression from EcN samples in fresh colonoids compared to control counterparts. Table 3: Significantly differentially expressed genes between EcN and control samples. [file 9041423.f1.zip › Table 3.xlsx]

## Sheet: Tabelle1
Sort0	Gene ID	Gene name	Gene description	Chr	Start	End	Strand	Length	IGV coordinates	N2828	N2830	N2832	N2829	N2831	N2833	Base mean	log2(FC)	StdErr	Wald-Stats	P-value	P-adj
1	ENSMUSG00000024401.14	Tnf	tumor necrosis factor [Source:MGI Symbol;Acc:MGI:104798]	chr17;chr17;chr17;chr17;chr17;chr17;chr17	35199381;35199507;35200858;35201084;35201084;35201655;35201655	35200563;35200563;35200905;35201138;35201138;35202007;35202004	-;-;-;-;-;-;-	1639	chr17:35199381-35202007	332.476	441.836	311.528	4755.28	5828.73	6414.1	3013.99	2.70501	0.0755803	35.7898	1.5893e-280	4.45052e-276
3	ENSMUSG00000038508.7	Gdf15	growth differentiation factor 15 [Source:MGI Symbol;Acc:MGI:1346047]	chr8;chr8;chr8;chr8;chr8	70629393;70629394;70631333;70631333;70632150	70630174;70630174;70631624;70632095;70632456	-;-;-;-;-	1852	chr8:70629393-70632456	680.609	1279.24	728.815	2971.62	8270.15	4823.81	3125.71	1.75769	0.0753722	23.3201	2.77246e-120	2.58791e-116
2	ENSMUSG00000003541.6	Ier3	immediate early response 3 [Source:MGI Symbol;Acc:MGI:104814]	chr17;chr17	35821684;35822038	35821928;35822923	+;+	1131	chr17:35821684-35822923	2554.82	4302.69	3982.04	9451.58	18312	15797	9066.69	1.6819	0.059641	28.2004	5.78521e-175	8.10016e-171
4	ENSMUSG00000019850.11	Tnfaip3	tumor necrosis factor, alpha-induced protein 3 [Source:MGI Symbol;Acc:MGI:1196377]	chr10;chr10;chr10;chr10;chr10;chr10;chr10;chr10;chr10;chr10;chr10;chr10;chr10;chr10;chr10;chr10;chr10;chr10;chr10;chr10;chr10;chr10;chr10;chr10;chr10;chr10;chr10;chr10;chr10;chr10;chr10	19000910;19000913;19000929;19003576;19003576;19003576;19004457;19004457;19005551;19005551;19005551;19006863;19006863;19007182;19007182;19007182;19007267;19008145;19008145;19008145;19008145;19008266;19011481;19011481;19011481;19011481;19011516;19014402;19015153;19015153;19015548	19003015;19003015;19003015;19005331;19003757;19003757;19005331;19005331;19007033;19005731;19005731;19007033;19007033;19007329;19007329;19007329;19007329;19008845;19008335;19008335;19008335;19008335;19011790;19011790;19011963;19011790;19011790;19014582;19015376;19015410;19015657	-;-;-;-;-;-;-;-;-;-;-;-;-;-;-;-;-;-;-;-;-;-;-;-;-;-;-;-;-;-;-	7226	chr10:19000910-19015657	3117.54	3664.23	3982.04	21315	31227.4	41140.2	17407.7	1.40732	0.0826796	17.0213	5.70768e-65	3.9958e-61
6	ENSMUSG00000052837.7	Junb	jun B proto-oncogene [Source:MGI Symbol;Acc:MGI:96647]	chr8	84976910	84978718	-	1809	chr8:84976910-84978718	4562.57	5590.03	10290.8	10497.7	17481.8	22667.1	11848.3	1.0164	0.0699011	14.5406	6.70337e-48	3.12857e-44
5	ENSMUSG00000020108.4	Ddit4	DNA-damage-inducible transcript 4 [Source:MGI Symbol;Acc:MGI:1921997]	chr10;chr10;chr10	59949669;59951317;59951697	59951029;59951572;59951834	-;-;-	1755	chr10:59949669-59951834	3700.53	4277.25	4906.28	7538.02	11334.9	11684.1	7240.17	0.987806	0.0655586	15.0675	2.64793e-51	1.483e-47
8	ENSMUSG00000037887.11	Dusp8	dual specificity phosphatase 8 [Source:MGI Symbol;Acc:MGI:106626]	chr7;chr7;chr7;chr7;chr7;chr7;chr7;chr7;chr7;chr7;chr7;chr7	142079490;142083268;142083592;142083594;142084353;142084353;142088364;142088364;142089944;142089944;142094923;142095778	142083030;142083391;142083751;142083751;142084519;142084519;142088502;142088502;142090266;142090266;142095272;142095843	-;-;-;-;-;-;-;-;-;-;-;-	4870	chr7:142079490-142095843	1084.92	961.166	1128.86	2285.34	2961.26	3128.73	1925.05	0.9822	0.0750255	13.0915	3.68043e-39	1.28829e-35
7	ENSMUSG00000020205.8	Phlda1	pleckstrin homology like domain, family A, member 1 [Source:MGI Symbol;Acc:MGI:1096880]	chr10;chr10;chr10;chr10	111506286;111507696;111508060;111508060	111507648;111507951;111508165;111508645	+;+;+;+	2205	chr10:111506286-111508645	8168.23	9938.99	10232.1	15888.8	21769.4	26184.7	15363.7	0.931596	0.0647343	14.3911	5.887e-47	2.35505e-43
17	ENSMUSG00000021025.8	Nfkbia	nuclear factor of kappa light polypeptide gene enhancer in B cells inhibitor, alpha [Source:MGI Symbol;Acc:MGI:104741]	chr12;chr12;chr12;chr12;chr12;chr12;chr12;chr12;chr12;chr12	55489410;55490406;55490407;55490771;55490771;55491120;55491120;55491670;55491670;55492300	55489969;55490666;55490666;55490859;55490859;55491330;55491330;55491810;55491778;55492647	-;-;-;-;-;-;-;-;-;-	1610	chr12:55489410-55492647	5236.73	4199.75	4757.99	19469	23372.8	27403.4	14073.3	0.883072	0.0811786	10.8781	1.46521e-27	2.41354e-24
11	ENSMUSG00000044786.6	Zfp36	zinc finger protein 36 [Source:MGI Symbol;Acc:MGI:99180]	chr7;chr7;chr7	28376784;28376791;28379174	28378493;28379255;28380253	-;-;-	3470	chr7:28376784-28380253	2669.02	2959.84	4848.8	5197.13	7945.8	9414.27	5505.81	0.843212	0.0707605	11.9164	9.71887e-33	2.47416e-29
10	ENSMUSG00000038418.7	Egr1	early growth response 1 [Source:MGI Symbol;Acc:MGI:95295]	chr18;chr18;chr18;chr18;chr18	34859823;34861207;34861370;34862465;34862465	34861786;34861333;34861786;34864956;34864984	+;+;+;+;+	4484	chr18:34859823-34864984	3042.94	3945.29	4408.52	5670.61	7848.49	11060.7	5996.1	0.839913	0.06816	12.3227	6.83931e-35	1.91521e-31
15	ENSMUSG00000035356.17	Nfkbiz	nuclear factor of kappa light polypeptide gene enhancer in B cells inhibitor, zeta [Source:MGI Symbol;Acc:MGI:1931595]	chr16;chr16;chr16;chr16;chr16;chr16;chr16;chr16;chr16;chr16;chr16;chr16;chr16;chr16;chr16;chr16;chr16;chr16;chr16;chr16;chr16;chr16;chr16;chr16;chr16;chr16;chr16;chr16;chr16;chr16;chr16;chr16;chr16;chr16;chr16;chr16;chr16;chr16;chr16;chr16;chr16;chr16;chr16;chr16;chr16;chr16;chr16;chr16;chr16;chr16;chr16;chr16;chr16;chr16;chr16;chr16;chr16;chr16	55811375;55811375;55811375;55811378;55813950;55813950;55813950;55813950;55814241;55814241;55814241;55814241;55815640;55815640;55815640;55815640;55816068;55816068;55816068;55816068;55816317;55816317;55816317;55816317;55816831;55816831;55816831;55816831;55817729;55817729;55817729;55817729;55817746;55818391;55818748;55818748;55818748;55818748;55818992;55818992;55818992;55818992;55819567;55819567;558…	55812783;55812783;55812783;55812783;55814117;55814117;55814117;55814117;55814351;55814351;55814351;55814351;55815809;55815809;55815809;55815809;55816131;55816131;55816131;55816131;55816463;55816463;55816463;55816463;55816936;55816936;55816936;55816936;55818534;55818534;55818534;55818534;55817808;55818515;55818851;55818851;55818851;55818851;55819022;55819022;55819022;55819022;55819706;55819706;558…	-;-;-;-;-;-;-;-;-;-;-;-;-;-;-;-;-;-;-;-;-;-;-;-;-;-;-;-;-;-;-;-;-;-;-;-;-;-;-;-;-;-;-;-;-;-;-;-;-;-;-;-;-;-;-;-;-;-	5018	chr16:55811375-55838899	1389.77	1175.14	1638.11	8738.81	11170	18640.5	7125.4	0.835296	0.0761799	10.9648	5.64403e-28	1.05366e-24
16	ENSMUSG00000053175.17	Bcl3	B cell leukemia/lymphoma 3 [Source:MGI Symbol;Acc:MGI:88140]	chr7;chr7;chr7;chr7;chr7;chr7;chr7;chr7;chr7;chr7;chr7;chr7;chr7;chr7;chr7;chr7;chr7;chr7;chr7;chr7;chr7;chr7;chr7;chr7;chr7	19808462;19808462;19809142;19809142;19809496;19809496;19811057;19811117;19811320;19811320;19811349;19811495;19811495;19811495;19811495;19811586;19812405;19812405;19812405;19812405;19815965;19820047;19820047;19822075;19822437	19809056;19808930;19809259;19809259;19809663;19809663;19811134;19811134;19811408;19811408;19811408;19811699;19811699;19811889;19811699;19811699;19812513;19812513;19812833;19812513;19815996;19820200;19820200;19822157;19822770	-;-;-;-;-;-;-;-;-;-;-;-;-;-;-;-;-;-;-;-;-;-;-;-;-	2475	chr7:19808462-19822770	1729.61	1995.2	1885.26	3198.96	3985.17	5088.5	2980.45	0.804931	0.0734691	10.9561	6.21486e-28	1.08772e-24
9	ENSMUSG00000018899.16	Irf1	interferon regulatory factor 1 [Source:MGI Symbol;Acc:MGI:96590]	chr11;chr11;chr11;chr11;chr11;chr11;chr11;chr11;chr11;chr11;chr11;chr11;chr11;chr11;chr11;chr11;chr11;chr11;chr11;chr11;chr11;chr11;chr11;chr11;chr11;chr11;chr11;chr11;chr11;chr11;chr11;chr11;chr11;chr11;chr11;chr11;chr11;chr11;chr11;chr11;chr11;chr11;chr11;chr11;chr11;chr11;chr11;chr11;chr11;chr11;chr11;chr11;chr11;chr11;chr11;chr11;chr11;chr11;chr11;chr11;chr11;chr11;chr11;chr11;chr11;chr11;chr…	53770014;53770048;53770051;53770071;53770105;53770477;53770487;53770495;53770509;53771284;53771284;53771284;53771284;53771284;53771284;53771284;53771284;53772839;53772839;53772839;53772839;53772839;53772839;53772839;53773153;53773656;53773656;53773656;53773656;53773656;53773656;53773656;53773656;53773926;53773926;53773926;53773926;53773926;53773926;53773926;53773926;53773926;53774062;53774062;537…	53770278;53770278;53770278;53770278;53770278;53770809;53770757;53770691;53770622;53771375;53771375;53771375;53771375;53771375;53771375;53771375;53771375;53772938;53772938;53772938;53772938;53772938;53772938;53772938;53773832;53773832;53773832;53773832;53773832;53773832;53773832;53773832;53773832;53773957;53773975;53773975;53773975;53773975;53773975;53773975;53773975;53773975;53774130;53774194;537…	+;+;+;+;+;+;+;+;+;+;+;+;+;+;+;+;+;+;+;+;+;+;+;+;+;+;+;+;+;+;+;+;+;+;+;+;+;+;+;+;+;+;+;+;+;+;+;+;+;+;+;+;+;+;+;+;+;+;+;+;+;+;+;+;+;+;+	3976	chr11:53770014-53778374	3581.72	3597.14	3724.54	6368.86	7106.86	7943.9	5387.17	0.798249	0.0628856	12.6937	6.4108e-37	1.99469e-33
14	ENSMUSG00000052684.4	Jun	jun proto-oncogene [Source:MGI Symbol;Acc:MGI:96646]	chr4	95049034	95052222	-	3189	chr4:95049034-95052222	5155.68	5244.2	4557.97	8443.1	12469.2	10113.3	7663.9	0.781955	0.0711086	10.9966	3.96701e-28	7.93488e-25
21	ENSMUSG00000024912.6	Fosl1	fos-like antigen 1 [Source:MGI Symbol;Acc:MGI:107179]	chr19;chr19;chr19;chr19;chr19;chr19;chr19;chr19;chr19	5447547;5447705;5447875;5447921;5450160;5450160;5450160;5454413;5454892	5448055;5447778;5448055;5448055;5450261;5450520;5450351;5454520;5455946	+;+;+;+;+;+;+;+;+	2033	chr19:5447547-5455946	560.881	534.367	755.254	1024.73	1457.84	1609.74	990.468	0.741607	0.0785454	9.44176	3.66575e-21	4.88818e-18
13	ENSMUSG00000051022.7	Hs3st1	heparan sulfate (glucosamine) 3-O-sulfotransferase 1 [Source:MGI Symbol;Acc:MGI:1201606]	chr5;chr5;chr5;chr5;chr5;chr5;chr5;chr5;chr5	39613935;39613939;39614769;39615074;39644218;39644417;39645120;39749830;39755310	39615404;39615404;39615404;39615404;39644597;39644634;39645246;39749879;39755475	-;-;-;-;-;-;-;-;-	2230	chr5:39613935-39755475	2327.33	3232.8	2661.21	3884.39	6366.1	5418.01	3981.64	0.737175	0.0653538	11.2798	1.65204e-29	3.55862e-26
20	ENSMUSG00000041135.15	Ripk2	receptor (TNFRSF)-interacting serine-threonine kinase 2 [Source:MGI Symbol;Acc:MGI:1891456]	chr4;chr4;chr4;chr4;chr4;chr4;chr4;chr4;chr4;chr4;chr4;chr4;chr4;chr4;chr4;chr4;chr4;chr4;chr4;chr4;chr4;chr4;chr4	16122733;16122741;16124425;16124425;16127621;16127621;16129023;16129023;16131523;16132777;16132777;16138074;16138074;16139205;16139205;16151917;16151917;16155035;16155035;16158277;16158277;16163224;16163224	16123891;16123891;16124586;16124586;16127714;16127714;16129109;16129109;16131646;16132862;16132862;16138235;16138235;16139254;16139254;16152074;16152074;16155190;16155190;16158430;16158430;16163643;16163647	-;-;-;-;-;-;-;-;-;-;-;-;-;-;-;-;-;-;-;-;-;-;-	2816	chr4:16122733-16163647	748.762	875.575	850.667	1422.99	1633.17	2250.39	1296.93	0.733463	0.0769367	9.53332	1.52325e-21	2.13278e-18
12	ENSMUSG00000053560.5	Ier2	immediate early response 2 [Source:MGI Symbol;Acc:MGI:104815]	chr8	84661331	84662854	-	1524	chr8:84661331-84662854	4097.47	4337.39	4571.76	6763.71	8239.47	8973.48	6163.88	0.723431	0.0624108	11.5914	4.5541e-31	1.06274e-27
18	ENSMUSG00000021250.13	Fos	FBJ osteosarcoma oncogene [Source:MGI Symbol;Acc:MGI:95574]	chr12;chr12;chr12;chr12;chr12;chr12;chr12;chr12;chr12;chr12;chr12;chr12;chr12;chr12	85473890;85474691;85474691;85474911;85474935;85474935;85475592;85475592;85475592;85475592;85475817;85475817;85475817;85475817	85474180;85475186;85474795;85475186;85475186;85475186;85475699;85475699;85475699;85475699;85476185;85476063;85476007;85477273	+;+;+;+;+;+;+;+;+;+;+;+;+;+	2352	chr12:85473890-85477273	2817.3	3545.09	6649	5331.31	7435.6	10649.1	6071.24	0.707361	0.06643	10.6482	1.77742e-26	2.76517e-23
22	ENSMUSG00000026819.15	Slc25a25	solute carrier family 25 (mitochondrial carrier, phosphate carrier), member 25 [Source:MGI Symbol;Acc:MGI:1915913]	chr2;chr2;chr2;chr2;chr2;chr2;chr2;chr2;chr2;chr2;chr2;chr2;chr2;chr2;chr2;chr2;chr2;chr2;chr2;chr2;chr2;chr2;chr2;chr2;chr2;chr2;chr2;chr2;chr2;chr2;chr2;chr2;chr2;chr2;chr2;chr2;chr2;chr2;chr2;chr2;chr2;chr2;chr2;chr2;chr2;chr2;chr2;chr2;chr2;chr2;chr2;chr2;chr2;chr2;chr2;chr2;chr2;chr2;chr2;chr2;chr2;chr2;chr2;chr2;chr2;chr2;chr2;chr2;chr2;chr2;chr2;chr2;chr2;chr2;chr2;chr2;chr2;chr2;chr2;chr2	32414487;32414487;32414490;32414970;32415060;32416209;32416409;32416409;32416409;32416409;32416409;32416409;32417092;32417092;32417092;32417092;32417092;32417092;32417172;32417346;32417346;32417346;32417346;32417346;32417346;32417346;32417418;32417724;32417724;32417724;32417724;32417724;32417724;32417724;32419048;32419048;32419048;32419048;32419048;32419048;32419048;32419048;32419130;32420305;324…	32416322;32416322;32416322;32416322;32416322;32416322;32416559;32416571;32416559;32416559;32416559;32416559;32417259;32417259;32417259;32417259;32417259;32417259;32417259;32417453;32417830;32417453;32417453;32417453;32417453;32417453;32417453;32417876;32417876;32417876;32417876;32417876;32417876;32417876;32419206;32419206;32419206;32419206;32419206;32419206;32419206;32419206;32419206;32420416;324…	-;-;-;-;-;-;-;-;-;-;-;-;-;-;-;-;-;-;-;-;-;-;-;-;-;-;-;-;-;-;-;-;-;-;-;-;-;-;-;-;-;-;-;-;-;-;-;-;-;-;-;-;-;-;-;-;-;-;-;-;-;-;-;-;-;-;-;-;-;-;-;-;-;-;-;-;-;-;-;-	7862	chr2:32414487-32451445	1269.12	1304.69	1218.52	1976.81	2603.6	2508.6	1813.56	0.656675	0.072796	9.02076	1.86794e-19	2.37764e-16
23	ENSMUSG00000056313.5	Tcim	transcriptional and immune response regulator [Source:MGI Symbol;Acc:MGI:1916318]	chr8	24437180	24438984	-	1805	chr8:24437180-24438984	1626.46	1228.35	2506.02	2583.61	2759.64	4447.85	2525.32	0.653645	0.0725026	9.01546	1.9604e-19	2.38683e-16
34	ENSMUSG00000040435.12	Ppp1r15a	protein phosphatase 1, regulatory subunit 15A [Source:MGI Symbol;Acc:MGI:1927072]	chr7;chr7;chr7;chr7;chr7;chr7;chr7	45522916;45522917;45522922;45523739;45523739;45523739;45525995	45523273;45523322;45523322;45525391;45523769;45526146;45526268	-;-;-;-;-;-;-	2937	chr7:45522916-45526268	621.666	606.078	696.627	1003.36	1727.84	1434.72	1015.05	0.647723	0.0809364	8.00286	1.21567e-15	1.00125e-12
25	ENSMUSG00000034855.13	Cxcl10	chemokine (C-X-C motif) ligand 10 [Source:MGI Symbol;Acc:MGI:1352450]	chr5;chr5;chr5;chr5;chr5;chr5;chr5;chr5;chr5;chr5	92346638;92346638;92346805;92347805;92348001;92348089;92348089;92348754;92348754;92348754	92348867;92347385;92347894;92347894;92348215;92348215;92348215;92348882;92348889;92348882	-;-;-;-;-;-;-;-;-;-	2252	chr5:92346638-92348889	65.3901	41.639	26.4397	255.541	257.73	353.278	166.67	0.647242	0.0739109	8.75707	2.00397e-18	2.24469e-15
24	ENSMUSG00000020423.6	Btg2	B cell translocation gene 2, anti-proliferative [Source:MGI Symbol;Acc:MGI:108384]	chr1;chr1	134075170;134078912	134077703;134079120	-;-	2743	chr1:134075170-134079120	2530.87	2387.3	4397.03	3804.05	5208.07	7899.6	4371.15	0.641298	0.0712903	8.99559	2.34975e-19	2.74167e-16
19	ENSMUSG00000046223.10	Plaur	plasminogen activator, urokinase receptor [Source:MGI Symbol;Acc:MGI:97612]	chr7;chr7;chr7;chr7;chr7;chr7;chr7;chr7;chr7;chr7;chr7;chr7;chr7;chr7;chr7;chr7;chr7;chr7;chr7;chr7;chr7;chr7;chr7;chr7;chr7;chr7;chr7;chr7;chr7;chr7;chr7	24462484;24462485;24462495;24462500;24462500;24462500;24465131;24465131;24465131;24465131;24465131;24465131;24466489;24466675;24466675;24466675;24466675;24471899;24471899;24471899;24471899;24471899;24472573;24472573;24472573;24474210;24474210;24474210;24475239;24475239;24475239	24462567;24462567;24462567;24462567;24462567;24462567;24465241;24465241;24465241;24465394;24465241;24465241;24466818;24466818;24466818;24466818;24466818;24472707;24471993;24472272;24472054;24472054;24472707;24472960;24472707;24474356;24474356;24474356;24475968;24475715;24475967	+;+;+;+;+;+;+;+;+;+;+;+;+;+;+;+;+;+;+;+;+;+;+;+;+;+;+;+;+;+;+	2617	chr7:24462484-24475968	2789.67	3535.84	4889.04	4839.03	6574.74	7424.24	5008.76	0.622291	0.0641359	9.70269	2.93645e-22	4.32786e-19
30	ENSMUSG00000030539.13	Sema4b	sema domain, immunoglobulin domain (Ig), transmembrane domain (TM) and short cytoplasmic domain, (semaphorin) 4B [Source:MGI Symbol;Acc:MGI:107559]	chr7;chr7;chr7;chr7;chr7;chr7;chr7;chr7;chr7;chr7;chr7;chr7;chr7;chr7;chr7;chr7;chr7;chr7;chr7;chr7;chr7;chr7;chr7;chr7;chr7;chr7;chr7;chr7;chr7;chr7;chr7;chr7;chr7;chr7;chr7;chr7;chr7;chr7;chr7;chr7;chr7;chr7;chr7;chr7;chr7	80186841;80186878;80198441;80198519;80198519;80198536;80212796;80212796;80212796;80212796;80213263;80213263;80213263;80213263;80215624;80215624;80215624;80216329;80216329;80216329;80216730;80216730;80216730;80216948;80216948;80216948;80218883;80218883;80218883;80219186;80219186;80219186;80220121;80220121;80220121;80220442;80220442;80220442;80220788;80220788;80220788;80223934;80223934;80224596;802…	80186991;80186991;80198770;80198770;80198770;80198770;80212959;80212959;80212959;80212959;80214065;80213325;80213325;80213325;80215722;80215722;80215722;80216440;80216440;80216440;80216843;80216843;80216843;80217099;80217099;80217099;80219064;80219064;80219064;80219336;80219336;80219336;80220331;80220331;80220331;80220557;80220557;80220557;80220954;80221832;80220954;80224016;80224016;80226411;802…	+;+;+;+;+;+;+;+;+;+;+;+;+;+;+;+;+;+;+;+;+;+;+;+;+;+;+;+;+;+;+;+;+;+;+;+;+;+;+;+;+;+;+;+;+	5645	chr7:80186841-80226527	2178.13	1885.32	2918.71	3112.64	3709.03	6070.55	3312.4	0.620591	0.0733405	8.46178	2.63334e-17	2.45805e-14
26	ENSMUSG00000024486.6	Hbegf	heparin-binding EGF-like growth factor [Source:MGI Symbol;Acc:MGI:96070]	chr18;chr18;chr18;chr18;chr18;chr18;chr18;chr18;chr18;chr18	36504927;36506635;36507449;36512557;36512570;36512679;36515087;36515087;36515468;36515468	36506364;36506725;36507604;36512734;36512734;36515260;36515367;36515260;36515775;36515805	-;-;-;-;-;-;-;-;-;-	4834	chr18:36504927-36515805	1637.52	1917.7	3247.48	2516.09	3935.2	5382.36	3106.06	0.610221	0.0697885	8.74387	2.25265e-18	2.42619e-15
32	ENSMUSG00000071637.5	Cebpd	CCAAT/enhancer binding protein (C/EBP), delta [Source:MGI Symbol;Acc:MGI:103573]	chr16;chr16;chr16	15887286;15888416;15889690	15891031;15888553;15889981	+;+;+	3746	chr16:15887286-15891031	561.802	919.527	1069.08	875.163	1669.98	2127.23	1203.8	0.602391	0.0741578	8.1231	4.54442e-16	3.97679e-13
46	ENSMUSG00000037405.8	Icam1	intercellular adhesion molecule 1 [Source:MGI Symbol;Acc:MGI:96392]	chr9;chr9;chr9;chr9;chr9;chr9;chr9;chr9;chr9	21015985;21015985;21018919;21018919;21025544;21026312;21027078;21027432;21027771	21016101;21016101;21019179;21021004;21025858;21026599;21027335;21027680;21028817	+;+;+;+;+;+;+;+;+	4360	chr9:21015985-21028817	402.471	416.39	188.526	805.936	698.676	559.627	511.938	0.572201	0.0825327	6.93303	4.11932e-12	2.50768e-09
48	ENSMUSG00000029378.5	Areg	amphiregulin [Source:MGI Symbol;Acc:MGI:88068]	chr5;chr5;chr5;chr5;chr5;chr5	91139599;91140898;91143489;91144334;91146638;91148195	91139874;91141125;91143690;91144495;91146746;91148432	+;+;+;+;+;+	1215	chr5:91139599-91148432	5409.88	7713.62	9028.57	10089.1	21990.3	21147	12563.1	0.565729	0.0825735	6.85122	7.32228e-12	4.27179e-09
49	ENSMUSG00000023034.7	Nr4a1	nuclear receptor subfamily 4, group A, member 1 [Source:MGI Symbol;Acc:MGI:1352454]	chr15;chr15;chr15;chr15;chr15;chr15;chr15;chr15;chr15;chr15;chr15;chr15;chr15;chr15;chr15;chr15;chr15;chr15;chr15;chr15	101254269;101258308;101266846;101266846;101268928;101270083;101270083;101270083;101271736;101271736;101272153;101272153;101272718;101272718;101272861;101273015;101273015;101273015;101273996;101273996	101254351;101258426;101266971;101266971;101269103;101270124;101270969;101270969;101271865;101271865;101272304;101272304;101272920;101272920;101272920;101273847;101273193;101273193;101274795;101274795	+;+;+;+;+;+;+;+;+;+;+;+;+;+;+;+;+;+;+;+	3509	chr15:101254269-101274795	348.133	488.101	209.218	535.011	1308.81	438.627	554.65	0.556153	0.0824823	6.7427	1.55472e-11	8.88508e-09
44	ENSMUSG00000032515.8	Csrnp1	cysteine-serine-rich nuclear protein 1 [Source:MGI Symbol;Acc:MGI:2387989]	chr9;chr9;chr9;chr9;chr9;chr9;chr9;chr9;chr9;chr9;chr9;chr9;chr9;chr9;chr9;chr9;chr9;chr9;chr9;chr9	119971163;119971165;119972081;119973364;119973364;119973364;119974154;119974154;119974154;119974261;119974354;119977002;119977002;119977002;119977002;119977002;119982733;119983619;119984406;119984634	119973211;119973211;119973211;119973678;119973678;119973678;119974413;119974413;119974413;119974413;119974413;119977245;119977245;119977245;119977245;119977335;119983023;119983779;119984443;119984658	-;-;-;-;-;-;-;-;-;-;-;-;-;-;-;-;-;-;-;-	3473	chr9:119971163-119984658	505.622	540.15	775.946	864.052	1171.18	1210.01	844.493	0.552645	0.0784198	7.04727	1.82467e-12	1.16128e-09
39	ENSMUSG00000029449.11	Rhof	ras homolog family member F (in filopodia) [Source:MGI Symbol;Acc:MGI:1345629]	chr5;chr5;chr5;chr5;chr5;chr5;chr5;chr5;chr5;chr5;chr5;chr5;chr5;chr5;chr5;chr5;chr5;chr5;chr5;chr5	123103044;123103044;123111167;123117334;123117334;123118178;123120296;123120296;123120296;123120511;123120511;123120511;123131867;123131867;123131867;123131867;123132235;123132235;123132235;123132235	123104528;123104528;123111231;123119594;123119594;123119594;123120430;123120430;123120430;123120620;123120620;123120620;123131954;123131954;123131954;123131954;123132692;123132461;123132429;123132396	-;-;-;-;-;-;-;-;-;-;-;-;-;-;-;-;-;-;-;-	4602	chr5:123103044-123132692	1346.48	1094.18	2533.61	1992.19	2163.53	3923.87	2175.64	0.539565	0.0718366	7.511	5.86763e-14	4.21311e-11
52	ENSMUSG00000105456.1	Gm43745	predicted gene 43745 [Source:MGI Symbol;Acc:MGI:5663882]	chr3	107885966	107887848	+	1883	chr3:107885966-107887848	148.279	83.2779	106.908	309.384	215.652	344.635	201.356	0.538876	0.0812417	6.633	3.28936e-11	1.77138e-08
35	ENSMUSG00000018920.11	Cxcl16	chemokine (C-X-C motif) ligand 16 [Source:MGI Symbol;Acc:MGI:1932682]	chr11;chr11;chr11;chr11;chr11;chr11;chr11;chr11;chr11;chr11;chr11;chr11;chr11;chr11;chr11;chr11;chr11	70453983;70454238;70455159;70455190;70455655;70455655;70455655;70456941;70458076;70458745;70458745;70458745;70459029;70459029;70459378;70459378;70459378	70455444;70454557;70455444;70455444;70456062;70456062;70456062;70456991;70458145;70459167;70458827;70458827;70459167;70459167;70459832;70459408;70459984	-;-;-;-;-;-;-;-;-;-;-;-;-;-;-;-;-	3021	chr11:70453983-70459984	3100.96	2833.76	4093.55	4263.85	4924.04	6754.42	4328.43	0.526583	0.0663173	7.94036	2.01596e-15	1.61294e-12
40	ENSMUSG00000032578.7	Cish	cytokine inducible SH2-containing protein [Source:MGI Symbol;Acc:MGI:103159]	chr9;chr9;chr9;chr9;chr9;chr9;chr9;chr9;chr9;chr9;chr9;chr9;chr9;chr9	107296026;107296710;107296907;107296912;107299155;107299896;107299924;107299924;107299924;107300368;107300368;107300368;107300368;107300421	107297034;107297034;107299778;107297034;107299213;107300144;107300080;107300144;107300144;107300458;107301987;107302784;107301943;107300551	+;+;+;+;+;+;+;+;+;+;+;+;+;+	6419	chr9:107296026-107302784	665.874	1008.59	952.977	1112.76	1646.32	1497.38	1147.32	0.524617	0.0715903	7.32804	2.33548e-13	1.63501e-10
36	ENSMUSG00000025225.15	Nfkb2	nuclear factor of kappa light polypeptide gene enhancer in B cells 2, p49/p100 [Source:MGI Symbol;Acc:MGI:1099800]	chr19;chr19;chr19;chr19;chr19;chr19;chr19;chr19;chr19;chr19;chr19;chr19;chr19;chr19;chr19;chr19;chr19;chr19;chr19;chr19;chr19;chr19;chr19;chr19;chr19;chr19;chr19;chr19;chr19;chr19;chr19;chr19;chr19;chr19;chr19;chr19;chr19;chr19;chr19;chr19;chr19;chr19;chr19;chr19;chr19;chr19;chr19;chr19;chr19;chr19;chr19;chr19;chr19;chr19;chr19;chr19;chr19;chr19;chr19;chr19;chr19;chr19;chr19;chr19;chr19;chr19;chr…	46304320;46304744;46304800;46305696;46305930;46305930;46305930;46305998;46305998;46305998;46306121;46306283;46306283;46306283;46306283;46306283;46306283;46306283;46306486;46306486;46306486;46306486;46306486;46306486;46306771;46306771;46306771;46306771;46306771;46306771;46306771;46306771;46306942;46306942;46306942;46306942;46306942;46306942;46306942;46307364;46307364;46307364;46307364;46307364;463…	46304820;46304820;46304961;46306024;46306024;46306024;46306024;46306024;46306024;46306024;46306364;46306364;46306526;46306526;46306364;46306364;46306364;46306364;46306526;46306526;46306526;46306526;46306526;46306526;46306869;46306869;46306869;46306869;46306869;46306869;46306869;46306869;46307093;46307093;46307093;46307093;46307093;46307093;46307093;46307470;46307470;46307470;46307470;46307470;463…	+;+;+;+;+;+;+;+;+;+;+;+;+;+;+;+;+;+;+;+;+;+;+;+;+;+;+;+;+;+;+;+;+;+;+;+;+;+;+;+;+;+;+;+;+;+;+;+;+;+;+;+;+;+;+;+;+;+;+;+;+;+;+;+;+;+;+;+;+;+;+;+;+;+;+;+;+;+;+;+;+;+;+;+;+;+;+;+;+;+;+;+;+;+;+;+;+;+;+;+;+;+;+;+;+;+;+;+;+;+;+;+;+;+;+;+;+;+;+;+;+;+;+;+;+;+;+;+;+;+;+;+;+;+;+;+;+;+;+;+;+;+;+;+;+;+;+;+;+;+;+;+;+;+	4584	chr19:46304320-46312385	2641.39	2336.41	2777.31	3649.36	3856.31	4858.38	3353.19	0.524611	0.0674538	7.77733	7.40711e-15	5.7617e-12
27	ENSMUSG00000042406.8	Atf4	activating transcription factor 4 [Source:MGI Symbol;Acc:MGI:88096]	chr15;chr15;chr15;chr15;chr15;chr15;chr15;chr15	80255184;80255185;80255523;80255568;80256207;80256207;80256634;80256634	80255685;80255284;80257541;80255685;80256521;80256521;80256759;80257541	+;+;+;+;+;+;+;+	2358	chr15:80255184-80257541	10931.2	11809.3	11397.8	15911	17307.3	19462.7	14469.9	0.524083	0.0601359	8.71497	2.90837e-18	3.01641e-15
33	ENSMUSG00000067219.9	Nipal1	NIPA-like domain containing 1 [Source:MGI Symbol;Acc:MGI:1917951]	chr5;chr5;chr5;chr5;chr5;chr5;chr5;chr5;chr5;chr5;chr5;chr5;chr5	72647795;72647813;72647842;72658682;72658682;72660756;72660756;72663534;72663534;72666776;72666776;72667588;72667588	72647933;72647933;72647933;72659135;72658948;72660812;72660812;72663624;72663624;72666936;72666936;72667623;72671078	+;+;+;+;+;+;+;+;+;+;+;+;+	4393	chr5:72647795-72671078	5380.4	4978.17	8289.4	7502.13	8920.61	12701.8	7962.09	0.522918	0.0647617	8.07448	6.77626e-16	5.75017e-13
31	ENSMUSG00000047180.8	Neurl3	neuralized E3 ubiquitin protein ligase 3 [Source:MGI Symbol;Acc:MGI:2429944]	chr1;chr1;chr1;chr1;chr1;chr1;chr1;chr1	36264597;36268656;36268861;36269213;36273338;36273338;36274373;36274635	36266553;36268709;36269701;36269701;36273583;36273435;36274446;36274679	-;-;-;-;-;-;-;-	3217	chr1:36264597-36274679	5360.14	4502.79	7788.2	7591.01	7699.46	11667.9	7434.92	0.513293	0.0621916	8.25342	1.5393e-16	1.39049e-13
43	ENSMUSG00000040128.9	Pnrc1	proline-rich nuclear receptor coactivator 1 [Source:MGI Symbol;Acc:MGI:1917838]	chr4;chr4;chr4;chr4;chr4;chr4	33245423;33246004;33246012;33247298;33247948;33289995	33246507;33246507;33246507;33247575;33248510;33290163	-;-;-;-;-;-	2095	chr4:33245423-33290163	3805.52	4388.28	4317.71	5029.62	8437.59	6871.1	5474.97	0.509128	0.0708922	7.18173	6.88369e-13	4.48288e-10
29	ENSMUSG00000023951.18	Vegfa	vascular endothelial growth factor A [Source:MGI Symbol;Acc:MGI:103178]	chr17;chr17;chr17;chr17;chr17;chr17;chr17;chr17;chr17;chr17;chr17;chr17;chr17;chr17;chr17;chr17;chr17;chr17;chr17;chr17;chr17;chr17;chr17;chr17;chr17;chr17;chr17;chr17;chr17;chr17;chr17;chr17;chr17;chr17;chr17;chr17;chr17;chr17;chr17;chr17;chr17;chr17;chr17;chr17;chr17;chr17;chr17;chr17;chr17;chr17;chr17;chr17;chr17	46016993;46016993;46018479;46018543;46018606;46018712;46018831;46018833;46018858;46020991;46020991;46020991;46020991;46020991;46020991;46022277;46022277;46022277;46022295;46024065;46024065;46024065;46024065;46024065;46024065;46024065;46024065;46024444;46024444;46024444;46024444;46024444;46024444;46024444;46024444;46025196;46025347;46025347;46025347;46025347;46025347;46028351;46028351;46028351;460…	46018879;46018879;46018879;46018879;46018879;46018879;46018879;46018879;46018879;46021122;46021122;46021122;46021372;46021122;46021122;46022348;46022348;46022348;46022348;46024094;46024094;46024094;46024094;46024094;46024094;46024094;46024094;46024520;46024802;46024881;46024520;46024520;46024864;46024520;46024520;46025543;46025543;46025543;46025543;46025543;46025543;46028399;46028399;46028399;460…	-;-;-;-;-;-;-;-;-;-;-;-;-;-;-;-;-;-;-;-;-;-;-;-;-;-;-;-;-;-;-;-;-;-;-;-;-;-;-;-;-;-;-;-;-;-;-;-;-;-;-;-;-	4285	chr17:46016993-46032369	5385.01	6661.08	7797.4	7616.65	10632.7	11828.9	8320.28	0.504184	0.0588526	8.56689	1.06317e-17	1.02662e-14
41	ENSMUSG00000021367.8	Edn1	endothelin 1 [Source:MGI Symbol;Acc:MGI:95283]	chr13;chr13;chr13;chr13;chr13	42301476;42303557;42304946;42305255;42306777	42301958;42303725;42305104;42305368;42307990	+;+;+;+;+	2139	chr13:42301476-42307990	2901.11	3807.65	4234.94	4446.75	7032.35	5717.27	4690.01	0.500312	0.068935	7.25773	3.93639e-13	2.68855e-10
56	ENSMUSG00000055994.15	Nod2	nucleotide-binding oligomerization domain containing 2 [Source:MGI Symbol;Acc:MGI:2429397]	chr8;chr8;chr8;chr8;chr8;chr8;chr8;chr8;chr8;chr8;chr8;chr8;chr8;chr8;chr8;chr8;chr8;chr8;chr8;chr8;chr8;chr8;chr8;chr8;chr8;chr8;chr8;chr8;chr8;chr8;chr8;chr8;chr8;chr8;chr8;chr8;chr8;chr8;chr8;chr8;chr8;chr8;chr8	88647315;88647315;88647384;88651341;88652865;88652865;88652865;88652865;88660539;88660539;88660539;88660539;88663632;88663698;88663698;88663698;88670411;88670411;88670411;88670663;88670663;88670663;88672675;88672675;88672675;88674906;88674906;88674906;88675447;88675447;88675447;88681614;88681614;88681614;88684446;88684446;88684446;88686630;88686630;88686630;88687560;88687560;88687560	88647409;88647409;88647409;88651448;88653331;88653331;88653331;88653331;88660644;88660644;88660644;88660644;88665513;88665700;88665513;88665513;88670494;88670494;88670494;88670746;88670746;88670746;88672758;88672758;88672758;88674989;88674989;88674989;88675530;88675530;88675530;88681697;88681697;88681697;88684529;88684529;88684529;88687295;88687295;88687295;88688474;88688474;88688474	+;+;+;+;+;+;+;+;+;+;+;+;+;+;+;+;+;+;+;+;+;+;+;+;+;+;+;+;+;+;+;+;+;+;+;+;+;+;+;+;+;+;+	5014	chr8:88647315-88688474	242.22	153.833	101.16	396.558	407.634	412.698	285.684	0.494403	0.0803036	6.15667	7.42906e-10	3.71493e-07
28	ENSMUSG00000003051.13	Elf3	E74-like factor 3 [Source:MGI Symbol;Acc:MGI:1101781]	chr1;chr1;chr1;chr1;chr1;chr1;chr1;chr1;chr1;chr1;chr1;chr1;chr1;chr1;chr1;chr1;chr1;chr1;chr1;chr1;chr1	135253575;135253579;135254925;135254925;135255975;135255975;135256234;135256234;135256471;135256471;135256657;135256779;135256779;135257005;135257005;135257005;135257615;135257615;135257615;135258349;135258349	135254380;135254380;135255120;135255120;135256091;135256091;135256323;135256323;135256590;135256590;135256874;135256874;135256874;135257286;135257226;135257286;135257649;135257782;135257782;135258438;135258568	-;-;-;-;-;-;-;-;-;-;-;-;-;-;-;-;-;-;-;-;-	2217	chr1:135253575-135258568	12956.4	15662	16551.2	18022.9	24052.2	24674.4	18653.2	0.482816	0.0562464	8.58394	9.16816e-18	9.16914e-15
45	ENSMUSG00000032000.17	Birc3	baculoviral IAP repeat-containing 3 [Source:MGI Symbol;Acc:MGI:1197007]	chr9;chr9;chr9;chr9;chr9;chr9;chr9;chr9;chr9;chr9;chr9;chr9;chr9;chr9;chr9;chr9;chr9;chr9;chr9;chr9;chr9;chr9;chr9;chr9;chr9;chr9;chr9;chr9	7848699;7849672;7849694;7850920;7850920;7854367;7854367;7855815;7857390;7857390;7858701;7858701;7858701;7860263;7860263;7860317;7860463;7860463;7860791;7860810;7866193;7868648;7872823;7872823;7872823;7872823;7872990;7873056	7849456;7849713;7849713;7851086;7851171;7854606;7854606;7857438;7857438;7857438;7858779;7858779;7858779;7860362;7860362;7860326;7861407;7861407;7861407;7861407;7866517;7868927;7872857;7872897;7872983;7873024;7873186;7873170	-;-;-;-;-;-;-;-;-;-;-;-;-;-;-;-;-;-;-;-;-;-;-;-;-;-;-;-	5009	chr9:7848699-7873186	2117.35	1929.27	2369.22	2833.17	3078.73	3976.81	2717.43	0.480041	0.0682321	7.0354	1.98686e-12	1.2364e-09
66	ENSMUSG00000001053.15	N4bp3	NEDD4 binding protein 3 [Source:MGI Symbol;Acc:MGI:2442218]	chr11;chr11;chr11;chr11;chr11;chr11;chr11;chr11;chr11;chr11;chr11;chr11;chr11	51643063;51644275;51645173;51645554;51645619;51645927;51645927;51645927;51648008;51650149;51650678;51650678;51650678	51644148;51644529;51645685;51645685;51645685;51646274;51646274;51646274;51648162;51650354;51650837;51650820;51650842	-;-;-;-;-;-;-;-;-;-;-;-;-	2728	chr11:51643063-51650842	489.044	480.005	300.033	708.506	825.788	765.976	594.892	0.479264	0.0823009	5.82331	5.7693e-09	2.44784e-06
42	ENSMUSG00000017144.8	Rnd3	Rho family GTPase 3 [Source:MGI Symbol;Acc:MGI:1921444]	chr2;chr2;chr2;chr2;chr2;chr2;chr2;chr2;chr2;chr2;chr2;chr2	51130438;51131835;51134083;51137069;51137136;51137136;51148224;51148224;51148224;51148725;51148725;51148725	51132545;51134217;51134217;51137245;51137245;51137245;51148311;51148311;51148311;51149110;51149094;51149111	-;-;-;-;-;-;-;-;-;-;-;-	4432	chr2:51130438-51149111	3342.26	3512.71	3830.3	4890.31	5955.84	5210.58	4457	0.471905	0.0652934	7.22745	4.92155e-13	3.28139e-10
57	ENSMUSG00000028680.14	Plk3	polo like kinase 3 [Source:MGI Symbol;Acc:MGI:109604]	chr4;chr4;chr4;chr4;chr4;chr4;chr4;chr4;chr4;chr4;chr4;chr4;chr4;chr4;chr4;chr4;chr4;chr4;chr4;chr4;chr4;chr4;chr4;chr4;chr4;chr4;chr4;chr4;chr4;chr4;chr4;chr4;chr4;chr4;chr4;chr4;chr4;chr4;chr4;chr4;chr4;chr4;chr4;chr4	117128655;117128655;117128657;117129286;117129286;117129286;117129960;117129960;117129960;117130243;117130243;117130508;117130508;117130508;117130724;117130724;117130724;117131062;117131062;117131113;117131373;117131373;117131373;117131610;117131610;117131610;117131901;117131901;117131901;117132727;117132727;117132727;117132905;117132905;117132905;117133189;117133189;117133189;117133395;117133395…	117129178;117129178;117129178;117129399;117129399;117129399;117130089;117130089;117130405;117130405;117130405;117130591;117130591;117130591;117130817;117130817;117130817;117131153;117131153;117131153;117131499;117131499;117131499;117131808;117131808;117131808;117131996;117131996;117131996;117132814;117132814;117132814;117133034;117133034;117133034;117133305;117133305;117133305;117133502;117133502…	-;-;-;-;-;-;-;-;-;-;-;-;-;-;-;-;-;-;-;-;-;-;-;-;-;-;-;-;-;-;-;-;-;-;-;-;-;-;-;-;-;-;-;-	2531	chr4:117128655-117133963	908.093	674.32	1448.43	1228.13	1329.85	2257.95	1307.8	0.468773	0.0764748	6.12977	8.80059e-10	4.24902e-07
54	ENSMUSG00000052056.14	Zfp217	zinc finger protein 217 [Source:MGI Symbol;Acc:MGI:2685408]	chr2;chr2;chr2;chr2;chr2;chr2;chr2;chr2;chr2;chr2;chr2;chr2;chr2;chr2;chr2;chr2;chr2;chr2;chr2;chr2;chr2	170108643;170108646;170112480;170112480;170114061;170114061;170116142;170116142;170119019;170119019;170120333;170120619;170120719;170131048;170131048;170131657;170131657;170131657;170133895;170142614;170147862	170110655;170110655;170112614;170112614;170115572;170115572;170116258;170116258;170120753;170120753;170120753;170120753;170120753;170131220;170131220;170131752;170131752;170131752;170133945;170142678;170148103	-;-;-;-;-;-;-;-;-;-;-;-;-;-;-;-;-;-;-;-;-	6139	chr2:170108643-170148103	1600.67	1178.61	2010.56	2063.98	1946.12	3500.37	2050.05	0.465237	0.0726099	6.40736	1.48066e-10	7.67831e-08
37	ENSMUSG00000006445.3	Epha2	Eph receptor A2 [Source:MGI Symbol;Acc:MGI:95278]	chr4;chr4;chr4;chr4;chr4;chr4;chr4;chr4;chr4;chr4;chr4;chr4;chr4;chr4;chr4;chr4;chr4;chr4;chr4;chr4;chr4;chr4;chr4;chr4;chr4;chr4;chr4	141301240;141302407;141306514;141306514;141308405;141308405;141308894;141310150;141310810;141316587;141316871;141316913;141318482;141318482;141318923;141318923;141320494;141320494;141321217;141321465;141321702;141322063;141322203;141322586;141323413;141324232;141328413	141301434;141302515;141306581;141306581;141308734;141309080;141309080;141310344;141310958;141316742;141317203;141317203;141318597;141318597;141319076;141319076;141320901;141320593;141321272;141321590;141321890;141322124;141322412;141322735;141323606;141324387;141329384	+;+;+;+;+;+;+;+;+;+;+;+;+;+;+;+;+;+;+;+;+;+;+;+;+;+;+	4674	chr4:141301240-141329384	13660.1	16121.2	17443.3	18915.1	25844	24034.8	19336.4	0.45619	0.0593082	7.69186	1.45012e-14	1.0975e-11
51	ENSMUSG00000040511.14	Pvr	poliovirus receptor [Source:MGI Symbol;Acc:MGI:107741]	chr7;chr7;chr7;chr7;chr7;chr7;chr7;chr7;chr7;chr7;chr7;chr7;chr7;chr7;chr7;chr7;chr7;chr7	19903578;19905071;19905779;19905779;19909181;19909181;19910605;19910605;19914024;19914738;19915764;19916874;19917277;19918562;19918562;19920953;19920953;19920953	19905192;19905192;19905813;19905813;19909303;19909303;19910756;19910864;19914762;19914864;19917170;19917170;19918909;19918909;19918909;19921113;19921113;19921160	-;-;-;-;-;-;-;-;-;-;-;-;-;-;-;-;-;-	6122	chr7:19903578-19921160	2262.86	2433.57	3177.36	2987.01	4144.72	4719.02	3287.42	0.455674	0.0678342	6.71747	1.84908e-11	1.01529e-08
73	ENSMUSG00000029377.5	Ereg	epiregulin [Source:MGI Symbol;Acc:MGI:107508]	chr5;chr5;chr5;chr5;chr5	91074622;91086776;91088449;91089081;91090064	91074805;91086862;91088572;91089230;91093646	+;+;+;+;+	4128	chr5:91074622-91093646	2004.07	2265.85	3403.82	3475.86	5916.39	9509.34	4429.22	0.455325	0.0801853	5.67842	1.35945e-08	5.2149e-06
81	ENSMUSG00000073598.3	1700066B19Rik	RIKEN cDNA 1700066B19 gene [Source:MGI Symbol;Acc:MGI:1920699]	chr18;chr18;chr18;chr18;chr18	35703225;35715460;35726989;35728474;35728474	35703422;35715594;35727096;35730869;35729770	+;+;+;+;+	2837	chr18:35703225-35730869	653.901	498.511	294.285	901.657	828.418	743.288	653.343	0.449967	0.0823137	5.46649	4.59044e-08	1.58699e-05
61	ENSMUSG00000024014.8	Pim1	proviral integration site 1 [Source:MGI Symbol;Acc:MGI:97584]	chr17;chr17;chr17;chr17;chr17;chr17;chr17;chr17;chr17;chr17;chr17;chr17;chr17;chr17;chr17;chr17;chr17;chr17;chr17;chr17;chr17;chr17;chr17;chr17;chr17	29490753;29491156;29491305;29491325;29491325;29491520;29491520;29491665;29491665;29491665;29492196;29492216;29493037;29493407;29493722;29493722;29493722;29493722;29493722;29493722;29494590;29494590;29494590;29494590;29494590	29491225;29491225;29491431;29491431;29491431;29491570;29491570;29492031;29492031;29492031;29492369;29492426;29493134;29493898;29493898;29493865;29493763;29493898;29493898;29493898;29496108;29494964;29495442;29495445;29496112	+;+;+;+;+;+;+;+;+;+;+;+;+;+;+;+;+;+;+;+;+;+;+;+;+	3362	chr17:29490753-29496112	1226.75	1286.18	1661.1	1634.95	2401.1	2425.41	1772.58	0.447364	0.0740957	6.03765	1.56373e-09	7.17853e-07
38	ENSMUSG00000006538.12	Ihh	Indian hedgehog [Source:MGI Symbol;Acc:MGI:96533]	chr1;chr1;chr1;chr1;chr1	74945315;74947724;74948304;74950900;74950900	74946747;74948565;74948565;74951442;74951672	-;-;-;-;-	3048	chr1:74945315-74951672	3275.95	4914.55	6344.37	4547.6	7444.36	8974.56	5916.9	0.445371	0.0591972	7.52351	5.33238e-14	3.92954e-11
60	ENSMUSG00000036067.12	Slc2a6	solute carrier family 2 (facilitated glucose transporter), member 6 [Source:MGI Symbol;Acc:MGI:2443286]	chr2;chr2;chr2;chr2;chr2;chr2;chr2;chr2;chr2;chr2;chr2;chr2;chr2;chr2;chr2;chr2;chr2;chr2;chr2;chr2;chr2;chr2;chr2;chr2;chr2;chr2;chr2;chr2;chr2;chr2;chr2;chr2;chr2;chr2;chr2;chr2;chr2;chr2;chr2;chr2;chr2;chr2	27021363;27021363;27021363;27021363;27022719;27022719;27022719;27022719;27023088;27023088;27023088;27023535;27023535;27023535;27024068;27024183;27024183;27024183;27024585;27024585;27024585;27024585;27025223;27025223;27025223;27025223;27025223;27025901;27025901;27025901;27025901;27025901;27026088;27027141;27027141;27027141;27027141;27027817;27027817;27027817;27027817;27027817	27022069;27022069;27022069;27022069;27022864;27022864;27022864;27022864;27023249;27023249;27023643;27023643;27024793;27023643;27024335;27024335;27024335;27024335;27024793;27024793;27024793;27024793;27025322;27025322;27025322;27025322;27025322;27025991;27026107;27026107;27026107;27026107;27026107;27027288;27027303;27027303;27027303;27027991;27027946;27027998;27027922;27027909	-;-;-;-;-;-;-;-;-;-;-;-;-;-;-;-;-;-;-;-;-;-;-;-;-;-;-;-;-;-;-;-;-;-;-;-;-;-;-;-;-;-	3211	chr2:27021363-27027998	1251.62	709.019	1849.63	1704.17	1028.29	3243.24	1631	0.444141	0.0726159	6.11631	9.57693e-10	4.46971e-07
76	ENSMUSG00000020275.9	Rel	reticuloendotheliosis oncogene [Source:MGI Symbol;Acc:MGI:97897]	chr11;chr11;chr11;chr11;chr11;chr11;chr11;chr11;chr11;chr11	23736847;23744239;23744437;23745429;23745746;23748751;23753217;23756899;23761013;23770680	23743040;23744307;23744505;23745641;23745850;23748891;23753308;23757047;23761155;23770970	-;-;-;-;-;-;-;-;-;-	7466	chr11:23736847-23770970	1021.37	917.214	785.143	1307.62	1453.46	1564.36	1174.86	0.439428	0.0783947	5.60532	2.07865e-08	7.65899e-06
50	ENSMUSG00000036931.15	Nfkbid	nuclear factor of kappa light polypeptide gene enhancer in B cells inhibitor, delta [Source:MGI Symbol;Acc:MGI:3041243]	chr7;chr7;chr7;chr7;chr7;chr7;chr7;chr7;chr7;chr7;chr7;chr7;chr7;chr7;chr7;chr7;chr7;chr7;chr7;chr7;chr7;chr7;chr7;chr7;chr7;chr7;chr7;chr7;chr7;chr7;chr7;chr7;chr7;chr7;chr7;chr7;chr7;chr7	30421732;30422406;30423275;30423403;30423403;30423635;30423635;30423635;30424240;30424240;30424240;30425222;30425222;30425222;30425502;30425502;30425502;30425559;30425709;30425709;30425709;30425709;30425970;30425970;30425970;30426116;30426116;30426116;30426116;30427068;30427068;30427068;30427426;30427426;30427426;30428134;30428134;30428134	30421834;30422495;30423503;30423503;30423503;30423695;30423695;30423695;30424451;30424451;30424451;30425409;30425409;30425409;30425607;30425607;30425607;30425607;30425855;30426021;30425855;30425855;30426021;30426021;30426021;30426262;30426264;30426264;30426264;30427184;30427184;30427184;30427590;30427590;30427590;30428746;30428745;30428746	+;+;+;+;+;+;+;+;+;+;+;+;+;+;+;+;+;+;+;+;+;+;+;+;+;+;+;+;+;+;+;+;+;+;+;+;+;+	2346	chr7:30421732-30428746	219.195	194.315	140.245	957.209	1215.01	1428.24	692.369	0.435873	0.0648216	6.72419	1.76573e-11	9.88916e-09
55	ENSMUSG00000021127.7	Zfp36l1	zinc finger protein 36, C3H type-like 1 [Source:MGI Symbol;Acc:MGI:107946]	chr12;chr12;chr12;chr12;chr12;chr12;chr12;chr12;chr12;chr12	80107754;80108698;80108756;80109529;80109552;80110517;80112819;80112819;80112819;80112948	80110548;80109431;80109092;80110548;80109791;80110548;80112994;80112998;80113013;80112999	-;-;-;-;-;-;-;-;-;-	2990	chr12:80107754-80113013	2535.48	3043.11	2299.1	3216.05	4845.15	3530.62	3244.92	0.429126	0.0675483	6.35287	2.1133e-10	1.07598e-07
47	ENSMUSG00000027829.15	Ccnl1	cyclin L1 [Source:MGI Symbol;Acc:MGI:1922664]	chr3;chr3;chr3;chr3;chr3;chr3;chr3;chr3;chr3;chr3;chr3;chr3;chr3;chr3;chr3;chr3;chr3;chr3;chr3;chr3;chr3;chr3;chr3;chr3;chr3;chr3;chr3;chr3;chr3;chr3;chr3;chr3;chr3;chr3;chr3;chr3;chr3;chr3;chr3;chr3;chr3;chr3;chr3;chr3;chr3;chr3;chr3;chr3;chr3;chr3;chr3;chr3;chr3;chr3;chr3;chr3;chr3;chr3;chr3;chr3;chr3;chr3;chr3;chr3;chr3;chr3;chr3;chr3;chr3;chr3;chr3;chr3;chr3;chr3;chr3;chr3;chr3;chr3;chr3;chr3…	65946151;65946151;65946151;65946151;65946195;65946509;65946782;65947691;65947691;65947691;65947691;65947691;65947691;65947691;65947897;65947897;65947897;65947897;65947897;65947897;65947954;65948262;65948262;65948262;65948262;65948262;65948262;65948496;65948496;65948496;65948496;65948496;65948496;65948496;65948508;65948691;65948691;65948691;65948691;65948691;65948691;65948691;65948691;65948892;659…	65946948;65946948;65946948;65946948;65946948;65946948;65946948;65947998;65947789;65947789;65947789;65947789;65947789;65947789;65948008;65948008;65948008;65948403;65948008;65948008;65948008;65948403;65948403;65948403;65948403;65948403;65948403;65948600;65948600;65948600;65948600;65948600;65948600;65948600;65948600;65948790;65948790;65950544;65948790;65948790;65950544;65948790;65948790;65951554;659…	-;-;-;-;-;-;-;-;-;-;-;-;-;-;-;-;-;-;-;-;-;-;-;-;-;-;-;-;-;-;-;-;-;-;-;-;-;-;-;-;-;-;-;-;-;-;-;-;-;-;-;-;-;-;-;-;-;-;-;-;-;-;-;-;-;-;-;-;-;-;-;-;-;-;-;-;-;-;-;-;-;-;-;-;-;-;-;-;-;-;-;-;-;-;-;-;-;-;-;-;-	5997	chr3:65946151-65958249	4209.83	3981.15	4140.68	5484.3	5903.24	6273.66	4998.81	0.427472	0.0623607	6.85482	7.14016e-12	4.25417e-09
65	ENSMUSG00000042677.7	Zc3h12a	zinc finger CCCH type containing 12A [Source:MGI Symbol;Acc:MGI:2385891]	chr4;chr4;chr4;chr4;chr4;chr4;chr4;chr4;chr4;chr4	125118423;125120094;125120326;125120326;125120872;125120872;125122254;125122254;125126606;125127767	125120144;125120144;125120432;125120432;125121106;125121106;125122520;125122393;125127082;125127840	-;-;-;-;-;-;-;-;-;-	2882	chr4:125118423-125127840	1385.16	986.612	1379.46	3160.5	3794.07	6031.66	2789.58	0.423785	0.0721794	5.87128	4.32442e-09	1.86303e-06
64	ENSMUSG00000028967.10	Errfi1	ERBB receptor feedback inhibitor 1 [Source:MGI Symbol;Acc:MGI:1921405]	chr4;chr4;chr4;chr4;chr4;chr4;chr4;chr4;chr4;chr4	150853919;150855073;150855073;150855468;150865075;150865075;150865364;150865364;150866316;150866316	150854105;150855271;150855271;150855814;150865269;150865269;150865440;150865440;150868887;150868892	+;+;+;+;+;+;+;+;+;+	3582	chr4:150853919-150868892	4846.23	4344.33	8031.91	6289.38	7981.74	10744.2	7039.63	0.421694	0.0707317	5.96188	2.49358e-09	1.09106e-06
77	ENSMUSG00000022687.12	Boc	biregional cell adhesion molecule-related/down-regulated by oncogenes (Cdon) binding protein [Source:MGI Symbol;Acc:MGI:2151153]	chr16;chr16;chr16;chr16;chr16;chr16;chr16;chr16;chr16;chr16;chr16;chr16;chr16;chr16;chr16;chr16;chr16;chr16;chr16	44485049;44486712;44487350;44487617;44488510;44490140;44490577;44491172;44491693;44492308;44492813;44496252;44499401;44500350;44501646;44503529;44520225;44521159;44558438	44485799;44486902;44487429;44487852;44488731;44490262;44490682;44491353;44491899;44492418;44492972;44496559;44499673;44500643;44501789;44503675;44520503;44521335;44558897	-;-;-;-;-;-;-;-;-;-;-;-;-;-;-;-;-;-;-	4451	chr16:44485049-44558897	966.115	1217.94	611.561	1393.94	1649.82	1116.01	1159.23	0.421133	0.0758978	5.54869	2.8781e-08	1.0467e-05
53	ENSMUSG00000018476.7	Kdm6b	KDM1 lysine (K)-specific demethylase 6B [Source:MGI Symbol;Acc:MGI:2448492]	chr11;chr11;chr11;chr11;chr11;chr11;chr11;chr11;chr11;chr11;chr11;chr11;chr11;chr11;chr11;chr11;chr11;chr11;chr11;chr11;chr11;chr11;chr11;chr11;chr11;chr11	69398508;69399940;69400196;69400707;69400993;69401263;69401515;69401759;69401917;69402076;69403278;69403578;69403790;69403790;69404006;69404006;69406259;69406697;69406984;69407236;69407425;69407741;69408026;69408258;69408664;69413533	69399849;69400110;69400322;69400848;69401180;69401377;69401663;69401830;69401981;69402281;69403683;69403683;69403916;69403916;69404215;69406173;69406609;69406900;69407145;69407328;69407644;69407839;69408167;69408401;69408781;69413675	-;-;-;-;-;-;-;-;-;-;-;-;-;-;-;-;-;-;-;-;-;-;-;-;-;-	6954	chr11:69398508-69413675	3291.61	3296.42	3584.3	4442.48	5188.79	4854.06	4109.61	0.416012	0.0636999	6.53081	6.54161e-11	3.45632e-08
59	ENSMUSG00000027313.3	Chac1	ChaC, cation transport regulator 1 [Source:MGI Symbol;Acc:MGI:1916315]	chr2;chr2;chr2	119351229;119352357;119353189	119351636;119352392;119354381	+;+;+	1637	chr2:119351229-119354381	314.978	296.099	354.061	959.773	1433.29	2408.12	961.055	0.407777	0.0665876	6.12392	9.13015e-10	4.33342e-07
87	ENSMUSG00000090582.1	Gm17024	predicted gene 17024 [Source:MGI Symbol;Acc:MGI:4937851]	chr12;chr12	40209487;40210627	40209673;40211073	-;-	634	chr12:40209487-40211073	121.57	80.9646	73.5712	195.715	252.47	233.358	159.608	0.407142	0.0773147	5.26604	1.39401e-07	4.48696e-05
93	ENSMUSG00000025408.15	Ddit3	DNA-damage inducible transcript 3 [Source:MGI Symbol;Acc:MGI:109247]	chr10;chr10;chr10;chr10;chr10;chr10;chr10;chr10;chr10	127290774;127290793;127290794;127293712;127293712;127295321;127295321;127295723;127295723	127290891;127290891;127290891;127294582;127293759;127295478;127295478;127296065;127296288	+;+;+;+;+;+;+;+;+	1713	chr10:127290774-127296288	313.135	346.991	602.364	421.343	741.631	923.709	558.196	0.405241	0.0818925	4.94845	7.48078e-07	0.000225252
79	ENSMUSG00000038422.2	Hdhd3	haloacid dehalogenase-like hydrolase domain containing 3 [Source:MGI Symbol;Acc:MGI:1919998]	chr4;chr4;chr4;chr4	62499008;62499943;62502158;62503307	62500093;62500093;62502276;62503467	-;-;-;-	1366	chr4:62499008-62503467	675.083	810.803	1002.41	983.703	1123.84	1556.8	1025.44	0.40307	0.073237	5.50363	3.72044e-08	1.31878e-05
69	ENSMUSG00000022074.6	Tnfrsf10b	tumor necrosis factor receptor superfamily, member 10b [Source:MGI Symbol;Acc:MGI:1341090]	chr14;chr14;chr14;chr14;chr14;chr14;chr14;chr14;chr14;chr14;chr14;chr14;chr14;chr14;chr14;chr14;chr14;chr14	69767472;69767485;69770781;69770781;69773377;69773377;69775086;69775086;69776072;69776072;69777469;69777721;69777721;69780504;69780504;69781702;69782232;69782232	69767791;69767791;69770877;69770877;69773487;69773487;69775194;69775194;69776268;69776268;69777815;69779686;69777815;69780573;69780573;69781850;69782674;69784411	+;+;+;+;+;+;+;+;+;+;+;+;+;+;+;+;+;+	5451	chr14:69767472-69784411	1101.5	1386.81	1271.4	1530.68	2098.66	1765.31	1525.73	0.400237	0.0689711	5.80297	6.51501e-09	2.64405e-06
62	ENSMUSG00000003382.18	Etv3	ets variant 3 [Source:MGI Symbol;Acc:MGI:1350926]	chr3;chr3;chr3;chr3;chr3;chr3;chr3;chr3;chr3;chr3;chr3;chr3;chr3;chr3;chr3;chr3;chr3;chr3;chr3	87525407;87525578;87525607;87525614;87525618;87527258;87527258;87527258;87527261;87527870;87527870;87527870;87529224;87529224;87529224;87529224;87535511;87535511;87535511	87525659;87525659;87528107;87525659;87525659;87527316;87531034;87527316;87527316;87528107;87528107;87528107;87531031;87529339;87529339;87529339;87540156;87540156;87540142	+;+;+;+;+;+;+;+;+;+;+;+;+;+;+;+;+;+;+	10274	chr3:87525407-87540156	4727.43	4137.29	5070.67	5757.78	6452.01	7496.63	5606.97	0.397333	0.0660293	6.01753	1.771e-09	7.99891e-07
94	ENSMUSG00000093880.3	Tmem181c-ps	transmembrane protein 181C, pseudogene [Source:MGI Symbol;Acc:MGI:3780993]	chr17;chr17;chr17;chr17;chr17;chr17;chr17;chr17;chr17;chr17;chr17;chr17;chr17;chr17;chr17;chr17	6613753;6614061;6615234;6617077;6617535;6619108;6620288;6620546;6621201;6622216;6623603;6624414;6628776;6630366;6632429;6639687	6613819;6614150;6615316;6617128;6617637;6619165;6620379;6620676;6621283;6622237;6623726;6624524;6628897;6630453;6632484;6639790	-;-;-;-;-;-;-;-;-;-;-;-;-;-;-;-	1386	chr17:6613753-6639790	613.377	363.184	770.198	765.767	706.566	1241.34	743.405	0.396853	0.0805039	4.92961	8.23937e-07	0.000245454
67	ENSMUSG00000032501.9	Trib1	tribbles pseudokinase 1 [Source:MGI Symbol;Acc:MGI:2443397]	chr15;chr15;chr15;chr15;chr15	59648350;59648653;59651479;59651479;59654236	59649522;59649522;59651771;59653689;59657099	+;+;+;+;+	6248	chr15:59648350-59657099	3811.96	3534.68	5146.54	4738.19	5857.66	7076.37	5027.57	0.393491	0.0676882	5.81328	6.12587e-09	2.56034e-06
85	ENSMUSG00000074211.4	Sdhaf1	succinate dehydrogenase complex assembly factor 1 [Source:MGI Symbol;Acc:MGI:1915582]	chr7	30321406	30323895	-	2490	chr7:30321406-30323895	782.839	818.899	936.883	1054.64	1304.43	1346.13	1040.64	0.392597	0.0738034	5.31949	1.04059e-07	3.44709e-05
103	ENSMUSG00000031073.6	Fgf15	fibroblast growth factor 15 [Source:MGI Symbol;Acc:MGI:1096383]	chr7;chr7;chr7;chr7;chr7;chr7;chr7;chr7;chr7;chr7;chr7;chr7	144896531;144896531;144896541;144896559;144896564;144897116;144897116;144897116;144897116;144897311;144899649;144899754	144898283;144896931;144896931;144896931;144896931;144897219;144897533;144897219;144897219;144897433;144900953;144899881	+;+;+;+;+;+;+;+;+;+;+;+	3058	chr7:144896531-144900953	258.797	209.351	490.858	332.459	574.194	827.557	448.869	0.392342	0.0825486	4.75285	2.00565e-06	0.000545283
99	ENSMUSG00000025185.14	Loxl4	lysyl oxidase-like 4 [Source:MGI Symbol;Acc:MGI:1914823]	chr19;chr19;chr19;chr19;chr19;chr19;chr19;chr19;chr19;chr19;chr19;chr19;chr19;chr19;chr19;chr19;chr19;chr19;chr19;chr19;chr19;chr19;chr19;chr19;chr19;chr19;chr19;chr19;chr19;chr19;chr19;chr19;chr19;chr19;chr19;chr19;chr19;chr19;chr19;chr19;chr19;chr19;chr19;chr19;chr19;chr19;chr19;chr19;chr19;chr19;chr19	42593982;42595106;42595334;42597498;42597498;42597498;42597945;42597945;42597945;42598701;42598701;42598701;42599877;42599877;42599877;42601553;42602173;42602173;42602173;42602173;42603187;42603187;42603187;42603187;42603855;42603855;42603855;42604132;42604132;42604132;42604807;42604807;42604807;42605246;42605246;42605246;42606570;42606570;42606570;42607554;42607554;42607554;42607609;42608252;426…	42595404;42595404;42595404;42597609;42597609;42597609;42598081;42598081;42598081;42598816;42598816;42598816;42600120;42600120;42600120;42601929;42602335;42602335;42602335;42602335;42603321;42603354;42603354;42603354;42604009;42604009;42604009;42604315;42604318;42604315;42605026;42605026;42605026;42605284;42605284;42605284;42606775;42606775;42606775;42607732;42607732;42607732;42607732;42608547;426…	-;-;-;-;-;-;-;-;-;-;-;-;-;-;-;-;-;-;-;-;-;-;-;-;-;-;-;-;-;-;-;-;-;-;-;-;-;-;-;-;-;-;-;-;-;-;-;-;-;-;-	4213	chr19:42593982-42612813	605.088	667.38	424.184	778.587	1015.14	776.78	711.193	0.385788	0.0795838	4.84756	1.24987e-06	0.000353536
84	ENSMUSG00000068452.8	Duox2	dual oxidase 2 [Source:MGI Symbol;Acc:MGI:3036280]	chr2;chr2;chr2;chr2;chr2;chr2;chr2;chr2;chr2;chr2;chr2;chr2;chr2;chr2;chr2;chr2;chr2;chr2;chr2;chr2;chr2;chr2;chr2;chr2;chr2;chr2;chr2;chr2;chr2;chr2;chr2;chr2;chr2;chr2;chr2;chr2;chr2;chr2;chr2;chr2;chr2;chr2;chr2;chr2;chr2;chr2;chr2;chr2;chr2;chr2;chr2;chr2;chr2;chr2;chr2;chr2;chr2;chr2;chr2;chr2;chr2;chr2;chr2;chr2;chr2;chr2;chr2;chr2;chr2;chr2	122279247;122279247;122280691;122280691;122280914;122280914;122281372;122281372;122281717;122281717;122282708;122283061;122283061;122283450;122283450;122283849;122283849;122284573;122284573;122284573;122284748;122284748;122284748;122285161;122285161;122285161;122285499;122286025;122286483;122286483;122287010;122287010;122289292;122289292;122289468;122289468;122290596;122290596;122291064;122291064…	122280559;122280559;122280819;122280819;122281069;122281069;122281530;122281530;122281949;122281949;122283577;122283214;122283214;122283577;122283577;122283898;122283898;122284672;122284672;122284672;122284978;122284978;122284978;122285339;122285339;122285339;122285569;122286108;122286552;122286552;122287197;122287197;122289385;122289385;122289693;122289693;122290781;122290781;122291266;122291266…	-;-;-;-;-;-;-;-;-;-;-;-;-;-;-;-;-;-;-;-;-;-;-;-;-;-;-;-;-;-;-;-;-;-;-;-;-;-;-;-;-;-;-;-;-;-;-;-;-;-;-;-;-;-;-;-;-;-;-;-;-;-;-;-;-;-;-;-;-;-	6771	chr2:122279247-122298449	2356.8	2167.54	2472.68	2744.28	3372.41	4024.34	2856.34	0.385207	0.0724279	5.31849	1.04633e-07	3.44709e-05
70	ENSMUSG00000002983.17	Relb	avian reticuloendotheliosis viral (v-rel) oncogene related B [Source:MGI Symbol;Acc:MGI:103289]	chr7;chr7;chr7;chr7;chr7;chr7;chr7;chr7;chr7;chr7;chr7;chr7;chr7;chr7;chr7;chr7;chr7;chr7;chr7;chr7;chr7;chr7;chr7;chr7;chr7;chr7;chr7;chr7;chr7;chr7;chr7;chr7;chr7;chr7;chr7;chr7;chr7;chr7;chr7;chr7;chr7;chr7;chr7;chr7;chr7;chr7;chr7;chr7;chr7;chr7;chr7;chr7;chr7;chr7;chr7;chr7;chr7;chr7;chr7;chr7;chr7;chr7;chr7;chr7;chr7;chr7;chr7;chr7;chr7;chr7;chr7;chr7;chr7;chr7;chr7;chr7;chr7;chr7;chr7;chr7…	19606217;19606217;19606217;19606217;19606217;19606223;19606553;19611623;19611623;19611623;19611623;19611623;19611623;19611623;19611817;19611817;19611817;19611817;19611817;19611817;19611817;19612505;19612505;19612505;19612505;19612505;19612505;19612505;19613781;19613781;19613781;19613781;19613781;19613781;19613781;19615559;19615559;19615559;19615559;19615559;19615559;19615559;19616346;19616346;196…	19606941;19606941;19606941;19606941;19606941;19606941;19606941;19611700;19611700;19611700;19611700;19611700;19611700;19611700;19611885;19611885;19611885;19611885;19611925;19611885;19611885;19612720;19612720;19612720;19612720;19612720;19612720;19612720;19613885;19613885;19613885;19613885;19613885;19613885;19613885;19615690;19615690;19615690;19615690;19615690;19615690;19615690;19616437;19616437;196…	-;-;-;-;-;-;-;-;-;-;-;-;-;-;-;-;-;-;-;-;-;-;-;-;-;-;-;-;-;-;-;-;-;-;-;-;-;-;-;-;-;-;-;-;-;-;-;-;-;-;-;-;-;-;-;-;-;-;-;-;-;-;-;-;-;-;-;-;-;-;-;-;-;-;-;-;-;-;-;-;-;-;-;-;-;-;-;-;-;-;-;-;-;-;-;-;-;-	3885	chr7:19606217-19629438	2606.39	2646.39	2725.58	3273.31	3700.26	4224.21	3196.03	0.384388	0.0663014	5.79758	6.72796e-09	2.69147e-06
88	ENSMUSG00000085683.2	Tmem238l	transmembrane protein 238 like [Source:MGI Symbol;Acc:MGI:1918826]	chr11;chr11;chr11;chr11;chr11;chr11;chr11	66956638;66956653;66957894;66963966;66964156;66964156;66964156	66956978;66956978;66958105;66964069;66964513;66964744;66965016	+;+;+;+;+;+;+	1518	chr11:66956638-66965016	1312.41	683.573	1870.32	1692.21	1169.43	2552.89	1546.8	0.380369	0.073388	5.18299	2.18353e-07	6.94835e-05
63	ENSMUSG00000024927.8	Rela	v-rel reticuloendotheliosis viral oncogene homolog A (avian) [Source:MGI Symbol;Acc:MGI:103290]	chr19;chr19;chr19;chr19;chr19;chr19;chr19;chr19;chr19;chr19;chr19;chr19;chr19;chr19;chr19;chr19;chr19;chr19;chr19;chr19;chr19;chr19;chr19;chr19;chr19;chr19;chr19;chr19;chr19;chr19;chr19;chr19;chr19;chr19;chr19;chr19;chr19;chr19;chr19;chr19;chr19;chr19;chr19;chr19;chr19;chr19;chr19;chr19;chr19	5637483;5637719;5637829;5637933;5637944;5637959;5638432;5638432;5638432;5638432;5638551;5638551;5638551;5638551;5638551;5638551;5638855;5638855;5638855;5638855;5638855;5639859;5639859;5639859;5640303;5640303;5640303;5640303;5641146;5641181;5641181;5641181;5641464;5641464;5641464;5641464;5645325;5645325;5645325;5645325;5645513;5645513;5645513;5645513;5646594;5646800;5646800;5646800;5646800	5637841;5637841;5637841;5637976;5638148;5638148;5638458;5638458;5638458;5638458;5638696;5638702;5638702;5638702;5638702;5638702;5639003;5638969;5639003;5639003;5639003;5639950;5639950;5639950;5640432;5640434;5640434;5640434;5641285;5641285;5641285;5641285;5641676;5641676;5641676;5641676;5645405;5645405;5645405;5645405;5645587;5645587;5645587;5645587;5646698;5647076;5647423;5647608;5648130	+;+;+;+;+;+;+;+;+;+;+;+;+;+;+;+;+;+;+;+;+;+;+;+;+;+;+;+;+;+;+;+;+;+;+;+;+;+;+;+;+;+;+;+;+;+;+;+;+	3072	chr19:5637483-5648130	2613.76	2802.53	2966.99	3379.29	3960.62	4142.1	3310.88	0.372709	0.0624533	5.96779	2.40482e-09	1.06892e-06
100	ENSMUSG00000028195.4	Cyr61	cysteine rich protein 61 [Source:MGI Symbol;Acc:MGI:88613]	chr3;chr3;chr3;chr3;chr3	145646976;145648197;145648533;145649222;145649730	145647968;145648411;145648877;145649435;145649981	-;-;-;-;-	2019	chr3:145646976-145649981	673.241	970.419	432.231	970.029	1587.58	550.984	864.081	0.368501	0.0769471	4.78902	1.67599e-06	0.000464679
111	ENSMUSG00000040829.14	Zmynd15	zinc finger, MYND-type containing 15 [Source:MGI Symbol;Acc:MGI:3603821]	chr11;chr11;chr11;chr11;chr11;chr11;chr11;chr11;chr11;chr11;chr11;chr11;chr11;chr11;chr11;chr11;chr11;chr11;chr11;chr11;chr11;chr11;chr11;chr11;chr11;chr11;chr11;chr11;chr11;chr11;chr11;chr11;chr11;chr11;chr11;chr11;chr11;chr11;chr11;chr11;chr11;chr11;chr11;chr11;chr11;chr11;chr11;chr11;chr11;chr11;chr11;chr11;chr11;chr11;chr11	70459433;70459622;70459940;70460137;70460196;70460552;70460552;70460565;70460642;70460893;70461784;70461787;70461787;70461787;70462111;70462111;70462111;70462111;70462523;70462523;70462523;70462523;70463439;70463439;70463439;70463439;70463916;70463916;70463916;70463916;70464149;70464149;70464149;70464356;70464356;70464356;70464356;70464533;70464533;70464533;70464533;70464780;70464780;70464780;704…	70460080;70460080;70460080;70460322;70461553;70460896;70461140;70461140;70460862;70461140;70462021;70462021;70462021;70462021;70462266;70462266;70462266;70462266;70462683;70462683;70462683;70462683;70463591;70463591;70463591;70463591;70463996;70463996;70463996;70463996;70464265;70464265;70464265;70464444;70464444;70464444;70464444;70464631;70464631;70464631;70464631;70464933;70464933;70464933;704…	+;+;+;+;+;+;+;+;+;+;+;+;+;+;+;+;+;+;+;+;+;+;+;+;+;+;+;+;+;+;+;+;+;+;+;+;+;+;+;+;+;+;+;+;+;+;+;+;+;+;+;+;+;+;+	4409	chr11:70459433-70466202	93.9407	94.8443	96.5622	186.314	177.08	220.394	144.856	0.367648	0.0796153	4.61781	3.87813e-06	0.000978373
110	ENSMUSG00000045664.5	Cdc42ep2	CDC42 effector protein (Rho GTPase binding) 2 [Source:MGI Symbol;Acc:MGI:1929744]	chr19;chr19	5915636;5924764	5918993;5924816	-;-	3411	chr19:5915636-5924816	676.004	474.221	1012.75	805.936	721.468	1825.81	919.366	0.367474	0.0793182	4.63291	3.60562e-06	0.000917893
109	ENSMUSG00000028655.11	Mfsd2a	major facilitator superfamily domain containing 2A [Source:MGI Symbol;Acc:MGI:1923824]	chr4;chr4;chr4;chr4;chr4;chr4;chr4;chr4;chr4;chr4;chr4;chr4;chr4;chr4;chr4;chr4;chr4;chr4;chr4;chr4;chr4;chr4;chr4;chr4;chr4;chr4;chr4;chr4;chr4;chr4;chr4;chr4	122946850;122946850;122948532;122948532;122948801;122948801;122949267;122949479;122950152;122950152;122950414;122950414;122950661;122950661;122951191;122951191;122951789;122951789;122951990;122951990;122956732;122956732;122956732;122956759;122959270;122959270;122959270;122959270;122959892;122960941;122960941;122960941	122947304;122947304;122948708;122948708;122948944;122948944;122949379;122949562;122950235;122950235;122950535;122950535;122950751;122950751;122951348;122951348;122951867;122951867;122952128;122952128;122956856;122956856;122956856;122956856;122959398;122959401;122959401;122959401;122959990;122961188;122961188;122961152	-;-;-;-;-;-;-;-;-;-;-;-;-;-;-;-;-;-;-;-;-;-;-;-;-;-;-;-;-;-;-;-	2250	chr4:122946850-122961188	347.212	477.691	680.534	540.994	636.435	1050.11	622.163	0.36599	0.0787016	4.65036	3.31362e-06	0.000851297
71	ENSMUSG00000034394.14	Lif	leukemia inhibitory factor [Source:MGI Symbol;Acc:MGI:96787]	chr11;chr11;chr11;chr11;chr11;chr11;chr11;chr11;chr11	4257557;4266497;4266796;4267095;4268184;4268184;4268184;4268924;4268924	4257688;4266617;4267119;4267119;4268365;4268365;4268249;4272514;4272514	+;+;+;+;+;+;+;+;+	4350	chr11:4257557-4272514	463.256	441.836	300.033	1531.54	1949.63	2331.42	1169.62	0.364759	0.0637604	5.72078	1.06036e-08	4.18214e-06
80	ENSMUSG00000019960.8	Dusp6	dual specificity phosphatase 6 [Source:MGI Symbol;Acc:MGI:1914853]	chr10;chr10;chr10;chr10;chr10;chr10;chr10;chr10;chr10	99263231;99263231;99264277;99264544;99265641;99265992;99265992;99265992;99265992	99264091;99264091;99264981;99264981;99265708;99266799;99267488;99266044;99267489	+;+;+;+;+;+;+;+;+	3132	chr10:99263231-99267489	3586.32	3206.2	4989.05	4557.85	5097.62	6394.66	4638.62	0.364384	0.0663443	5.49232	3.96695e-08	1.38858e-05
90	ENSMUSG00000050395.9	Tnfsf15	tumor necrosis factor (ligand) superfamily, member 15 [Source:MGI Symbol;Acc:MGI:2180140]	chr4;chr4;chr4;chr4;chr4;chr4;chr4;chr4	63724603;63727084;63733328;63733328;63734254;63734254;63744809;63744809	63730043;63730043;63733366;63733366;63734296;63734296;63745113;63745113	-;-;-;-;-;-;-;-	5828	chr4:63724603-63745113	506.543	379.377	512.699	990.54	1427.16	1781.52	932.972	0.360533	0.0709682	5.08021	3.77026e-07	0.00011731
114	ENSMUSG00000021281.15	Tnfaip2	tumor necrosis factor, alpha-induced protein 2 [Source:MGI Symbol;Acc:MGI:104960]	chr12;chr12;chr12;chr12;chr12;chr12;chr12;chr12;chr12;chr12;chr12;chr12;chr12;chr12;chr12;chr12;chr12;chr12;chr12;chr12;chr12;chr12;chr12;chr12;chr12;chr12;chr12;chr12;chr12;chr12;chr12;chr12;chr12;chr12;chr12;chr12;chr12;chr12;chr12;chr12;chr12;chr12;chr12;chr12;chr12;chr12;chr12;chr12;chr12;chr12;chr12;chr12;chr12;chr12;chr12;chr12;chr12;chr12;chr12;chr12;chr12;chr12;chr12;chr12;chr12;chr12;chr…	111442469;111442658;111442662;111442662;111444324;111444929;111444929;111444929;111444929;111444929;111444998;111445507;111445507;111445507;111445507;111446084;111447983;111447983;111447983;111447983;111448135;111448247;111448247;111448247;111448247;111448247;111448247;111448488;111448539;111448539;111448539;111448539;111448539;111448740;111449231;111449231;111449231;111449231;111449231;111449518…	111442683;111442683;111442683;111442683;111444361;111445283;111445283;111445283;111445283;111445283;111445283;111445511;111446137;111446137;111446137;111446137;111448097;111448097;111448097;111448097;111448369;111448369;111448369;111448639;111448369;111448369;111448369;111448639;111448639;111448639;111448639;111448587;111448639;111449329;111449311;111449329;111449329;111449329;111449329;111449889…	+;+;+;+;+;+;+;+;+;+;+;+;+;+;+;+;+;+;+;+;+;+;+;+;+;+;+;+;+;+;+;+;+;+;+;+;+;+;+;+;+;+;+;+;+;+;+;+;+;+;+;+;+;+;+;+;+;+;+;+;+;+;+;+;+;+;+;+;+;+;+;+;+;+;+;+	4984	chr12:111442469-111455018	1014.01	905.647	841.471	1211.89	1282.51	1540.6	1132.69	0.357023	0.0783215	4.55843	5.15376e-06	0.00126597
86	ENSMUSG00000042507.15	Elmsan1	ELM2 and Myb/SANT-like domain containing 1 [Source:MGI Symbol;Acc:MGI:2685106]	chr12;chr12;chr12;chr12;chr12;chr12;chr12;chr12;chr12;chr12;chr12;chr12;chr12;chr12;chr12;chr12;chr12;chr12;chr12;chr12;chr12;chr12;chr12;chr12;chr12;chr12;chr12;chr12;chr12;chr12;chr12;chr12;chr12;chr12;chr12;chr12;chr12;chr12;chr12;chr12;chr12;chr12;chr12;chr12;chr12;chr12	84149176;84149278;84152459;84152835;84152835;84152835;84152945;84154895;84154895;84154895;84154895;84156427;84156427;84156427;84156528;84158255;84158255;84158255;84158255;84158976;84158976;84158976;84158976;84159650;84159650;84159650;84159650;84159875;84159875;84159875;84159875;84160479;84160479;84160479;84162256;84162256;84162256;84171460;84171460;84171460;84172754;84172754;84172754;84193499;842…	84152561;84152561;84152561;84153031;84153031;84153031;84153031;84155232;84155107;84155107;84155107;84156576;84156576;84156576;84156576;84158343;84158343;84158343;84158343;84159051;84159051;84159051;84159051;84159753;84159753;84159753;84159753;84160138;84160017;84160017;84160017;84160545;84160545;84160545;84162601;84162601;84162601;84171759;84171759;84171759;84174423;84174423;84174423;84194015;842…	-;-;-;-;-;-;-;-;-;-;-;-;-;-;-;-;-;-;-;-;-;-;-;-;-;-;-;-;-;-;-;-;-;-;-;-;-;-;-;-;-;-;-;-;-;-	7611	chr12:84149176-84218881	2257.34	1885.32	3240.58	2834.88	2915.68	4249.06	2897.14	0.354567	0.0671285	5.28191	1.27846e-07	4.16286e-05
91	ENSMUSG00000044162.12	Tnip3	TNFAIP3 interacting protein 3 [Source:MGI Symbol;Acc:MGI:3041165]	chr6;chr6;chr6;chr6;chr6;chr6;chr6;chr6;chr6;chr6;chr6;chr6;chr6;chr6;chr6;chr6;chr6;chr6;chr6;chr6;chr6;chr6;chr6;chr6;chr6;chr6;chr6;chr6;chr6;chr6;chr6;chr6;chr6;chr6;chr6;chr6;chr6;chr6;chr6;chr6;chr6	65525313;65525385;65538576;65538576;65577077;65577077;65590398;65590416;65590428;65590459;65590487;65590572;65590605;65591540;65593469;65593469;65593469;65593469;65593469;65596132;65596132;65596132;65596132;65597356;65597356;65597356;65597356;65597574;65599813;65599813;65599813;65599813;65605841;65605841;65605841;65614733;65614733;65614733;65631077;65631077;65631077	65525407;65525407;65538655;65538655;65577170;65577170;65590652;65590652;65590652;65590652;65595113;65590652;65590652;65591661;65593700;65593546;65593546;65593546;65593546;65596197;65596197;65596197;65596197;65597454;65597454;65597454;65597454;65600197;65600174;65599941;65599941;65599941;65605957;65605957;65605957;65614793;65614793;65614793;65634040;65631791;65631786	+;+;+;+;+;+;+;+;+;+;+;+;+;+;+;+;+;+;+;+;+;+;+;+;+;+;+;+;+;+;+;+;+;+;+;+;+;+;+;+;+	10916	chr6:65525313-65634040	2829.27	3870.11	2979.63	3400.66	5103.75	4870.27	3842.28	0.352462	0.0695172	5.07014	3.97533e-07	0.000122331
126	ENSMUSG00000078994.9	Zfp429	zinc finger protein 429 [Source:MGI Symbol;Acc:MGI:1920057]	chr13;chr13;chr13;chr13;chr13;chr13;chr13;chr13;chr13;chr13;chr13;chr13;chr13;chr13;chr13;chr13;chr13;chr13	67387905;67389304;67389309;67390951;67390955;67394064;67396044;67396044;67396044;67396044;67396630;67396630;67396630;67396630;67399696;67399696;67399696;67399774	67388043;67391064;67391064;67391064;67391064;67394146;67396139;67396139;67396139;67396139;67396756;67396756;67396756;67396756;67399767;67399750;67399743;67399819	-;-;-;-;-;-;-;-;-;-;-;-;-;-;-;-;-;-	2324	chr13:67387905-67399819	327.871	375.907	313.827	493.134	517.213	532.618	426.762	0.352198	0.0814812	4.32245	1.54308e-05	0.00342944
116	ENSMUSG00000048489.12	Depp1	DEPP1 autophagy regulator [Source:MGI Symbol;Acc:MGI:1918730]	chr6;chr6;chr6;chr6;chr6;chr6	116650609;116650628;116650696;116651674;116651693;116651696	116650845;116650845;116650845;116651909;116652794;116652794	+;+;+;+;+;+	1358	chr6:116650609-116652794	77.3629	115.664	78.1694	135.035	367.309	133.965	151.251	0.347187	0.0771389	4.50081	6.76956e-06	0.00162109
132	ENSMUSG00000032715.9	Trib3	tribbles pseudokinase 3 [Source:MGI Symbol;Acc:MGI:1345675]	chr2;chr2;chr2;chr2;chr2;chr2;chr2;chr2;chr2	152337422;152339715;152339748;152342938;152343037;152343037;152343857;152343857;152343857	152338687;152340007;152340007;152343327;152343283;152343327;152343970;152343988;152344032	-;-;-;-;-;-;-;-;-	2125	chr2:152337422-152344032	434.706	414.076	436.829	499.971	751.274	757.333	549.032	0.34552	0.0821112	4.20795	2.57698e-05	0.0054669
113	ENSMUSG00000050914.16	Ankrd37	ankyrin repeat domain 37 [Source:MGI Symbol;Acc:MGI:3603344]	chr8;chr8;chr8;chr8;chr8;chr8;chr8;chr8;chr8;chr8;chr8;chr8;chr8;chr8;chr8;chr8;chr8;chr8;chr8;chr8;chr8;chr8;chr8;chr8	45996902;45996911;45996914;45996965;45997614;45997614;45997614;45997614;45997782;45998132;45998397;45998397;45998397;45998397;45999251;45999251;45999251;45999251;45999251;45999617;45999617;45999651;46001254;46005682	45997125;45997125;45997125;45997125;45997868;45997820;45997820;45997820;45997820;45998488;45998488;45998488;45998488;45998488;45999403;45999403;45999566;45999403;45999403;45999849;45999867;45999867;46001363;46005707	-;-;-;-;-;-;-;-;-;-;-;-;-;-;-;-;-;-;-;-;-;-;-;-	1539	chr8:45996902-46005707	944.933	1371.77	974.818	1363.17	2197.72	1145.18	1332.93	0.345474	0.0748979	4.6126	3.97667e-06	0.000985474
117	ENSMUSG00000020105.9	Lrig3	leucine-rich repeats and immunoglobulin-like domains 3 [Source:MGI Symbol;Acc:MGI:2443955]	chr10;chr10;chr10;chr10;chr10;chr10;chr10;chr10;chr10;chr10;chr10;chr10;chr10;chr10;chr10;chr10;chr10;chr10;chr10;chr10;chr10;chr10;chr10;chr10;chr10;chr10;chr10;chr10;chr10;chr10;chr10;chr10;chr10;chr10;chr10;chr10;chr10;chr10;chr10;chr10;chr10;chr10;chr10;chr10;chr10;chr10;chr10;chr10	125966168;125966219;125966234;125966253;125972121;125972121;125972121;125972393;125972393;125972393;125986722;125994418;125994418;125994418;125994418;125995434;125995434;125995434;125996615;125996615;125996615;125997062;125997062;125997062;125997604;125997604;125997604;125998950;125998950;126000089;126000089;126002401;126002401;126002942;126002942;126006688;126006688;126008470;126009787;126010901…	125967471;125966711;125966711;125966711;125972192;125972192;125972192;125972467;125972467;125972467;125986896;125994466;125994549;125994549;125994549;125995577;125995577;125995577;125996758;125996758;125996758;125997205;125997205;125997205;125997747;125997747;125998013;125999030;125999030;126000160;126000160;126002472;126002472;126003105;126003105;126007008;126007520;126008751;126010239;126011059…	+;+;+;+;+;+;+;+;+;+;+;+;+;+;+;+;+;+;+;+;+;+;+;+;+;+;+;+;+;+;+;+;+;+;+;+;+;+;+;+;+;+;+;+;+;+;+;+	8347	chr10:125966168-126015359	1601.6	1182.08	1380.61	2034.07	1451.7	2490.23	1690.05	0.343858	0.0764012	4.5007	6.7731e-06	0.00162109
89	ENSMUSG00000021701.8	Plk2	polo like kinase 2 [Source:MGI Symbol;Acc:MGI:1099790]	chr13;chr13;chr13;chr13;chr13;chr13;chr13;chr13;chr13;chr13;chr13;chr13;chr13;chr13;chr13;chr13;chr13;chr13;chr13;chr13;chr13;chr13;chr13;chr13;chr13;chr13;chr13;chr13	110395046;110395048;110395048;110396012;110396015;110396276;110396276;110396276;110396591;110396591;110396907;110396907;110396907;110397471;110397471;110397688;110397688;110397797;110397974;110397974;110398373;110398373;110398679;110399021;110399021;110399380;110399763;110400033	110395437;110397363;110396122;110396122;110396122;110396720;110396392;110396392;110396720;110396720;110396952;110396994;110396994;110397566;110397566;110397724;110397886;110397886;110398121;110398121;110398808;110398470;110398808;110399035;110399261;110399509;110399873;110400844	+;+;+;+;+;+;+;+;+;+;+;+;+;+;+;+;+;+;+;+;+;+;+;+;+;+;+;+	4491	chr13:110395046-110400844	3367.13	3712.81	2430.15	3997.2	5507.88	3377.21	3732.06	0.343371	0.0663565	5.17464	2.28349e-07	7.18478e-05
135	ENSMUSG00000025402.12	Nab2	Ngfi-A binding protein 2 [Source:MGI Symbol;Acc:MGI:107563]	chr10;chr10;chr10;chr10;chr10;chr10;chr10;chr10;chr10;chr10;chr10;chr10;chr10;chr10;chr10;chr10;chr10;chr10	127660918;127660919;127662731;127663132;127663132;127663350;127663350;127663740;127663740;127664265;127664265;127664925;127664984;127665296;127666376;127666376;127666376;127668396	127661779;127661779;127662922;127663264;127663264;127663401;127663401;127663873;127663873;127665138;127665138;127665138;127665138;127665481;127666433;127666632;127666710;127668568	-;-;-;-;-;-;-;-;-;-;-;-;-;-;-;-;-;-	2941	chr10:127660918-127668568	275.375	293.786	279.341	367.5	528.609	431.064	362.613	0.340836	0.0824264	4.13503	3.54909e-05	0.00736185
75	ENSMUSG00000001300.16	Efnb2	ephrin B2 [Source:MGI Symbol;Acc:MGI:105097]	chr8;chr8;chr8;chr8;chr8;chr8;chr8;chr8;chr8	8617434;8620597;8622331;8622331;8623148;8639206;8639206;8658422;8660484	8620976;8620976;8622444;8622444;8623240;8639363;8639489;8661239;8661242	-;-;-;-;-;-;-;-;-	6855	chr8:8617434-8661242	5474.35	5562.27	9756.23	6672.26	7442.61	13832.9	8123.44	0.340361	0.0602113	5.65277	1.5788e-08	5.89481e-06
115	ENSMUSG00000047044.7	D030056L22Rik	RIKEN cDNA D030056L22 gene [Source:MGI Symbol;Acc:MGI:3583960]	chr19;chr19;chr19;chr19	18713193;18713236;18717219;18717222	18713659;18713659;18718428;18718428	+;+;+;+	1677	chr19:18713193-18718428	830.73	891.768	747.207	1031.56	1346.51	1076.04	987.303	0.339619	0.0749025	4.53414	5.78381e-06	0.00140838
95	ENSMUSG00000000078.7	Klf6	Kruppel-like factor 6 [Source:MGI Symbol;Acc:MGI:1346318]	chr13;chr13;chr13;chr13;chr13;chr13;chr13;chr13;chr13;chr13;chr13	5861482;5861541;5863558;5864678;5864768;5864768;5866639;5866639;5866639;5867232;5867232	5861842;5861842;5863625;5865344;5865344;5865344;5866762;5866770;5866762;5867275;5870394	+;+;+;+;+;+;+;+;+;+;+	4391	chr13:5861482-5870394	19736.8	14803.8	34804.9	24125.1	25002.4	42122.2	26765.9	0.339277	0.0691074	4.90941	9.13498e-07	0.00026927
127	ENSMUSG00000024190.7	Dusp1	dual specificity phosphatase 1 [Source:MGI Symbol;Acc:MGI:105120]	chr17;chr17;chr17;chr17;chr17;chr17;chr17;chr17;chr17;chr17;chr17;chr17;chr17;chr17;chr17;chr17;chr17;chr17;chr17;chr17;chr17	26505590;26505591;26505591;26505591;26506516;26506985;26506985;26506985;26506985;26507574;26507574;26507574;26507574;26507957;26507957;26508312;26552036;26554254;26554277;26561292;26562090	26506650;26506650;26506650;26506650;26507204;26507204;26507204;26507719;26507204;26507723;26507719;26507719;26507719;26508474;26508519;26508472;26552189;26554466;26554466;26561499;26562128	-;-;-;-;-;-;-;-;-;-;-;-;-;-;-;-;-;-;-;-;-	3311	chr17:26505590-26562128	959.668	1453.89	2055.4	1779.38	3936.08	3251.89	2239.38	0.338543	0.0786764	4.30299	1.68511e-05	0.0037156
72	ENSMUSG00000037573.5	Tob1	transducer of ErbB-2.1 [Source:MGI Symbol;Acc:MGI:1349721]	chr11;chr11	94211454;94213486	94211731;94215495	+;+	2288	chr11:94211454-94215495	5021.22	6346.47	10316.1	6539.79	8958.31	12825	8334.47	0.337238	0.0591481	5.70159	1.18694e-08	4.61638e-06
78	ENSMUSG00000035673.10	Sbno2	strawberry notch 2 [Source:MGI Symbol;Acc:MGI:2448490]	chr10;chr10;chr10;chr10;chr10;chr10;chr10;chr10;chr10;chr10;chr10;chr10;chr10;chr10;chr10;chr10;chr10;chr10;chr10;chr10;chr10;chr10;chr10;chr10;chr10;chr10;chr10;chr10;chr10;chr10;chr10;chr10;chr10;chr10;chr10;chr10;chr10;chr10;chr10;chr10;chr10;chr10;chr10;chr10;chr10;chr10;chr10;chr10;chr10;chr10;chr10;chr10;chr10;chr10;chr10;chr10;chr10;chr10;chr10;chr10;chr10;chr10;chr10;chr10;chr10;chr10;chr…	80056992;80057416;80057771;80057956;80057956;80057956;80058253;80058253;80058253;80058416;80058416;80058416;80058637;80058637;80058637;80058805;80058805;80058805;80059936;80059936;80059936;80060165;80060165;80060165;80060394;80060394;80060394;80060590;80060590;80060590;80060789;80060789;80060789;80060984;80060984;80060984;80061316;80061316;80061316;80062035;80062162;80062162;80062162;80062416;800…	80057864;80057864;80057864;80058146;80058146;80058146;80058329;80058329;80058329;80058547;80058547;80058547;80058729;80058732;80058732;80058899;80058899;80058899;80060079;80060079;80060079;80060239;80060239;80060239;80060502;80060502;80060502;80060661;80060661;80060661;80060901;80060901;80060901;80061119;80061119;80061119;80061447;80061447;80061447;80062331;80062331;80062331;80062331;80062759;800…	-;-;-;-;-;-;-;-;-;-;-;-;-;-;-;-;-;-;-;-;-;-;-;-;-;-;-;-;-;-;-;-;-;-;-;-;-;-;-;-;-;-;-;-;-;-;-;-;-;-;-;-;-;-;-;-;-;-;-;-;-;-;-;-;-;-;-;-;-;-;-;-;-;-;-;-;-;-;-;-;-;-;-;-;-;-;-;-;-;-;-;-;-;-;-;-;-;-;-;-;-;-;-;-;-;-;-;-;-;-;-;-;-;-;-;-;-;-;-;-;-;-;-;-;-;-;-;-;-;-;-;-;-;-;-;-;-;-;-;-;-;-;-;-;-;-;-;-;-;-;-	10715	chr10:80056992-80105571	3287	3178.44	3694.65	4204.03	4334.95	4870.27	3928.22	0.336098	0.0606804	5.53881	3.0453e-08	1.0933e-05
120	ENSMUSG00000054200.7	Ffar4	free fatty acid receptor 4 [Source:MGI Symbol;Acc:MGI:2147577]	chr19;chr19;chr19	38097071;38107382;38113615	38097693;38107510;38114263	+;+;+	1401	chr19:38097071-38114263	549.829	659.284	1055.29	752.093	987.088	1378.54	897.02	0.335349	0.074926	4.47573	7.61505e-06	0.00177703
124	ENSMUSG00000063727.3	Tnfrsf11b	tumor necrosis factor receptor superfamily, member 11b (osteoprotegerin) [Source:MGI Symbol;Acc:MGI:109587]	chr15;chr15;chr15;chr15;chr15	54250619;54254041;54255985;54259804;54278215	54252382;54254265;54256176;54260170;54278484	-;-;-;-;-	2818	chr15:54250619-54278484	2087.88	2729.66	841.471	2290.47	4001.83	1442.28	2232.26	0.333288	0.0759872	4.38611	1.15398e-05	0.00260604
104	ENSMUSG00000044641.7	Pard6b	par-6 family cell polarity regulator beta [Source:MGI Symbol;Acc:MGI:2135605]	chr2;chr2;chr2	168081004;168087342;168098384	168081359;168087564;168101203	+;+;+	3399	chr2:168081004-168101203	4871.1	4035.51	7300.79	5891.96	6747.44	8968.08	6302.48	0.332986	0.0701474	4.74694	2.06515e-06	0.000552323
58	ENSMUSG00000022462.7	Slc38a2	solute carrier family 38, member 2 [Source:MGI Symbol;Acc:MGI:1915010]	chr15;chr15;chr15;chr15;chr15;chr15;chr15;chr15;chr15;chr15;chr15;chr15;chr15;chr15;chr15;chr15;chr15;chr15;chr15;chr15;chr15;chr15;chr15;chr15;chr15;chr15	96687392;96689665;96691109;96691109;96691297;96691297;96691679;96691679;96692314;96692314;96692518;96692518;96693017;96693017;96693281;96693281;96693556;96693556;96695013;96695216;96695436;96697922;96698182;96698615;96698615;96699408	96690228;96690228;96691206;96691206;96691441;96691441;96691803;96691803;96692414;96692414;96692597;96692597;96693175;96693175;96693339;96693339;96698263;96693638;96695094;96695308;96695509;96698037;96698263;96698691;96698817;96699730	-;-;-;-;-;-;-;-;-;-;-;-;-;-;-;-;-;-;-;-;-;-;-;-;-;-	8838	chr15:96687392-96699730	17776.9	20029.5	24907.3	23595.2	26199	31560.6	24011.4	0.332618	0.0542503	6.13117	8.72336e-10	4.24902e-07
133	ENSMUSG00000032487.8	Ptgs2	prostaglandin-endoperoxide synthase 2 [Source:MGI Symbol;Acc:MGI:97798]	chr1;chr1;chr1;chr1;chr1;chr1;chr1;chr1;chr1;chr1;chr1;chr1;chr1	150100031;150100332;150100974;150100974;150101213;150101213;150101991;150102596;150103675;150103869;150104283;150104942;150105373	150100275;150100458;150101090;150101090;150101326;150101356;150102134;150102777;150103758;150104115;150104569;150105089;150108227	+;+;+;+;+;+;+;+;+;+;+;+;+	4580	chr1:150100031-150108227	670.478	597.982	671.337	764.913	930.107	1136.54	795.226	0.332251	0.0798663	4.16009	3.18123e-05	0.00669805
137	ENSMUSG00000117679.1			chr18;chr18;chr18;chr18;chr18;chr18;chr18;chr18;chr18;chr18;chr18;chr18;chr18;chr18;chr18;chr18;chr18;chr18;chr18;chr18;chr18;chr18;chr18;chr18;chr18;chr18;chr18;chr18;chr18;chr18;chr18;chr18;chr18;chr18;chr18;chr18;chr18;chr18;chr18;chr18;chr18;chr18;chr18;chr18;chr18;chr18;chr18;chr18;chr18;chr18;chr18;chr18;chr18;chr18;chr18;chr18;chr18;chr18;chr18;chr18;chr18;chr18;chr18;chr18;chr18;chr18;chr…	36671154;36671155;36671323;36671617;36674696;36674950;36674950;36674950;36674950;36674984;36675281;36675281;36675281;36675281;36675281;36675354;36675397;36675663;36675663;36675663;36675663;36675663;36676171;36676171;36676171;36676171;36676171;36676171;36676363;36676363;36676363;36676363;36676363;36676363;36676385;36676403;36676459;36676617;36676617;36676617;36676617;36676781;36676865;36676865;366…	36671675;36671675;36671675;36671675;36675141;36675141;36675141;36675141;36675141;36675141;36675396;36675396;36675396;36675475;36675396;36675396;36675524;36675746;36675746;36675746;36675746;36675746;36676255;36676255;36676255;36676255;36676255;36676255;36676486;36676405;36676430;36676558;36676477;36676477;36676992;36676477;36676477;36676622;36676622;36676992;36676622;36676995;36676995;36676995;366…	-;-;-;-;-;-;-;-;-;-;-;-;-;-;-;-;-;-;-;-;-;-;-;-;-;-;-;-;-;-;-;-;-;-;-;-;-;-;-;-;-;-;-;-;-;-;-;-;-;-;-;-;-;-;-;-;-;-;-;-;-;-;-;-;-;-;-;-	3477	chr18:36671154-36679366	555.355	466.125	451.773	714.488	658.351	727.083	595.529	0.327747	0.0794196	4.12678	3.67885e-05	0.00751963
119	ENSMUSG00000042349.13	Ikbke	inhibitor of kappaB kinase epsilon [Source:MGI Symbol;Acc:MGI:1929612]	chr1;chr1;chr1;chr1;chr1;chr1;chr1;chr1;chr1;chr1;chr1;chr1;chr1;chr1;chr1;chr1;chr1;chr1;chr1;chr1;chr1;chr1;chr1;chr1;chr1;chr1;chr1;chr1;chr1;chr1;chr1;chr1;chr1;chr1;chr1;chr1;chr1;chr1;chr1;chr1;chr1;chr1;chr1;chr1;chr1;chr1;chr1;chr1;chr1;chr1;chr1;chr1;chr1;chr1;chr1;chr1;chr1;chr1;chr1;chr1;chr1;chr1;chr1;chr1;chr1	131254343;131254597;131254602;131256887;131256887;131256887;131257117;131257117;131257117;131257901;131257901;131259020;131259182;131259182;131260006;131260006;131260006;131263273;131263273;131263273;131263273;131263339;131265639;131265639;131265639;131265639;131265875;131265875;131265875;131265875;131269801;131269801;131269801;131270018;131270018;131270018;131270186;131270186;131270186;131270887…	131255338;131255338;131255338;131256958;131256958;131256958;131257223;131257223;131260045;131257997;131257997;131259283;131259283;131259283;131260045;131260045;131260045;131263349;131263349;131263349;131265131;131263349;131265754;131265754;131265754;131265754;131265950;131266288;131265950;131265950;131269887;131269887;131269887;131270109;131270109;131270109;131270544;131270250;131270250;131271083…	-;-;-;-;-;-;-;-;-;-;-;-;-;-;-;-;-;-;-;-;-;-;-;-;-;-;-;-;-;-;-;-;-;-;-;-;-;-;-;-;-;-;-;-;-;-;-;-;-;-;-;-;-;-;-;-;-;-;-;-;-;-;-;-;-	9018	chr1:131254343-131279606	2384.43	2077.32	2046.2	2928.89	2535.22	3378.29	2558.39	0.323317	0.072213	4.47727	7.56045e-06	0.00177703
98	ENSMUSG00000035828.11	Pim3	proviral integration site 3 [Source:MGI Symbol;Acc:MGI:1355297]	chr15;chr15;chr15;chr15;chr15;chr15;chr15;chr15	88862186;88862838;88863041;88863179;88864316;88864575;88864920;88865064	88862752;88862947;88863091;88863548;88864492;88865726;88864985;88865519	+;+;+;+;+;+;+;+	2427	chr15:88862186-88865726	1799.61	2130.53	2108.27	2378.49	3055.06	2580.98	2342.16	0.323013	0.066527	4.85537	1.20163e-06	0.000343359
129	ENSMUSG00000036718.17	Micall2	MICAL-like 2 [Source:MGI Symbol;Acc:MGI:2444818]	chr5;chr5;chr5;chr5;chr5;chr5;chr5;chr5;chr5;chr5;chr5;chr5;chr5;chr5;chr5;chr5;chr5;chr5;chr5;chr5;chr5;chr5;chr5;chr5;chr5;chr5;chr5;chr5;chr5;chr5;chr5;chr5;chr5;chr5;chr5;chr5;chr5;chr5;chr5;chr5;chr5;chr5;chr5	139706696;139706696;139706886;139707062;139707062;139707062;139708886;139708886;139708886;139709516;139709516;139709691;139709691;139709691;139710135;139710203;139710203;139710203;139710402;139710402;139710402;139710583;139710583;139710583;139711554;139711554;139711554;139712287;139712287;139713141;139713141;139715706;139715706;139717439;139717439;139718223;139718223;139719244;139719244;139721948…	139706909;139706909;139706909;139707108;139707108;139707108;139709000;139709589;139709000;139709589;139709589;139709781;139709781;139709781;139710326;139710227;139710326;139710326;139710466;139710466;139710466;139710817;139710732;139710732;139711619;139711711;139711711;139712380;139712380;139713397;139713397;139716845;139716845;139717554;139717554;139718413;139718413;139719385;139719385;139721996…	-;-;-;-;-;-;-;-;-;-;-;-;-;-;-;-;-;-;-;-;-;-;-;-;-;-;-;-;-;-;-;-;-;-;-;-;-;-;-;-;-;-;-	4144	chr5:139706696-139736336	1984.73	1761.56	2208.29	2187.91	2451.94	3513.34	2351.29	0.313183	0.0734911	4.26151	2.03053e-05	0.00440783
112	ENSMUSG00000028599.10	Tnfrsf1b	tumor necrosis factor receptor superfamily, member 1b [Source:MGI Symbol;Acc:MGI:1314883]	chr4;chr4;chr4;chr4;chr4;chr4;chr4;chr4;chr4;chr4;chr4;chr4;chr4;chr4	145213463;145219729;145222954;145223503;145224252;145224812;145225330;145225416;145227468;145227468;145229004;145229075;145246724;145246724	145216100;145219936;145222988;145223580;145224484;145224905;145225482;145225482;145227596;145227596;145229106;145229106;145246870;145246870	-;-;-;-;-;-;-;-;-;-;-;-;-;-	3818	chr4:145213463-145246870	2073.14	1958.19	1855.37	2490.45	2563.27	2705.22	2274.28	0.312865	0.0678078	4.614	3.9499e-06	0.000985474
82	ENSMUSG00000030717.9	Nupr1	nuclear protein transcription regulator 1 [Source:MGI Symbol;Acc:MGI:1891834]	chr7;chr7;chr7;chr7;chr7;chr7;chr7;chr7;chr7;chr7;chr7;chr7;chr7;chr7;chr7;chr7;chr7;chr7	126623249;126623252;126623278;126623442;126624890;126624890;126624890;126624890;126624948;126624948;126625323;126625323;126625323;126625323;126625323;126625669;126625669;126630800	126623579;126623579;126623579;126623579;126625135;126627010;126625185;126625033;126625033;126625033;126625412;126625412;126625475;126625344;126625676;126625745;126626016;126630861	-;-;-;-;-;-;-;-;-;-;-;-;-;-;-;-;-;-	2514	chr7:126623249-126630861	5544.34	7233.61	7458.28	6785.93	9581.59	9805.36	7734.85	0.312055	0.0579286	5.38689	7.16869e-08	2.44811e-05
121	ENSMUSG00000012296.16	Tjap1	tight junction associated protein 1 [Source:MGI Symbol;Acc:MGI:1921344]	chr17;chr17;chr17;chr17;chr17;chr17;chr17;chr17;chr17;chr17;chr17;chr17;chr17;chr17;chr17;chr17;chr17;chr17;chr17;chr17;chr17;chr17;chr17;chr17;chr17;chr17;chr17;chr17;chr17;chr17;chr17;chr17;chr17;chr17;chr17;chr17;chr17;chr17;chr17;chr17;chr17;chr17;chr17;chr17;chr17;chr17;chr17;chr17;chr17;chr17;chr17;chr17;chr17;chr17;chr17;chr17;chr17;chr17;chr17;chr17;chr17;chr17;chr17;chr17;chr17;chr17;chr…	46257851;46257871;46257874;46257874;46257877;46259937;46259937;46259937;46259937;46259937;46260095;46260095;46260095;46260095;46260095;46260313;46260880;46261136;46261136;46261136;46261136;46261136;46261136;46261419;46261419;46261419;46261419;46261419;46261419;46261455;46261482;46261508;46261525;46261550;46261551;46261972;46262402;46262402;46262402;46262402;46262402;46262402;46262402;46262402;462…	46259483;46259483;46259483;46259483;46259483;46260020;46260020;46260020;46260020;46260020;46260202;46260202;46260202;46260202;46260202;46260909;46260909;46261202;46261202;46261202;46261202;46261202;46261202;46261580;46261580;46261580;46261580;46261580;46261580;46261580;46261580;46261580;46261580;46261580;46261580;46262430;46262430;46262430;46262430;46262430;46262430;46262430;46262430;46262430;462…	-;-;-;-;-;-;-;-;-;-;-;-;-;-;-;-;-;-;-;-;-;-;-;-;-;-;-;-;-;-;-;-;-;-;-;-;-;-;-;-;-;-;-;-;-;-;-;-;-;-;-;-;-;-;-;-;-;-;-;-;-;-;-;-;-;-;-;-;-;-;-;-;-;-;-;-;-;-;-;-;-;-;-;-;-;-;-;-;-;-;-;-;-;-;-;-;-;-;-;-;-;-;-;-;-;-	4701	chr17:46257851-46283026	1380.56	1353.27	1095.52	1714.43	1798.85	1543.84	1481.08	0.310919	0.0697236	4.45931	8.22238e-06	0.0019029
97	ENSMUSG00000026435.15	Slc45a3	solute carrier family 45, member 3 [Source:MGI Symbol;Acc:MGI:1922082]	chr1;chr1;chr1;chr1;chr1;chr1;chr1;chr1;chr1;chr1;chr1;chr1;chr1;chr1	131962967;131970609;131976718;131976718;131976719;131977413;131977413;131977455;131978748;131978748;131978964;131981291;131981291;131981291	131963052;131970827;131977112;131977112;131977112;131978198;131978198;131977945;131979013;131979013;131979145;131981906;131982969;131982964	+;+;+;+;+;+;+;+;+;+;+;+;+;+	3563	chr1:131962967-131982969	2845.85	3053.52	3969.4	3644.23	4281.47	4808.69	3767.19	0.30716	0.0631474	4.86417	1.1494e-06	0.00033182
92	ENSMUSG00000072568.4	Fam84b	family with sequence similarity 84, member B [Source:MGI Symbol;Acc:MGI:3026924]	chr15;chr15;chr15;chr15	60818994;60824514;60825032;60853604	60823991;60825080;60825266;60853778	-;-;-;-	5926	chr15:60818994-60853778	5316.86	5797.07	6360.46	6343.22	7439.98	8860.04	6686.27	0.305542	0.0608794	5.01881	5.19935e-07	0.000158258
102	ENSMUSG00000031770.16	Herpud1	homocysteine-inducible, endoplasmic reticulum stress-inducible, ubiquitin-like domain member 1 [Source:MGI Symbol;Acc:MGI:1927406]	chr8;chr8;chr8;chr8;chr8;chr8;chr8;chr8;chr8;chr8;chr8;chr8;chr8;chr8;chr8;chr8;chr8;chr8;chr8;chr8;chr8;chr8;chr8;chr8;chr8;chr8;chr8;chr8;chr8;chr8;chr8;chr8;chr8;chr8	94386438;94386495;94387553;94387599;94389356;94389356;94389356;94389356;94389521;94389521;94389521;94389524;94390718;94390718;94390718;94390718;94390790;94391732;94391732;94391732;94391732;94391732;94392174;94392174;94392174;94392174;94392174;94393531;94393796;94393796;94394591;94394591;94394591;94395046	94386738;94386738;94387580;94387686;94389433;94389433;94389433;94389433;94389595;94389595;94389595;94389595;94390848;94390848;94390848;94390848;94390848;94391854;94391854;94391854;94391854;94391854;94392309;94392495;94392469;94392524;94392524;94393901;94393901;94393901;94394909;94395377;94395358;94395364	+;+;+;+;+;+;+;+;+;+;+;+;+;+;+;+;+;+;+;+;+;+;+;+;+;+;+;+;+;+;+;+;+;+	2333	chr8:94386438-94395377	5157.53	5277.74	5981.11	6071.44	6680.81	8594.27	6293.82	0.301598	0.063086	4.78074	1.74647e-06	0.000479475
123	ENSMUSG00000111394.1	AC160637.1	novel transcript	chr9	59672814	59676700	+	3887	chr9:59672814-59676700	1741.59	1557.99	1127.71	2247.73	2149.5	1397.99	1703.75	0.299487	0.0681011	4.39768	1.09413e-05	0.00249097
131	ENSMUSG00000035172.15	Plekhh3	pleckstrin homology domain containing, family H (with MyTH4 domain) member 3 [Source:MGI Symbol;Acc:MGI:2384950]	chr11;chr11;chr11;chr11;chr11;chr11;chr11;chr11;chr11;chr11;chr11;chr11;chr11;chr11;chr11;chr11;chr11;chr11;chr11;chr11;chr11;chr11;chr11;chr11;chr11;chr11;chr11;chr11;chr11;chr11;chr11;chr11;chr11;chr11;chr11;chr11;chr11;chr11;chr11;chr11;chr11;chr11;chr11;chr11;chr11;chr11;chr11;chr11;chr11;chr11;chr11;chr11;chr11	101162679;101162679;101162679;101162682;101163506;101163506;101163506;101163506;101164013;101164013;101164038;101164038;101164167;101164659;101164659;101164659;101164659;101165051;101165051;101165060;101165060;101165060;101165484;101165484;101165484;101165484;101166354;101166354;101166354;101167450;101167450;101167450;101167474;101167675;101167675;101167675;101167675;101167918;101167918;101167918…	101163064;101163064;101163064;101163064;101163697;101163697;101163697;101163697;101164471;101164471;101164471;101164471;101164791;101164791;101164791;101164791;101164791;101165187;101165187;101165324;101165187;101165187;101165691;101165691;101165691;101165620;101166660;101166660;101166660;101167570;101167570;101167570;101167570;101167832;101167832;101167832;101167832;101168109;101168109;101168109…	-;-;-;-;-;-;-;-;-;-;-;-;-;-;-;-;-;-;-;-;-;-;-;-;-;-;-;-;-;-;-;-;-;-;-;-;-;-;-;-;-;-;-;-;-;-;-;-;-;-;-;-;-	3582	chr11:101162679-101171351	1051.77	994.708	1413.95	1310.18	1388.59	1835.53	1332.45	0.297383	0.0705306	4.21638	2.48261e-05	0.0053069
130	ENSMUSG00000035671.6	Zswim4	zinc finger SWIM-type containing 4 [Source:MGI Symbol;Acc:MGI:2443726]	chr8;chr8;chr8;chr8;chr8;chr8;chr8;chr8;chr8;chr8;chr8;chr8;chr8;chr8	84210678;84214023;84217245;84219826;84223220;84223671;84224143;84225816;84226672;84228792;84229023;84230741;84234903;84236867	84212805;84214104;84217408;84219980;84223355;84223925;84224280;84226166;84226839;84228942;84229171;84231097;84235104;84237055	-;-;-;-;-;-;-;-;-;-;-;-;-;-	4625	chr8:84210678-84237055	1676.2	1591.53	1782.95	1912.71	2189.83	2557.22	1951.74	0.297312	0.0703984	4.22327	2.40778e-05	0.00518654
122	ENSMUSG00000005251.15	Ripk4	receptor-interacting serine-threonine kinase 4 [Source:MGI Symbol;Acc:MGI:1919638]	chr16;chr16;chr16;chr16;chr16;chr16;chr16;chr16	97741933;97745860;97747293;97748023;97750093;97751494;97755068;97763528	97744244;97746124;97747396;97748181;97750142;97751642;97755359;97763787	-;-;-;-;-;-;-;-	3591	chr16:97741933-97763787	1898.15	2046.09	2097.93	2323.8	2877.98	2620.96	2310.82	0.29412	0.0664005	4.42947	9.44631e-06	0.00216824
108	ENSMUSG00000089774.2	Slc5a3	solute carrier family 5 (inositol transporters), member 3 [Source:MGI Symbol;Acc:MGI:1858226]	chr16;chr16;chr16;chr16	92058322;92076720;92078062;92083733	92058480;92087473;92078506;92083808	+;+;+;+	10913	chr16:92058322-92087473	1373.19	2242.72	3978.59	1768.27	2956.88	4930.77	2875.07	0.29377	0.0630702	4.65783	3.19554e-06	0.000828563
128	ENSMUSG00000027660.16	Skil	SKI-like [Source:MGI Symbol;Acc:MGI:106203]	chr3;chr3;chr3;chr3;chr3;chr3;chr3;chr3;chr3;chr3;chr3;chr3;chr3;chr3;chr3;chr3;chr3;chr3;chr3;chr3;chr3;chr3;chr3;chr3;chr3;chr3;chr3;chr3;chr3;chr3;chr3;chr3;chr3	31095058;31095061;31095061;31095065;31095125;31096703;31096703;31096703;31096703;31096833;31097270;31097270;31097706;31111625;31111625;31111625;31111625;31113408;31113408;31113408;31113408;31116816;31116816;31116816;31116816;31117373;31117373;31117373;31117373;31118455;31118455;31118455;31118455	31095157;31095157;31095157;31095157;31095157;31097190;31098419;31101393;31098419;31098419;31097465;31097892;31098419;31111722;31111722;31111722;31111722;31113640;31113502;31113640;31113502;31117039;31117039;31117039;31117039;31117597;31117597;31117597;31117597;31118991;31119280;31122577;31122573	+;+;+;+;+;+;+;+;+;+;+;+;+;+;+;+;+;+;+;+;+;+;+;+;+;+;+;+;+;+;+;+;+	9694	chr3:31095058-31122577	2883.61	3119.45	2845.14	3321.17	4711.9	3566.27	3407.92	0.292545	0.0685866	4.26533	1.99603e-05	0.00436679
105	ENSMUSG00000032786.16	Alas1	aminolevulinic acid synthase 1 [Source:MGI Symbol;Acc:MGI:87989]	chr9;chr9;chr9;chr9;chr9;chr9;chr9;chr9;chr9;chr9;chr9;chr9;chr9;chr9;chr9;chr9;chr9;chr9;chr9;chr9;chr9;chr9;chr9;chr9;chr9;chr9;chr9;chr9;chr9;chr9;chr9;chr9;chr9;chr9;chr9;chr9;chr9;chr9;chr9;chr9;chr9;chr9;chr9;chr9;chr9;chr9;chr9;chr9;chr9;chr9;chr9;chr9;chr9;chr9;chr9;chr9;chr9;chr9;chr9;chr9;chr9;chr9;chr9;chr9;chr9;chr9;chr9;chr9;chr9;chr9;chr9;chr9;chr9;chr9;chr9;chr9;chr9;chr9;chr9;chr9…	106233455;106233458;106233927;106233927;106233942;106234195;106235388;106235388;106235388;106235388;106235388;106235388;106235389;106235438;106236440;106236440;106236440;106236440;106236440;106236440;106236440;106236440;106236678;106237969;106238075;106238075;106238075;106238075;106238075;106238075;106238119;106238643;106238643;106238643;106238643;106238643;106238643;106238643;106238643;106238643…	106234197;106234197;106234197;106234197;106234197;106234197;106235550;106235550;106235550;106235550;106235550;106235550;106235550;106235550;106236708;106237084;106236708;106236708;106236708;106236708;106236708;106236708;106236708;106238239;106238239;106238239;106238236;106238239;106238239;106238239;106238239;106238822;106238822;106238760;106238730;106238822;106238822;106238822;106238822;106238822…	-;-;-;-;-;-;-;-;-;-;-;-;-;-;-;-;-;-;-;-;-;-;-;-;-;-;-;-;-;-;-;-;-;-;-;-;-;-;-;-;-;-;-;-;-;-;-;-;-;-;-;-;-;-;-;-;-;-;-;-;-;-;-;-;-;-;-;-;-;-;-;-;-;-;-;-;-;-;-;-;-;-;-;-;-;-;-	6174	chr9:106233455-106248654	2647.84	2911.26	5523.59	3318.61	3939.59	6741.45	4180.39	0.291372	0.0613883	4.74637	2.07099e-06	0.000552323
74	ENSMUSG00000046108.3	Il17c	interleukin 17C [Source:MGI Symbol;Acc:MGI:2446486]	chr8;chr8	122422020;122423307	122422405;122423639	+;+	719	chr8:122422020-122423639	6.44691	3.46991	4.5982	28.2035	75.3904	181.501	49.9349	0.291119	0.0514722	5.65585	1.55079e-08	5.86848e-06
138	ENSMUSG00000017418.14	Arl5b	ADP-ribosylation factor-like 5B [Source:MGI Symbol;Acc:MGI:1923119]	chr2;chr2;chr2;chr2;chr2;chr2;chr2;chr2;chr2;chr2;chr2;chr2;chr2;chr2;chr2;chr2;chr2;chr2;chr2;chr2;chr2;chr2;chr2;chr2;chr2;chr2;chr2;chr2;chr2;chr2;chr2;chr2;chr2;chr2;chr2	15049395;15055240;15055287;15055323;15055347;15068139;15068139;15068139;15068139;15068139;15069820;15069820;15069820;15069837;15069858;15069962;15073124;15073124;15073124;15073124;15073124;15074962;15074962;15074962;15074962;15074962;15074999;15076256;15076256;15076256;15076256;15076256;15076256;15077319;15081902	15049685;15055574;15055574;15055574;15055574;15068199;15068199;15068199;15068199;15068199;15069967;15069967;15069967;15069967;15069967;15073171;15073207;15073207;15073207;15073207;15073207;15075113;15075113;15075113;15075113;15075113;15075113;15076605;15076295;15079166;15082456;15076595;15082452;15077571;15082452	+;+;+;+;+;+;+;+;+;+;+;+;+;+;+;+;+;+;+;+;+;+;+;+;+;+;+;+;+;+;+;+;+;+;+	10428	chr2:15049395-15082456	3133.2	3430.59	4912.03	3600.64	5470.19	5921.46	4411.35	0.289465	0.0705952	4.10035	4.12532e-05	0.00826575
107	ENSMUSG00000051510.13	Mafg	v-maf musculoaponeurotic fibrosarcoma oncogene family, protein G (avian) [Source:MGI Symbol;Acc:MGI:96911]	chr11;chr11;chr11;chr11;chr11;chr11;chr11;chr11;chr11;chr11;chr11;chr11;chr11;chr11;chr11	120625117;120629007;120629141;120629232;120629818;120629818;120629818;120629818;120629986;120629986;120630488;120630488;120631224;120633362;120633362	120629736;120629736;120629736;120629736;120629881;120629881;120629881;120629881;120630148;120630016;120630636;120630797;120631440;120633556;120633600	-;-;-;-;-;-;-;-;-;-;-;-;-;-;-	5613	chr11:120625117-120633600	5240.41	4575.66	3480.84	6138.96	6085.58	4582.89	5017.39	0.287382	0.0615485	4.6692	3.02373e-06	0.00079134
68	ENSMUSG00000029380.11	Cxcl1	chemokine (C-X-C motif) ligand 1 [Source:MGI Symbol;Acc:MGI:108068]	chr5;chr5;chr5;chr5;chr5	90891241;90891243;90891470;90891709;90892508	90891380;90893113;90891593;90891789;90893115	+;+;+;+;+	1875	chr5:90891241-90893115	39.6024	71.7115	19.5423	678.593	1772.55	1225.13	634.522	0.285261	0.0491122	5.80835	6.30933e-09	2.59824e-06
140	ENSMUSG00000037465.10	Klf10	Kruppel-like factor 10 [Source:MGI Symbol;Acc:MGI:1101353]	chr15;chr15;chr15;chr15;chr15;chr15;chr15;chr15;chr15;chr15;chr15;chr15;chr15;chr15;chr15;chr15;chr15;chr15;chr15;chr15;chr15;chr15	38291463;38294413;38294416;38296075;38296615;38296615;38296615;38297295;38297328;38297622;38297622;38297622;38297622;38297622;38298768;38299059;38299697;38299874;38300267;38300559;38300559;38300559	38292224;38296164;38296164;38296164;38297527;38297527;38297527;38297527;38297527;38297852;38297852;38297852;38297852;38297852;38298839;38299082;38299795;38299900;38300417;38300706;38300706;38300706	-;-;-;-;-;-;-;-;-;-;-;-;-;-;-;-;-;-;-;-;-;-	4179	chr15:38291463-38300706	2567.71	2269.32	4623.49	2935.73	3474.97	5692.42	3593.94	0.284044	0.0692798	4.09995	4.13243e-05	0.00826575
136	ENSMUSG00000028121.8	Bcar3	breast cancer anti-estrogen resistance 3 [Source:MGI Symbol;Acc:MGI:1352501]	chr3;chr3;chr3;chr3;chr3;chr3;chr3;chr3;chr3;chr3;chr3;chr3;chr3;chr3;chr3;chr3;chr3;chr3;chr3;chr3;chr3;chr3;chr3;chr3;chr3;chr3;chr3;chr3;chr3;chr3;chr3;chr3;chr3;chr3;chr3;chr3;chr3;chr3;chr3;chr3;chr3	122294136;122321656;122326758;122327475;122328219;122335881;122419757;122419778;122419823;122426445;122426445;122426445;122426445;122455053;122455053;122471547;122483723;122504675;122504927;122504927;122508064;122508126;122508126;122508126;122511129;122511219;122511219;122512222;122512351;122512351;122512351;122512351;122519263;122519263;122523169;122523169;122524646;122524924;122525287;122525287…	122294335;122321724;122326809;122327778;122328354;122335946;122420183;122420183;122420183;122426754;122426866;122427148;122426754;122455092;122455092;122471601;122483992;122505055;122505055;122505055;122508571;122508449;122508448;122508571;122511322;122511322;122511322;122512265;122512937;122513003;122512749;122513003;122519378;122519378;122523210;122523340;122525035;122525035;122525405;122525499…	+;+;+;+;+;+;+;+;+;+;+;+;+;+;+;+;+;+;+;+;+;+;+;+;+;+;+;+;+;+;+;+;+;+;+;+;+;+;+;+;+	5604	chr3:122294136-122530191	2821.9	2410.43	4074.01	3369.89	3631.89	4809.77	3519.65	0.281857	0.0682709	4.12851	3.65124e-05	0.00751807
118	ENSMUSG00000049580.12	Tsku	tsukushi, small leucine rich proteoglycan [Source:MGI Symbol;Acc:MGI:2443855]	chr7;chr7;chr7;chr7;chr7;chr7;chr7;chr7;chr7;chr7;chr7;chr7;chr7;chr7;chr7;chr7;chr7;chr7;chr7;chr7;chr7	98350668;98350668;98350668;98350668;98350786;98350786;98350868;98353477;98353543;98359358;98359358;98359358;98359358;98360021;98360021;98360021;98361159;98361242;98361242;98361242;98361278	98353130;98353130;98353130;98353130;98353130;98353130;98353130;98353616;98353616;98359467;98359467;98359467;98359467;98360187;98360079;98360079;98361292;98361288;98361288;98361288;98361328	-;-;-;-;-;-;-;-;-;-;-;-;-;-;-;-;-;-;-;-;-	3050	chr7:98350668-98361328	3465.67	4936.53	4263.68	4621.1	6006.69	5161.97	4742.61	0.272446	0.060697	4.48861	7.16883e-06	0.00170126
125	ENSMUSG00000028214.13	Gem	GTP binding protein (gene overexpressed in skeletal muscle) [Source:MGI Symbol;Acc:MGI:99844]	chr4;chr4;chr4;chr4;chr4;chr4;chr4;chr4;chr4	11704457;11705807;11705905;11711139;11711139;11711970;11711970;11713476;11713476	11704566;11706241;11706241;11711215;11711215;11712174;11712174;11714752;11714752	+;+;+;+;+;+;+;+;+	2104	chr4:11704457-11714752	25.7876	28.9159	26.4397	55.5523	70.1306	186.903	65.6214	0.266744	0.0614305	4.3422	1.41064e-05	0.00316016
134	ENSMUSG00000010095.13	Slc3a2	solute carrier family 3 (activators of dibasic and neutral amino acid transport), member 2 [Source:MGI Symbol;Acc:MGI:96955]	chr19;chr19;chr19;chr19;chr19;chr19;chr19;chr19;chr19;chr19;chr19;chr19;chr19;chr19;chr19;chr19;chr19;chr19;chr19;chr19;chr19;chr19;chr19;chr19;chr19;chr19;chr19;chr19;chr19;chr19;chr19;chr19;chr19;chr19;chr19;chr19;chr19;chr19;chr19;chr19;chr19;chr19;chr19;chr19;chr19;chr19;chr19	8706882;8707587;8707617;8708194;8708194;8708194;8709005;8709005;8709005;8709230;8709230;8709230;8709308;8709550;8709550;8709550;8709550;8709715;8709715;8709715;8709715;8709734;8709766;8711834;8711834;8711834;8711834;8711834;8712730;8712730;8712730;8712730;8712730;8712866;8713156;8713342;8713342;8713342;8713342;8713342;8713409;8713420;8713961;8714115;8714318;8722984;8722984	8708094;8708094;8708094;8708277;8708277;8708277;8709145;8709145;8709145;8709410;8709410;8709410;8709410;8709608;8709608;8709608;8709608;8709783;8709783;8709783;8709783;8709783;8709783;8711928;8711928;8711928;8711928;8711928;8712903;8712903;8712903;8712985;8712903;8712903;8713752;8713752;8713356;8713355;8713879;8713752;8713752;8713752;8714096;8714183;8714433;8723198;8723369	-;-;-;-;-;-;-;-;-;-;-;-;-;-;-;-;-;-;-;-;-;-;-;-;-;-;-;-;-;-;-;-;-;-;-;-;-;-;-;-;-;-;-;-;-;-;-	3529	chr19:8706882-8723369	5271.73	4945.78	5079.86	5843.25	6625.59	6695	5743.53	0.263995	0.0637523	4.14094	3.45887e-05	0.00722826
106	ENSMUSG00000020916.8	Krt36	keratin 36 [Source:MGI Symbol;Acc:MGI:109364]	chr11;chr11;chr11;chr11;chr11;chr11;chr11	100102007;100102803;100103171;100103389;100104046;100104429;100105138	100102439;100103023;100103296;100103550;100104202;100104511;100105626	-;-;-;-;-;-;-	1671	chr11:100102007-100105626	74.5999	93.6877	104.609	228.192	877.509	765.976	357.429	0.248377	0.0524023	4.73981	2.13919e-06	0.000565131
101	ENSMUSG00000020826.9	Nos2	nitric oxide synthase 2, inducible [Source:MGI Symbol;Acc:MGI:97361]	chr11;chr11;chr11;chr11;chr11;chr11;chr11;chr11;chr11;chr11;chr11;chr11;chr11;chr11;chr11;chr11;chr11;chr11;chr11;chr11;chr11;chr11;chr11;chr11;chr11;chr11;chr11;chr11;chr11;chr11;chr11;chr11;chr11;chr11;chr11;chr11;chr11;chr11;chr11;chr11;chr11;chr11;chr11;chr11;chr11;chr11;chr11;chr11;chr11;chr11;chr11;chr11;chr11;chr11;chr11;chr11;chr11;chr11;chr11	78920787;78922222;78924740;78925176;78928574;78928574;78928574;78929751;78929751;78929751;78931580;78931580;78931580;78935352;78935352;78935352;78936403;78936403;78936403;78937561;78937561;78937800;78937800;78939979;78939979;78940248;78940248;78944660;78944660;78945232;78945232;78945639;78945639;78945869;78945869;78947847;78947847;78948213;78948213;78949083;78949083;78949614;78949614;78949956;789…	78920995;78922377;78924855;78925306;78928643;78928643;78928643;78929870;78929870;78929870;78931728;78931728;78931728;78935514;78935514;78935514;78936494;78936432;78936494;78937702;78937702;78937939;78937939;78940153;78940153;78940349;78940349;78944854;78944854;78945314;78945314;78945783;78945783;78945973;78945973;78947896;78947896;78948387;78948387;78949215;78949215;78949692;78949692;78950137;789…	+;+;+;+;+;+;+;+;+;+;+;+;+;+;+;+;+;+;+;+;+;+;+;+;+;+;+;+;+;+;+;+;+;+;+;+;+;+;+;+;+;+;+;+;+;+;+;+;+;+;+;+;+;+;+;+;+;+;+	4439	chr11:78920787-78960254	197.091	89.0611	165.535	1041.82	363.802	2125.07	663.73	0.246568	0.0514786	4.78972	1.67013e-06	0.000464679
83	ENSMUSG00000058427.10	Cxcl2	chemokine (C-X-C motif) ligand 2 [Source:MGI Symbol;Acc:MGI:1340094]	chr5;chr5;chr5;chr5;chr5;chr5;chr5;chr5;chr5;chr5	90903871;90903873;90903873;90903873;90904116;90904116;90904116;90904357;90904357;90905189	90904023;90904023;90905938;90904023;90904361;90904239;90904239;90904440;90905938;90905938	+;+;+;+;+;+;+;+;+;+	2068	chr5:90903871-90905938	6.44691	10.4097	2.2991	461.512	873.126	809.191	360.497	0.239064	0.044419	5.38203	7.36524e-08	2.48493e-05
139	ENSMUSG00000032193.9	Ldlr	low density lipoprotein receptor [Source:MGI Symbol;Acc:MGI:96765]	chr9;chr9;chr9;chr9;chr9;chr9;chr9;chr9;chr9;chr9;chr9;chr9;chr9;chr9;chr9;chr9;chr9;chr9;chr9;chr9;chr9;chr9;chr9;chr9;chr9;chr9;chr9;chr9;chr9;chr9;chr9;chr9;chr9;chr9;chr9;chr9;chr9;chr9;chr9;chr9;chr9;chr9;chr9;chr9;chr9;chr9;chr9;chr9;chr9;chr9;chr9;chr9;chr9;chr9;chr9;chr9;chr9;chr9;chr9;chr9;chr9;chr9;chr9;chr9;chr9	21723483;21723599;21723632;21723639;21723641;21731747;21731747;21731747;21731747;21731747;21732312;21732312;21732312;21732312;21732312;21733491;21733491;21733491;21733491;21733491;21735237;21735237;21735237;21735237;21735237;21736107;21737220;21737220;21737220;21737220;21737220;21737874;21737874;21737874;21737874;21737874;21738855;21738855;21738855;21738855;21739386;21739386;21739386;21739649;217…	21723844;21723844;21723844;21723844;21723844;21731869;21731869;21731869;21731869;21731869;21732434;21732434;21732434;21732434;21732434;21733874;21733874;21733874;21733874;21733874;21735359;21735359;21735359;21735359;21735359;21740086;21737342;21737342;21737342;21737342;21737342;21738532;21737993;21737993;21737993;21737993;21738980;21738980;21739557;21738980;21739557;21739557;21739557;21741002;217…	+;+;+;+;+;+;+;+;+;+;+;+;+;+;+;+;+;+;+;+;+;+;+;+;+;+;+;+;+;+;+;+;+;+;+;+;+;+;+;+;+;+;+;+;+;+;+;+;+;+;+;+;+;+;+;+;+;+;+;+;+;+;+;+;+	9622	chr9:21723483-21749919	18417	17250.1	28849.1	21662	20883.1	34218.3	23546.6	0.221461	0.0539737	4.10313	4.07595e-05	0.00826575
96	ENSMUSG00000026166.14	Ccl20	chemokine (C-C motif) ligand 20 [Source:MGI Symbol;Acc:MGI:1329031]	chr1;chr1;chr1;chr1;chr1;chr1;chr1;chr1;chr1;chr1;chr1	83116766;83116774;83116793;83117796;83117799;83117799;83117999;83117999;83117999;83118696;83118696	83116902;83116902;83116902;83117910;83117910;83117910;83118076;83119166;83118076;83119167;83119167	+;+;+;+;+;+;+;+;+;+;+	1421	chr1:83116766-83119167	80.1258	49.7354	79.319	728.163	937.997	3113.6	831.49	0.217025	0.044459	4.88147	1.05296e-06	0.000307145
